# Supplementary material for: Development of an effective illness severity measure and assessment of the impact of perceived illness severity on formal careseeking for fatal illnesses of neonates and infants in six sub-Saharan Africa countries and Pakistan
Source: PLOS Glob Public Health. 2026 May 22;6(5):e0006455. doi: 10.1371/journal.pgph.0006455 (PMC13197068; doi:10.1371/journal.pgph.0006455)
Supplement: S1 Data — (XLSX) [file pgph.0006455.s002.xlsx]

## Sheet: Data
country	StateRegion	cluster	urbrur	standardizedweight723_NG	vagq4030 - respondent	vagq206y - VASA interview year	vacq124y - year of child's death: VASA	vacq1060 - birthplace	vacq1220 - place of child's death	vacq1090 - child's sex: VASA	vagq409a - electricity	vagq4120 - floor material	vacq3010 -signs of birth injury	vacq3040 - breathe immediately after birth	vacq3050 - difficult breathing at birth	vacq3070 - cried immediately after birth	vacq3080 - minutes after birth cried	vacq3090 - stopped crying	vacq3110 - able to suckle on day-0	vacq3120 - ever able to suckle	vacq3130 - stopped suckling	vacq3160 - able to open mouth when stopped suck	vacq3170 - difficult breathing during illness	vacq3200 - fast breathing	vacq3230 - chest indrawing	vacq3240 - grunting	vacq3250 - spasms/convulsions	vacq3260 - fever	vacq3290 - cold to touch	vacq3320 - lethargic	vacq3330 - unresponsive	vacq3340 - bulging fontanelle	vacq3350 - cord pus	vacq3360 - cord stump redness	vacq3370 - cord red extended to skin	vacq3380 - skin bumps w-pus	vacq3390 - ulcers/pits	vacq3410 - skin turned black	vacq3420 - bleeding	vacq3440 - loose/watery stools	vacq3450 - N loose stools on worst day	vacq3460 - vomited everything	vacq3470 - yellow skin	vacq3480 - yellow eyes	saq602a_01 - 1st symptom	saq602a_02 - 2nd symptom	saq602a_03 - 3rd symptom	saq602a_04 - 4th symptom	saq602a_05 - 5th symptom
2	180	1	2	1.63872	1	2014	2011	4	4	1	2	1	2	1	1	1		1	1		1	1	1	2	2	2	2	2	2	2	2	2	2	2		2	2	2	2	2		2	2	2	3050	3170	3090	3130
2	180	2	2	0.843627	1	2014	2009	1	1	1	1	2	2	1	2	1		1	2	2			2	1	2	2	2	2	2	2	2	2	2	2		2	2	2	2	2		2	2	2	3090	3110	32002
2	180	3	2	1.12484	1	2014	2012	2	2	1	2	2	2	1	1	2	4		2	2			1	2	2	2	2	2	2	2	2	2	2	2		2	2	2	2	2		2	2	2	3050	3080	3110	3170
2	180	5	2	2.17149	1	2014	2008	2	1	1	2	1	2	1	2	2	4		2	2			2	2	2	2	2	2	2	1	1	2	2	2		2	2	2	2	2		2	1	1	3080	3110	3320	3330
2	180	6	2	0.972373	1	2014	2010	1	1	1	2	2	2	1	2	1		2	2	2			2	2	2	2	2	2	2	2	2	2	2	2		2	2	2	2	2		2	2	2	3110
2	180	7	2	0.996383	1	2014	2008	1	1	2	2	1	2	1	2	1		1	2	2			2	2	2	2	2	2	2	2	1	2	2	2		2	2	2	2	2		2	2	1	3090	3400	347080	3110	3330
2	180	7	2	0.996383	1	2014	2011	1	4	1	2	2	2	1	2	1		2	1		2		2	2	2	2	2	1	2	2	2	2	2	2		2	2	2	2	2		1	2	2	3260	3460
2	180	8	2	0.984232	1	2014	2008	4	4	1	2	1	2	1	2	1		1	2	2			2	2	2	2	2	2	2	2	2	2	2	2		2	2	2	2	2		2	2	2	3090	3110
2	180	11	2	1.15571	1	2014	2012	2	2	2	2	1	2	1	2	1		2	1		2		2	2	2	2	1	1	2	2	2	2	2	2		2	2	2	2	2		2	2	2	3260	3250
2	180	12	2	2.14742	1	2014	2013	4	2	1	2	1	2	1	2	1		2	2	2			2	2	2	2	1	2	2	2	2	2	2	2		2	2	2	2	2		2	2	2	3110	3250
2	180	12	2	2.14742	1	2014	2009	4	2	2	2	1	2	1	2	1		2	1		2		1	2	2	2	2	1	2	2	2	2	2	2		2	2	2	2	2		2	2	2	3260	3170
2	180	14	2	2.54864	1	2014	2013	1	1	1	2	2	2	1	1	2	4		2	2			1	2	2	2	2	2	2	2	1	2	2	2		2	2	2	2	2		2	2	2	3080	3050	3110	3330	3170
2	180	15	2	1.012	1	2014	2009	4	9	2	2	5	2	1	2	1		1	2	2			2	2	2	2	2	2	9	2	2	2	2	2		2	2	2	2	2		2	2	2	3090	3110
2	180	16	1	1.31365	5	2014	2010	1	1	1	2	2	2	1	2	1		2	1		2		2	2	2	2	2	2	2	2	1	2	2	2		2	2	2	2	2		2	2	2	3330
2	180	16	1	1.31365	1	2014	2009	2	2	2	1	2	2	1	2	2	1	1	2	2			2	2	2	2	2	2	2	2	2	2	2	2		2	2	2	2	2		2	2	2	3090	3110
2	180	20	2	1.02812	1	2014	2011	2	2	2	1	2	2	1	2	2	1	2	2	2			2	2	2	2	1	2	2	2	2	2	2	2		2	2	2	2	2		2	2	2	3110	3250
2	180	22	2	2.02612	1	2014	2009	1	1	2	2	1	2	2		1		2	2	9			1	2	2	2	2	2	2	2	2	2	2	2		2	2	2	2	2		2	2	2	3040	3110	3170
2	180	22	2	2.02612	1	2014	2010	2	2	2	2	5	2	1	2	2	4		2	2			2	2	2	2	2	2	2	2	2	2	2	2		2	2	2	2	2		2	1	1	3080	3110
2	180	22	2	2.02612	1	2014	2009	1	1	1	2	1	2	1	2	1		2	1		2		2	2	2	2	2	2	2	2	2	2	2	2		2	2	2	2	2		2	2	2
2	180	22	2	2.02612	1	2014	2008	4	4	2	2	2	2	1	2	1		2	1		2		2	2	2	2	2	1	2	2	2	2	2	2		2	2	2	2	2		2	2	2	3260
2	140	38	1	0.367251	1	2014	2012	1	1	1	1	2	2	1	2	2	4		2	2			2	2	2	2	2	2	2	1	1	2	2	2		2	2	2	2	2		2	2	2	3080	3110	3320	3330
2	140	39	1	1.00487	1	2014	2010	1	1	2	1	2	2	1	2	1		2	1		1	1	2	2	2	2	2	2	2	2	2	2	2	2		2	2	2	2	2		2	2	2	3130
2	140	41	2	0.441991	1	2014	2008	4	4	1	2	2	2	1	2	1		2	2	9			2	2	2	2	2	2	2	2	2	2	2	2		2	2	2	2	2		2	2	2	3110
2	140	41	2	0.441991	1	2014	2012	4	4	1	2	2	2	1	2	1		1	2	2			2	2	2	2	2	2	2	2	2	2	2	2		2	2	2	2	2		2	2	2	3090	3110
2	140	41	2	0.441991	1	2014	2010	4	4	1	2	2	2	1	2	1		2	2	2			2	2	2	2	2	2	2	2	2	2	2	2		2	2	2	2	2		2	2	2	3110
2	140	43	2	0.658968	1	2014	2010	2	1	2	1	2	2	1	2	1		2	1		2		1	2	2	2	2	2	2	2	2	2	2	2		2	2	2	2	2		2	2	2	3170
2	140	46	2	0.383214	1	2014	2009	4	4	1	2	2	2	1	2	1		2	1		2		2	1	2	2	2	1	2	2	2	2	2	2		2	2	2	2	2		2	2	2	3260	32002
2	140	47	2	0.325501	1	2014	2012	2	2	1	2	2	2	1	2	1		2	1		2		1	2	2	2	2	2	2	2	2	2	2	2		2	2	2	2	2		2	2	2	3170
2	190	51	2	0.491619	2	2014	2011	1	4	1	1	1	2	1	2	1		2	1		9		2	2	2	2	2	2	2	2	2	2	2	2		2	2	2	2	2		2	2	2
2	190	55	2	0.217749	1	2014	2008	2	2	1	2	2	2	1	2	1		1	2	1	1	2	1	1	2	2	2	2	2	2	1	2	2	2		2	2	2	2	2		2	2	2	3110	3090	3130	3160	3170
2	190	56	1	1.69724	1	2014	2008	1	1	2	1	2	2	1	1	1		1	2	2			1	2	2	2	2	2	2	2	2	2	2	2		2	2	2	2	2		2	2	2	3050	3090	3110	3170
2	190	63	2	1.39845	1	2014	2008	4	4	2	2	2	2	1	2	1		1	2	1	1	2	1	1	2	2	2	2	2	9	2	2	2	2		2	2	2	2	2		2	2	2	3110	3090	3130	3160	3170
2	190	64	1	1.71511	1	2014	2009	5	3	1	1	2	2	1	2	1		2	2	1	2		2	2	2	2	2	1	2	2	2	2	2	2		2	2	2	2	2		2	2	2	3110	3260
2	190	65	2	0.486851	1	2014	2008	1	4	2	1	2	2	1	2	1		2	1		2		2	1	2	2	2	2	2	2	2	2	2	2		2	2	2	2	2		2	2	2	32002
2	200	72	1	0.590406	1	2014	2009	4	4	2	1	2	2	1	2	1		2	2	2			2	2	2	2	2	2	2	2	2	2	2	2		2	2	2	2	2		2	1	2		3110
2	200	72	1	0.590406	1	2014	2012	1	1	1	1	2	2	1	2	1		2	2	2			2	2	2	2	2	2	2	1	2	2	2	2		2	2	2	2	2		2	2	2	3110	3320
2	200	72	1	0.590406	1	2014	2009	5	5	1	1	2	2	1	2	2	3	1	2	2			2	2	2	2	2	2	2	2	1	2	2	2		2	2	2	2	2		2	2	2	3080	3090	3110	3330
2	200	73	1	0.664364	1	2014	2012	4	4	2	1	2	2	1	2	1		2	1		2		2	2	2	2	2	2	2	1	2	2	2	2		2	2	2	2	2		2	2	1		3320
2	200	73	1	0.664364	3	2014	2010	1	1	2	1	2	2	1	2	1		2	1		1	1	2	2	2	2	2	2	2	1	2	2	2	2		2	2	2	2	2		2	2	2	3130	3320
2	200	73	1	0.664364	1	2014	2012	4	4	1	1	2	2	1	2	1		2	2	2			2	2	2	2	2	2	2	2	2	2	2	2		2	2	2	2	2		2	1	1	3110	347080	347080
2	200	74	1	0.534918	1	2014	2009	1	1	1	2	2	2	1	2	2	2	2	2	2			2	2	2	2	2	2	2	1	2	2	2	2		2	2	2	2	2		2	2	2	3080	3110	3320
2	200	76	2	0.620411	1	2014	2010	1	1	2	1	2	2	1	2	2	1	1	2	2			2	2	2	2	2	2	2	2	1	2	2	2		2	2	2	2	2		2	2	2	3090	3330	3110
2	200	77	2	1.29792	1	2014	2012	1	1	2	1	2	2	1	2	1		2	1		1	1	2	1	2	2	2	2	2	2	2	2	2	2		2	2	2	2	2		2	2	2	3130	32003
2	200	79	2	1.30871	1	2014	2009	4	4	2	1	2	2	1	1	2	4		2	2			1	2	2	2	2	2	2	1	2	2	2	2		2	2	2	2	2		2	2	2	3080	3050	3110	3320	3170
2	200	80	1	0.503198	1	2014	2009	4	4	1	1	2	2	1	2	2	1	2	1		2		2	2	2	2	2	2	2	1	2	2	2	2		2	2	2	2	2		2	2	2	3320
2	200	82	1	0.629846	5	2014	2012	2	2	2	1	2	2	1	2	1		2	1		2		2	2	2	2	2	1	2	1	2	2	2	2		2	2	2	2	2		2	2	2	3260	3320
2	200	82	1	0.629846	1	2014	2008	1	1	1	1	5	2	1	2	2	4		2	2			2	2	2	2	2	2	2	2	2	2	2	2		2	2	2	2	2		2	2	2	3080	3110
2	200	85	1	0.509237	1	2014	2011	1	1	1	1	5	2	1	1	1		1	2	2			1	2	2	2	2	2	2	2	2	2	2	2		2	2	2	2	2		2	2	2	3050	3090	3110	3170
2	200	87	1	0.498894	1	2014	2010	1	4	1	1	5	2	1	2	1		2	1		2		2	2	2	2	2	1	2	1	2	2	2	2		2	2	2	2	2		2	2	2	3260	3320
2	200	88	1	0.374121	1	2014	2011	3	4	1	1	2	2	1	2	1		2	1		2		2	2	2	2	1	2	9	1	2	2	2	2		2	2	2	2	2		2	2	2	3250	3320
2	200	88	1	0.374121	1	2014	2011	1	1	1	1	5	2	1	1	1		1	2	2			2	2	2	2	2	2	2	2	1	2	2	2		2	2	2	2	2		2	2	2	3020	3050	3110	3330	3090
2	200	89	2	0.235749	1	2014	2010	1	1	1	1	5	2	1	2	1		2	2	2			2	2	2	2	2	2	2	1	2	2	2	2		2	2	2	2	2		2	2	2	3320	3110
2	200	89	2	0.235749	1	2014	2009	1	4	2	1	2	2	1	1	2	1	2	2	2			2	2	2	2	2	2	2	2	2	2	2	2		2	2	2	2	2		2	2	2	3050	3110
2	200	91	2	0.710974	1	2014	2013	4	1	1	1	2	2	1	2	1		2	1		1	2	2	2	2	2	2	2	2	1	2	2	2	2		2	2	2	2	2		2	2	2	3320	3160	3130
2	200	94	2	0.458015	1	2014	2011	2	2	2	2	2	2	1	2	1		2	1		2		2	2	2	2	2	1	2	1	2	2	2	2		2	2	2	2	2		1	2	2	3260	3320	3460
2	200	94	2	0.458015	1	2014	2012	5	4	1	1	2	2	1	2	1		2	1		2		2	2	2	2	2	2	2	1	2	2	2	2		2	2	2	2	2		2	2	2	3320
2	150	95	2	0.670968	1	2014	2010	4	4	2	2	2	2	1	2	1		1	2	2			2	2	2	2	2	2	2	1	2	2	2	2		2	2	2	2	2		2	2	2	3090	3110	3320
2	150	96	2	0.380056	1	2014	2011	1	4	1	2	2	2	1	2	1		2	1		2		2	2	2	2	2	2	2	2	2	2	2	2		2	2	2	2	2		2	2	2	3490
2	150	96	2	0.380056	1	2014	2009	4	5	2	2	2	2	1	2	1		2	2	2			2	2	2	2	2	2	2	2	2	2	2	2		2	2	2	2	2		2	2	2	3110
2	150	96	2	0.380056	1	2014	2009	4	4	2	2	2	2	1	2	1		2	1		2		2	2	2	2	2	1	2	2	1	2	2	2		2	2	2	2	2		2	2	1	3260	3330
2	150	102	1	0.434617	1	2014	2012	2	1	2	2	2	2	1	2	1		2	1		2		1	2	2	2	2	1	2	2	2	2	2	2		2	2	2	2	2		2	2	2	3260	3170
2	150	103	2	0.509653	1	2014	2010	2	2	1	2	5	2	1	2	1		2	2	2			1	2	2	2	2	2	2	2	2	2	2	2		2	2	2	2	2		2	2	2	3110	3170
2	150	103	2	0.509653	1	2014	2012	4	4	2	2	1	2	2		2	1	1	2	2			1	2	2	2	2	2	2	1	1	2	2	2		2	2	2	2	2		2	2	2	3040	3090	3110	3170	3320
2	150	105	2	0.641058	1	2014	2011	4	4	1	2	2	2	1	2	1		2	1		2		1	2	2	2	2	2	2	2	2	2	1	1	1	2	2	2	2	2		2	2	2	3350	3360	3370	3170
2	150	105	2	0.641058	1	2014	2008	4	4	1	2	2	2	1	2	1		2	1		2		2	2	2	2	2	2	2	2	2	2	2	2		2	2	2	2	2		2	1	1
2	150	110	2	0.610531	1	2014	2008	4	4	2	2	2	2	1	2	1		2	1		2		1	2	2	2	1	1	2	2	2	2	2	2		2	2	2	2	2		2	2	2	3170	3250	3260
2	150	113	2	0.546282	1	2014	2012	1	1	2	2	2	2	1	2	2	4		2	2			2	2	2	2	2	2	2	2	1	2	2	2		2	2	2	2	2		2	2	2	3080	3110	3330
2	150	115	1	0.466917	1	2014	2010	1	4	1	1	2	2	1	2	1		2	1		2		2	2	2	2	2	2	2	2	2	2	2	2		2	2	2	2	2		2	2	2	3490
2	150	117	2	0.382652	1	2014	2009	4	4	1	2	1	2	1	1	1		1	2	2			1	2	2	2	2	2	2	1	1	2	2	2		2	2	2	2	2		2	2	1	3050	3090	3110	3170	3320
2	150	117	2	0.382652	1	2014	2009	4	4	1	2	2	2	1	2	1		2	2	2			2	2	2	2	2	2	2	2	2	2	2	2		2	2	2	2	2		2	2	2	3110
2	130	118	2	1.96862	1	2014	2010	4	1	1	2	2	2	1	2	1		2	1		1	1	1	2	2	2	2	1	2	1	1	2	2	2		2	2	2	2	2		2	1	1	3260			3130	3170
2	130	118	2	1.96862	1	2014	2010	4	4	1	2	2	2	1	2	1		2	1		2		2	1	2	2	2	1	2	2	2	1	2	2		2	2	2	2	2		1	2	2	3260	3340	3460	32003
2	130	119	2	2.20673	1	2014	2012	1	4	1	1	2	2	1	2	1		2	2	2			1	2	2	2	1	1	2	2	2	2	2	2		2	2	2	2	2		2	1	1	3260	3110	3170
2	130	119	2	2.20673	1	2014	2008	4	4	1	1	2	2	1	2	1		2	1		2		1	2	2	2	2	1	2	2	2	1	2	2		2	2	2	2	1	3	2	2	2	3170	3260	3340
2	130	120	1	1.77067	1	2014	2010	1	4	2	2	2	2	1	2	1		2	1		1	2	2	2	2	2	2	1	2	1	2	2	2	2		2	2	2	2	2		2	2	2	3260	3130	3160	3320
2	130	120	1	1.77067	1	2014	2010	1	4	1	1	2	2	1	2	1		2	1		2		2	2	2	2	2	1	2	2	2	2	2	2		2	2	2	2	2		2	1	1	3260
2	130	123	2	1.47184	1	2014	2011	4	4	2	2	1	2	1	2	2	1	1	2	2			2	1	1	2	2	2	1	2	2	2	2	2		2	2	2	2	2		2	1	1	3090	3110	32002	3230	3290
2	130	124	1	0.79084	1	2014	2010	4	1	1	1	2	2	1	1	1		1	2	1	1	1	1	2	2	2	2	2	2	1	2	2	2	2		2	2	2	2	2		2	2	2	3050	3090	3110	3130	3170
2	130	124	1	0.79084	1	2014	2012	1	4	2	1	2	2	1	1	2	1	1	2	2			1	2	2	1	2	2	2	2	2	2	2	2		2	2	2	1	2		2	2	2	3050	3090	3110	3170	3240
2	130	128	2	1.04569	1	2014	2009	1	1	2	2	2	2	2		2	2	2	2	2			2	2	2	2	2	2	2	1	1	2	2	2		2	2	2	2	2		2	2	2	3040	3080	3110	3320	3330
2	130	128	2	1.04569	1	2014	2011	2	2	1	2	2	2	1	2	2	1	2	2	2			2	1	1	2	2	2	1	2	2	2	2	2		2	2	2	2	2		2	1	1	3110	32002	3230	3290
2	130	134	2	0.971079	1	2014	2010	4	4	2	2	2	2	1	2	1		2	1		2		1	2	2	2	2	1	2	2	2	2	2	2		2	2	2	2	2		2	2	1	3260	3170
2	130	136	2	2.19914	1	2014	2012	4	4	1	2	2	2	2		2	2	1	2	2			1	2	2	2	2	2	2	2	2	2	2	2		2	2	2	2	2		2	2	2	3040	3090	3110	3170	3080
2	130	136	2	2.19914	1	2014	2008	1	1	2	2	2	2	1	1	2	1	2	2	2			1	2	2	2	2	2	1	1	2	2	2	2		2	2	2	2	2		2	1	1	3050	3110	3170	3290	3320
2	130	137	2	1.51702	1	2014	2010	4	4	1	2	1	2	1	2	1		2	1		1	2	1	2	2	2	2	1	2	2	2	2	2	2		2	2	2	2	1	4	2	2	2	3130	3170	3160	3260	3440
2	130	139	1	0.815616	1	2014	2008	1	4	2	1	4	2	1	2	1		2	1		2		2	1	2	1	2	2	1	2	2	2	2	2		2	2	2	2	2		2	1	1	32002	3240	3290
2	130	140	2	1.78185	1	2014	2011	4	4	1	1	2	1	1	2	2	1	1	2	2			1	2	2	2	2	2	1	1	1	2	2	2		2	2	2	2	2		2	2	2	3010	3090	3110	3170	3290
2	160	144	2	0.490392	1	2014	2011	4	4	1	2	2	2	1	2	1		2	1		2		2	2	2	2	2	1	2	2	2	2	2	2		2	2	2	2	2		2	2	1	3260
2	160	150	1	0.819562	1	2014	2011	4	4	1	1	2	2	1	2	2	4		2	2			2	2	2	2	2	2	2	2	2	2	2	2		2	2	2	2	2		2	2	2	3080	3110
2	160	151	2	1.11302	1	2014	2011	4	4	2	2	1	2	1	2	1		1	2	9			2	2	2	2	2	2	2	1	1	2	2	2		2	2	2	2	2		2	2	2	3090	3110	3320	3330	3400
2	160	152	2	0.593492	1	2014	2010	4	4	1	2	1	2	1	1	1		2	2	2			1	2	1	1	2	2	1	1	1	2	2	2		2	2	1	2	2		2	2	2	3050	3110	3170	3230	3240
2	160	152	2	0.593492	1	2014	2013	4	4	2	2	2	2	1	2	1		2	2	2			1	2	2	2	2	1	2	2	2	2	2	2		2	2	1	2	2		2	2	2	3110	3260	3410	3170
2	160	152	2	0.593492	1	2014	2011	4	4	2	2	5	2	1	2	1		2	2	2			2	2	2	2	2	2	1	2	1	2	2	2		2	2	2	2	2		2	2	2	3110	3290	3330
2	160	153	2	0.875222	1	2014	2011	4	4	2	2	5	2	1	2	1		2	1		2		2	2	2	2	2	1	2	2	2	2	2	2		2	2	2	2	2		2	1	2	3260
2	160	154	2	0.617017	1	2014	2008	2	4	1	2	2	2	1	2	1		2	1		2		2	2	2	2	2	2	2	2	2	2	2	2		2	2	2	2	2		2	2	2	3490
2	160	156	2	0.844691	1	2014	2011	4	4	1	2	1	2	1	1	1		2	2	1	1	1	1	2	2	1	1	1	2	1	1	2	1	2		2	2	2	2	2		2	2	2	3050	3110	3130	3170	3240
2	160	156	2	0.844691	1	2014	2009	4	4	1	2	2	2	1	2	1		2	1		2		2	2	2	2	2	1	2	2	2	2	2	2		2	2	2	2	2		2	2	2	3260
2	160	159	2	0.768443	1	2014	2010	1	1	1	2	2	2	1	2	2	4		2	2			2	2	2	2	2	2	2	2	2	2	2	2		2	2	2	2	2		2	2	2	3080	3110
2	70	167	2	1.34789	1	2014	2008	4	4	2	2	1	2	1	2	1		2	2	2			1	2	2	2	2	2	9	2	2	2	2	2		2	2	2	2	2		2	2	2	3170	3110
2	70	167	2	1.34789	1	2014	2008	1	1	1	2	2	2	1	2	2	4		2	2			2	2	2	2	2	2	2	2	1	2	2	2		2	2	2	2	2		2	2	2	3080	3110	3330
2	70	171	2	0.484797	1	2014	2011	1	1	1	2	5	1	1	2	1		2	2	2			1	2	2	2	2	9	9	2	2	2	2	2		2	2	2	2	2		2	2	2	3010	3110	3170
2	70	173	2	0.587971	1	2014	2012	4	4	2	2	1	2	1	2	2	4		2	2			2	2	2	1	2	2	2	2	1	2	2	2		2	2	2	2	2		2	2	2	3080	3110	3240	3330
2	70	173	2	0.587971	1	2014	2010	4	4	2	2	2	2	1	2	1		2	1		2		2	1	9	2	2	2	1	2	2	2	2	2		2	2	2	2	2		2	2	2	3290	32003
2	70	173	2	0.587971	1	2014	2008	4	4	2	2	1	2	1	2	1		2	1		2		2	2	2	1	2	1	2	2	2	2	2	2		2	2	2	2	2		2	2	2	3260	3240
2	70	173	2	0.587971	1	2014	2012	4	4	2	2	1	2	1	2	1		2	1		2		1	2	2	2	2	2	1	1	2	9	2	2		2	2	2	2	2		2	2	2	3170	3290	3320
2	70	174	2	1.42729	1	2014	2013	4	4	2	2	1	2	1	2	1		2	1		2		2	2	2	2	2	1	9	2	2	1	2	2		2	2	2	2	1	99	2	2	1	3260	3340
2	70	175	2	0.535033	1	2014	2009	1	4	1	1	5	2	1	2	1		2	2	2			1	2	2	2	2	1	9	2	2	2	2	2		2	2	2	2	2		2	2	2	3170	3260	3110
2	70	177	2	0.739912	1	2014	2008	4	4	2	2	1	2	1	2	1		2	2	1	2		2	2	2	2	2	2	2	2	2	2	2	2		2	2	2	2	2		1	2	2	3110	3460
2	70	177	2	0.739912	1	2014	2009	4	4	2	2	1	2	1	2	1		2	1		2		2	2	2	2	2	2	2	2	2	2	2	2		2	2	2	2	2		2	2	2	3490
2	70	184	2	0.733593	1	2014	2009	4	4	9	2	1	2	1	2	1		2	1		2		2	1	1	1	2	1	2	2	2	2	2	2		2	2	2	2	2		2	1	1			3260	3240	3230
2	70	184	2	0.733593	1	2014	2008	4	4	2	2	2	2	1	2	1		1	1		2		2	1	2	2	2	1	2	2	2	2	2	2		2	2	2	2	1	2	2	2	2	3400		3260	3090	32003
2	70	184	2	0.733593	1	2014	2012	4	4	1	2	1	2	1	2	1		2	2	2			1	2	2	2	2	2	2	2	2	2	2	2		2	2	2	2	2		2	2	2	3110	3170
2	70	184	2	0.733593	1	2014	2012	4	4	2	2	1	2	2		2	3	2	2	2			2	1	2	2	2	2	2	2	2	2	2	2		2	2	2	2	2		2	2	2	3040	3080	3110	32002
2	70	185	2	1.04985	1	2014	2010	4	4	2	2	1	2	1	2	1		2	1		2		2	2	2	2	2	1	2	2	2	2	2	2		2	2	2	2	2		1	2	2	3260	3460
2	70	185	2	1.04985	1	2014	2009	4	4	1	2	2	2	1	2	1		2	1		2		2	2	2	2	2	1	2	2	1	2	2	2		2	2	2	2	2		2	2	2	3260	3330
2	70	185	2	1.04985	1	2014	2008	4	4	1	2	1	2	1	2	1		2	2	2			2	2	1	2	2	1	2	2	2	2	2	2		2	2	2	2	2		2	2	2	3260	3230	3110
2	70	187	1	0.401072	1	2014	2009	4	4	1	2	2	2	1	2	1		1	2	2			1	2	2	2	2	9	9	2	2	2	2	2		2	2	2	2	2		2	2	2	3170	3110	3090
2	70	188	1	1.60364	1	2014	2010	1	4	1	1	2	2	1	2	1		2	2	2			2	2	9	9	2	1	2	2	2	2	2	2		2	2	2	2	2		2	1	2	3260	3110
2	90	189	2	1.03056	1	2014	2010	4	4	2	2	2	2	2		2	3	1	2	2			1	2	2	2	2	2	2	2	2	2	2	2		2	2	2	2	2		2	1	2	3040	3080	3090	3110	3170
2	90	189	2	1.03056	1	2014	2010	4	4	2	2	1	2	1	2	2	4		2	2			2	2	2	2	2	2	1	2	2	2	2	2		2	2	2	2	2		2	2	2	3080	3110	3290
2	90	190	1	1.1701	1	2014	2011	1	1	1	1	2	2	1	2	1		9	2	2			2	2	2	2	2	2	2	2	2	2	2	2		2	2	2	2	2		2	2	2	3110
2	90	191	2	0.885439	1	2014	2013	4	1	1	2	2	2	1	2	1		2	1		2		2	2	2	2	2	2	2	2	2	2	2	2		2	2	2	2	2		2	1	1
2	90	191	2	0.885439	1	2014	2008	4	4	2	2	1	2	1	2	1		2	2	2			2	2	2	2	2	2	2	2	2	2	2	2		2	2	2	2	2		2	2	2	3110
2	90	194	2	0.604664	1	2014	2009	3	4	1	2	1	2	2		2	3	2	1		2		2	2	2	2	2	2	2	1	2	2	2	2		2	2	2	2	2		2	1	1	3040	3080	3320
2	90	194	2	0.604664	1	2014	2010	4	4	1	2	1	2	1	1	1		2	1		2		1	2	2	2	2	2	2	2	2	2	1	1	2	2	2	2	2	2		2	1	1	3050	3170	3360	3350
2	90	195	2	0.494259	1	2014	2009	2	2	2	2	1	2	1	2	1		1	2	2			2	1	2	2	2	2	2	2	2	2	2	2		2	2	2	2	2		2	2	2	3090	3110	32002
2	90	197	2	1.587	1	2014	2009	4	4	2	2	2	2	1	2	1		2	1		2		1	2	2	2	2	2	2	2	2	2	2	2		2	2	2	2	2		2	1	2	3170
2	90	197	2	1.587	2	2014	2012	4	4	2	2	1	2	1	2	1		2	1		2		2	1	2	2	2	1	2	1	2	2	2	2		2	2	2	2	2		2	2	2	32002	3260	3320
2	90	197	2	1.587	1	2014	2009	4	4	1	2	1	2	1	2	1		1	2	2			2	2	2	2	2	2	1	2	2	2	2	2		2	2	2	2	2		2	1	1			3110	3090	3290
2	90	197	2	1.587	1	2014	2009	4	4	2	2	1	2	1	2	1		1	2	2			2	2	2	2	2	2	2	2	2	2	2	2		2	2	2	2	2		2	1	1	347080	347080	3110	3090
2	90	198	2	0.682792	1	2014	2012	4	4	1	1	2	2	1	2	1		2	2	2			2	2	2	2	2	2	2	2	2	2	2	2		2	2	2	2	2		2	2	2	3110
2	90	198	2	0.682792	1	2014	2012	1	1	2	1	2	2	1	2	1		2	2	2			2	2	2	2	2	2	2	2	2	2	2	2		2	2	2	2	2		2	2	2	3110
2	90	198	2	0.682792	1	2014	2012	4	4	2	1	2	2	2		1		2	1		2		1	2	2	2	2	1	2	2	2	2	2	2		2	2	2	2	2		2	2	2	3260	3170	3040
2	90	199	2	0.762442	1	2014	2009	4	1	2	2	1	2	2		2	2	2	2	2			2	2	2	2	2	2	2	2	2	2	2	2		2	2	2	2	2		2	1	1	3040	3080	3110
2	90	200	2	1.21897	1	2014	2009	4	4	2	2	1	2	1	2	2	2	2	2	2			2	2	2	2	2	2	2	2	2	2	2	2		2	2	2	2	2		2	2	2	3080	3110
2	90	200	2	1.21897	1	2014	2011	1	1	1	2	2	2	1	2	1		2	1		1	1	2	2	2	2	2	2	2	2	2	2	2	2		2	2	2	2	2		2	1	2		3130
2	90	200	2	1.21897	1	2014	2010	2	4	1	2	1	2	1	2	1		1	2	2			1	1	2	2	2	1	2	2	2	2	2	2		2	2	2	2	2		2	1	1	3090	3110	3170	32002	3260
2	90	201	2	1.23411	1	2014	2012	5	4	1	1	2	2	1	2	1		2	1		2		2	2	2	2	2	2	2	2	2	2	2	2		2	2	2	2	2		2	2	2	3490
2	90	201	2	1.23411	1	2014	2011	2	4	2	1	2	2	1	2	1		2	1		2		1	2	2	2	2	2	2	2	2	2	2	2		2	2	2	2	2		2	2	2	3170
2	90	201	2	1.23411	1	2014	2011	4	4	1	1	1	2	1	2	1		2	1		2		2	2	2	2	2	2	2	2	2	2	2	2		2	2	2	2	2		2	1	1
2	90	201	2	1.23411	1	2014	2009	4	4	2	1	2	2	1	2	1		2	1		2		1	2	2	2	2	2	2	2	2	2	2	2		2	2	2	2	2		2	2	2	3170
2	90	201	2	1.23411	1	2014	2012	2	4	1	1	1	2	1	2	2	2	2	1		2		2	2	2	2	2	2	2	2	2	2	2	2		2	2	2	2	2		2	2	1		3080
2	90	201	2	1.23411	1	2014	2012	3	1	1	2	2	2	1	2	2	4		2	2			2	2	2	2	2	2	2	2	2	2	2	2		2	2	2	2	2		2	2	2	3080	3110
2	90	202	2	0.991479	1	2014	2012	4	4	2	2	1	2	1	2	1		2	1		2		2	2	2	2	2	2	2	2	2	2	2	2		2	2	2	2	2		2	1	1
2	90	202	2	0.991479	1	2014	2009	4	4	1	2	1	2	1	2	1		2	1		2		2	2	2	2	2	2	2	2	2	2	2	2		2	2	2	2	2		2	1	1	347080	347080
2	90	202	2	0.991479	1	2014	2013	4	4	2	2	1	2	1	2	1		2	2	2			1	2	2	2	2	2	2	2	2	2	2	2		2	2	2	2	2		2	1	2	3110	3170	347080
2	90	202	2	0.991479	1	2014	2010	4	4	2	2	1	2	1	1	2	2	1	2	2			1	1	2	1	2	2	1	2	2	2	2	2		2	2	2	2	2		2	1	1	3050	3080	3090	3110	3170
2	90	202	2	0.991479	1	2014	2011	4	4	1	2	1	2	2		1		1	2	2			2	2	2	2	2	1	2	2	2	2	2	2		2	2	2	2	2		2	1	1	3040	3090	3110	3260	347080
2	90	203	1	0.9496	1	2014	2012	1	1	1	1	4	2	1	2	2	4		2	2			2	2	2	2	2	2	2	2	2	2	2	2		2	2	2	2	2		2	2	2	3080	3110
2	90	205	2	0.926737	3	2014	2013	4	4	1	2	2	2	1	2	1		2	1		2		2	2	2	2	2	2	2	2	2	2	2	2		2	2	2	2	2		2	2	2	3490
2	90	206	2	0.898247	1	2014	2012	2	4	1	2	2	2	1	2	1		2	1		2		1	2	2	2	2	1	2	2	2	2	2	2		2	2	2	2	2		2	2	2	3170	3260
2	90	206	2	0.898247	1	2014	2009	1	4	1	2	1	2	1	2	1		2	1		2		2	2	2	2	2	1	2	2	2	2	2	2		2	2	2	2	2		2	2	2	3260
2	90	206	2	0.898247	1	2014	2012	4	4	1	2	2	2	2		1		1	2	2			1	2	2	1	2	2	2	2	2	2	2	2		2	2	2	2	2		2	1	1	3040	3090	3110
2	90	207	2	1.00757	1	2014	2013	4	4	1	2	2	2	1	2	1		9	1		2		2	2	2	2	2	2	2	2	2	2	2	2		2	2	2	2	2		2	2	2	3490
2	90	210	2	0.828575	1	2014	2011	2	2	1	1	2	2	1	2	1		2	1		2		1	2	2	2	2	2	2	1	2	2	2	2		2	2	2	2	2		2	1	2	3170	3320	347080
2	90	211	2	0.844063	1	2014	2013	4	4	1	1	2	2	1	2	1		2	1		2		2	1	1	1	2	2	2	2	2	2	2	2		2	2	2	2	2		2	2	2	32002	3230	3240
2	90	211	2	0.844063	1	2014	2009	4	4	1	1	1	2	1	2	1		2	1		1	1	2	2	2	2	2	1	2	2	2	2	2	2		2	2	2	2	2		2	2	2	3130	3260
2	90	212	2	1.28189	11	2014	2012	2	4	1	2	1	2	1	2	1		2	1		2		2	2	2	2	2	2	2	2	2	2	2	2		2	2	2	2	2		2	1	2	347080
2	60	221	1	1.23258	1	2014	2011	1	1	1	1	2	2	1	2	1		2	1		1	1	2	2	2	2	2	1	2	1	2	2	2	2		2	2	2	2	1	5	2	2	2	3260	3130	3440	3320
2	60	224	1	3.47691	1	2014	2008	1	1	2	1	2	2	1	2	1		1	1		1	2	2	2	2	2	2	1	2	2	2	2	2	2		2	2	2	2	2		1	2	2	3260	3130	3160	3460	3090
2	60	224	1	3.47691	1	2014	2011	4	4	1	1	2	2	1	2	1		2	1		2		1	2	2	2	2	1	2	2	2	2	2	2		2	2	2	2	2		2	2	2	3260	3170
2	60	225	1	1.52924	1	2014	2008	4	4	1	1	2	2	1	2	2	4		2	2			2	2	2	2	2	2	1	1	1	2	2	2		2	2	2	2	2		2	2	2	3080	3110	3290	3320	3330
2	60	225	1	1.52924	1	2014	2009	4	4	1	1	2	2	1	2	1		2	1		2		2	2	2	2	2	2	2	2	2	2	2	2		2	2	2	2	2		2	2	2	3490
2	60	228	2	2.60332	1	2014	2010	4	4	2	2	1	2	1	2	1		2	1		1	1	1	2	2	1	2	1	2	2	2	2	2	2		2	2	2	2	2		2	2	2	3130	3260	3170	3240
2	80	237	2	0.389829	1	2014	2012	2	2	1	2	1	2	1	1	2	4		2	2			1	2	2	2	2	2	2	2	2	2	2	2		2	2	2	2	2		2	2	2	3080	3110	3170	3050
2	80	239	2	0.611462	1	2014	2010	4	4	1	2	2	2	1	2	1		2	1		2		2	2	2	2	2	1	2	1	2	2	2	2		2	2	2	2	2		2	2	2	3260	3320
2	80	240	1	1.58626	1	2014	2012	1	4	2	1	4	2	1	2	1		2	1		2		2	2	2	2	2	2	2	2	2	2	2	2		2	2	2	2	2		2	2	2
2	80	241	1	0.261673	1	2014	2008	4	4	2	1	1	2	1	2	1		2	1		2		2	2	2	2	2	1	2	2	2	2	2	2		2	2	2	2	1	3	2	1	1	3260
2	80	243	2	0.258532	1	2014	2012	4	4	2	2	1	2	1	1	1		2	1		1	1	1	2	2	2	2	2	2	2	2	2	2	2		2	2	2	2	2		2	2	2	3050	3130	3170
2	80	244	2	0.387798	1	2014	2008	4	4	2	2	1	2	1	2	1		2	1		1	2	2	2	2	2	2	1	2	2	2	1	2	2		2	2	2	2	2		1	1	1	3260	3130	3160	3340	3460
2	80	244	2	0.387798	3	2014	2012	3	4	1	2	1	2	1	2	1		1	1		1	1	2	2	2	2	2	9	2	2	2	2	2	2		2	2	2	2	2		2	2	2	3090	3130
2	80	244	2	0.387798	1	2014	2010	4	4	1	2	2	2	1	2	1		1	1		1	2	2	1	2	2	2	2	2	2	2	1	2	2		2	2	2	2	2		2	2	2	3090	3130	3160	32002	3340
2	80	246	2	0.216543	1	2014	2012	4	4	1	2	2	1	1	2	1		1	2	2			2	2	2	2	2	2	2	2	2	2	2	2		2	2	2	2	2		2	2	2	3090	3110	3010
2	80	246	2	0.216543	1	2014	2012	2	1	1	2	2	2	1	1	2	1	1	2	2			1	2	2	2	2	2	2	2	2	2	2	2		2	2	2	2	2		2	2	2	3090	3050	3110	3170
2	80	255	1	0.316648	2	2014	2013	4	4	2	1	2	2	1	2	1		1	2	2			2	1	2	2	2	2	2	2	2	1	2	2		2	2	2	2	2		2	2	2	3090	3110	32003	3340
2	80	257	2	0.404828	1	2014	2011	2	4	2	2	1	2	1	2	1		2	1		2		1	2	2	2	2	1	2	1	2	2	2	2		2	2	2	2	2		2	2	1	3170	3260	3320
2	80	258	2	0.348182	1	2014	2012	4	4	1	2	2	2	1	2	2	4		2	2			2	2	2	2	2	9	1	1	1	2	2	2		2	2	2	2	2		2	2	2	3080	3110	3320	3290	3330
2	80	258	2	0.348182	1	2014	2012	4	4	1	1	2	2	1	2	1		1	2	2			2	2	2	2	2	2	2	2	2	2	2	2		2	2	2	2	2		2	1	2	3090	3110	347080
2	170	261	2	0.657684	1	2014	2012	4	3	1	2	1	2	1	2	1		2	2	1	1	1	2	2	2	1	2	2	2	2	2	2	2	2		2	2	2	2	2		2	2	2	3110	3130	3240
2	170	261	2	0.657684	1	2014	2010	4	4	1	2	2	2	1	2	1		2	1		1	2	2	1	2	2	2	2	2	2	2	2	2	2		2	2	2	2	2		2	2	2	3130	3160	32003
2	170	261	2	0.657684	1	2014	2013	4	4	2	2	2	2	2		2	3	1	2	2			2	2	2	2	2	2	1	2	2	2	2	2		2	2	2	2	2		2	2	2	3040	3080	3090	3110	3290
2	170	262	2	0.772326	1	2014	2009	4	4	2	2	2	2	1	2	1		1	2	2			2	2	9	9	9	2	1	2	1	2	2	2		2	2	2	2	2		2	2	2	3290	3090	3110	3330
2	170	262	2	0.772326	1	2014	2011	4	4	2	2	5	1	2		1		1	2	2			2	1	2	2	2	2	9	1	2	2	2	2		2	2	2	2	2		2	2	2	3010	3040	3090	3110	32002
2	170	262	2	0.772326	1	2014	2008	4	4	1	2	2	2	1	2	1		2	1		2		2	2	2	2	2	1	9	2	2	2	2	2		2	2	2	2	2		2	2	2	3260
2	170	262	2	0.772326	1	2014	2013	4	4	1	1	2	2	1	2	2	4		2	2			2	2	2	2	2	2	2	2	1	2	2	2		2	2	2	2	2		2	2	2	3080	3110	3330
2	170	263	2	0.307443	1	2014	2011	4	2	1	2	2	2	1	2	1		1	2	2			1	2	9	9	9	2	2	2	1	2	2	2		2	2	2	2	2		2	2	2	3090	3110	3170	3330
2	170	263	2	0.307443	1	2014	2010	4	4	2	2	2	2	1	2	1		2	1		2		2	2	2	2	2	1	2	2	2	9	2	2		2	2	2	2	2		2	2	2	3260
2	170	263	2	0.307443	1	2014	2009	2	2	1	1	2	2	1	2	1		2	2	2			2	2	2	2	2	2	2	2	2	2	2	2		2	2	2	2	2		2	2	2	3110
2	170	265	2	0.379361	1	2014	2012	4	4	1	2	2	2	1	2	2	4		2	2			2	2	2	2	2	2	1	2	2	2	2	2		2	2	2	2	2		2	2	2	3080	3110	3290
2	170	268	2	0.599753	1	2014	2008	4	4	1	2	1	2	1	2	1		1	2	2			2	2	2	2	2	2	2	2	2	2	2	2		2	2	2	2	2		2	2	2	3090	3110
2	170	270	2	0.404552	1	2014	2010	4	4	2	2	1	2	1	2	1		2	1		2		2	2	9	9	9	1	2	1	1	2	2	2		2	2	2	2	1	2	2	2	2	3260		3320	3330
2	170	270	2	0.404552	1	2014	2011	4	4	1	2	1	2	1	2	1		2	2	1	2		2	2	2	2	2	1	2	2	2	2	2	2		2	2	2	2	2		2	2	2	3260	3110
2	170	271	2	0.827542	1	2014	2010	4	4	2	2	5	2	1	2	1		2	2	2			2	2	2	2	2	2	9	9	1	2	2	2		2	2	2	2	2		2	2	2	3110	3330
2	170	272	2	0.293323	2	2014	2012	4	4	1	2	1	2	1	2	1		2	1		2		2	2	2	2	2	2	2	2	2	2	2	2		2	2	2	2	2		2	2	2	3490
2	170	272	2	0.293323	1	2014	2009	4	4	2	2	1	2	1	2	1		2	2	2			2	2	2	2	2	2	2	2	2	2	2	2		2	2	2	2	2		2	2	2	3110
2	170	272	2	0.293323	1	2014	2013	4	4	1	2	1	1	1	2	1		2	2	2			2	2	2	2	2	2	2	2	2	2	2	2		2	2	2	2	2		2	2	2	3010	3020	3110
2	170	274	2	0.385199	1	2014	2013	2	2	2	2	1	2	1	1	2	1	2	1		1	2	1	2	2	9	9	2	2	1	2	2	2	2		2	2	2	2	2		2	2	2	3050	3320	3170	3130	3160
2	170	274	2	0.385199	1	2014	2013	1	1	2	2	1	2	1	2	1		1	2	2			2	2	2	2	2	2	9	1	1	2	2	2		2	2	2	2	2		2	2	2	3090	3110	3320	3330
2	170	274	2	0.385199	1	2014	2012	1	1	1	2	5	2	1	2	1		1	2	2			2	2	2	2	2	2	1	2	1	2	2	2		2	2	2	2	2		2	2	2	3090	3110	3290	3330
2	170	275	2	0.876912	1	2014	2011	1	1	2	2	1	2	1	2	1		2	2	2			2	2	2	2	2	2	2	2	2	2	2	2		2	2	2	2	2		2	2	2	3110
2	170	277	2	0.417503	1	2014	2008	4	4	1	2	2	2	1	2	1		2	1		2		2	2	2	2	2	2	2	2	2	2	2	2		2	2	2	2	2		1	2	2	3460
2	170	277	2	0.417503	1	2014	2008	4	4	2	2	2	2	1	2	1		2	1		1	1	1	2	2	2	2	9	9	1	2	2	2	2		2	2	2	2	2		2	2	2	3130	3170	3320
2	170	277	2	0.417503	1	2014	2009	1	3	2	2	2	2	1	2	1		2	1		2		2	2	2	1	2	2	2	2	1	2	2	2		2	2	2	2	2		2	2	2	3330	3240
2	170	277	2	0.417503	1	2014	2013	4	4	2	2	1	2	1	2	1		2	1		2		2	2	2	2	2	2	2	2	2	2	2	2		2	2	2	2	2		2	2	2	3490
2	170	277	2	0.417503	1	2014	2008	2	4	2	2	1	2	1	2	1		2	1		2		2	2	2	2	2	2	2	2	2	2	2	2		2	2	2	2	2		2	2	2	3490
2	170	278	1	0.712889	1	2014	2010	1	1	1	1	2	2	1	2	1		2	1		2		2	1	2	2	2	1	2	2	2	2	2	2		2	2	2	2	2		2	2	2	3260	32002
2	170	280	2	0.460478	1	2014	2008	4	4	1	2	1	2	1	2	1		2	1		1	2	2	2	2	2	2	1	2	2	2	2	2	2		2	2	2	2	2		2	2	2	3260	3130	3160
2	170	282	2	0.989337	1	2014	2011	4	1	2	2	1	2	1	2	1		2	2	2			1	2	2	2	2	1	9	2	2	2	2	2		2	2	2	2	1	99	2	2	2	3260	3110		3170
2	170	282	2	0.989337	1	2014	2010	4	4	1	2	1	2	1	2	1		2	2	2			2	2	2	2	2	1	2	2	2	2	2	2		2	2	2	2	2		2	2	2	3260	3110
2	50	284	2	0.703602	2	2014	2009	4	4	1	2	1	2	1	2	1		2	1		2		1	2	2	1	2	1	2	1	2	2	2	2		2	2	2	2	2		2	2	2	3170	3260	3240	3320
2	50	285	1	0.351052	2	2014	2011	1	4	1	1	2	2	1	2	1		2	1		1	1	1	2	2	2	2	1	9	2	2	2	2	2		2	2	2	2	2		2	2	2	3260	3130	3170
2	50	285	1	0.351052	3	2014	2012	4	4	1	1	2	2	1	1	1		2	1		2		1	2	2	2	2	1	2	2	2	2	2	2		2	2	2	2	2		2	2	2	3050	3260	3170
2	50	285	1	0.351052	1	2014	2008	4	4	1	2	2	2	1	2	1		2	1		2		2	2	2	2	2	1	2	2	2	2	2	2		2	2	2	2	2		2	2	2	3260
2	50	287	2	0.30602	1	2014	2008	4	4	2	2	1	2	1	2	1		1	1		1	1	1	2	1	1	2	1	2	2	2	2	2	2		2	2	2	2	2		2	2	2	3130	3260	3170	3240	3230
2	50	297	2	1.59708	1	2014	2009	4	4	1	2	1	2	1	2	1		2	1		1	1	1	2	2	2	2	2	1	2	1	2	2	2		2	2	2	2	2		2	2	2	3130	3170	3330	3290
2	50	299	2	0.656348	1	2014	2011	4	4	2	2	1	2	1	2	1		2	1		1	1	1	2	2	1	2	1	2	1	2	2	2	2		2	2	2	2	2		2	2	2	3260	3130	3170	3240	3320
2	50	300	2	0.611863	1	2014	2011	4	4	1	2	1	2	1	2	1		2	2	2			2	2	2	2	2	2	2	2	2	2	2	2		2	2	2	2	2		2	2	2	3110
2	50	300	2	0.611863	1	2014	2008	4	4	2	2	1	2	1	2	1		1	2	2			2	2	2	2	2	2	2	2	2	2	2	1	2	2	2	2	1	2		2	2	2	3090	3360	3110	3420
2	50	301	1	1.0951	1	2014	2008	1	4	1	1	2	2	1	2	1		2	1		2		2	2	2	2	2	1	2	2	2	2	2	2		2	2	2	2	2		2	2	2	3260
2	50	302	2	1.81474	1	2014	2010	4	4	1	2	1	2	1	2	1		2	2	2			1	2	2	2	2	1	2	1	2	2	2	2		2	2	2	2	2		2	2	2	3110	3260	3320	3170
2	50	303	2	1.73212	1	2014	2008	4	4	1	2	1	2	1	2	1		2	1		2		2	2	2	2	2	2	2	2	2	2	2	2		2	2	2	2	2		2	2	2	3490
2	50	303	2	1.73212	1	2014	2009	4	4	2	2	2	2	1	2	1		2	1		2		1	2	2	2	2	1	2	2	2	2	2	2		2	2	2	2	2		2	2	2	3260	3170
2	40	306	2	0.539555	1	2014	2013	4	4	1	1	1	2	1	2	1		2	1		2		1	2	2	2	1	1	2	2	2	1	1	2		2	2	2	2	2		2	1	1	3350	3260			3340
2	40	306	2	0.539555	1	2014	2009	4	4	2	1	1	2	1	2	1		2	2	2			2	2	2	2	2	2	2	2	2	2	2	2		2	2	2	2	2		2	2	2	3110
2	40	306	2	0.539555	1	2014	2009	4	4	1	1	2	2	1	2	1		2	2	2			1	2	2	2	2	1	2	2	2	2	2	2		2	2	2	2	2		2	2	2	3110	3170	3260
2	40	307	2	1.82451	1	2014	2011	4	4	1	2	1	2	1	2	1		1	2	2			1	2	2	2	1	2	1	1	2	2	2	2		2	2	2	2	2		2	2	2	3090	3110	3170	3250	3290
2	40	308	2	0.55343	1	2014	2009	4	4	1	2	1	2	1	2	1		1	1		2		1	1	2	2	2	1	2	2	2	2	2	2		2	2	2	2	1	3	1	2	2	3090	3170	32002	3260
2	40	308	2	0.55343	1	2014	2012	4	4	1	2	1	2	1	2	1		2	2	2			2	2	2	2	2	2	2	2	2	2	2	2		2	2	2	1	2		2	2	2	3110	3420
2	40	310	2	0.860053	1	2014	2010	4	4	1	2	1	2	1	2	1		1	1		2		2	2	1	2	2	2	1	2	2	2	2	2		2	2	2	2	2		2	2	2	3290	3230	3090
2	40	311	2	1.45233	1	2014	2010	4	4	2	2	1	2	1	2	1		2	2	1	1	1	2	2	2	2	2	2	2	2	2	2	2	2		2	2	2	2	2		2	2	2	3110	3130
2	40	312	2	1.14362	1	2014	2009	4	4	2	2	1	2	1	1	2	4		2	2			1	2	2	2	2	2	2	2	1	2	2	2		2	2	2	2	2		2	2	2	3050	3080	3110	3170	3330
2	40	312	2	1.14362	1	2014	2008	4	4	1	2	1	2	1	2	2	4		2	2			2	2	2	2	2	2	2	2	2	2	2	2		2	2	2	2	2		2	2	2	3080	3110
2	40	313	2	1.04864	1	2014	2009	4	4	1	2	1	2	1	2	1		2	1		1	1	1	2	1	2	2	1	2	1	2	2	2	2		2	2	2	2	2		2	2	2	3260	3230	3320	3170	3130
2	40	315	2	0.7924	1	2014	2009	1	1	1	2	1	2	1	1	1		1	2	2			1	2	1	1	2	2	1	2	2	2	2	2		2	2	2	2	2		2	2	2	3050	3090	3230	3240	3170
2	40	315	2	0.7924	1	2014	2011	1	1	1	2	1	2	2		2	3	1	2	2			1	2	2	2	2	2	2	1	1	2	2	2		2	2	2	2	2		2	2	2	3080	3090	3110	3170	3320
2	40	315	2	0.7924	1	2014	2011	4	4	1	2	1	2	1	2	2	3	2	1		1	2	1	2	2	2	1	1	2	1	1	2	2	2		2	2	2	2	2		2	2	2	3080	3260	3130	3160	3250
2	40	316	2	1.0237	1	2014	2010	4	4	2	2	1	2	1	2	2	2	2	1		1	1	1	2	2	1	2	1	2	2	2	2	2	2		2	2	2	2	2		2	2	2	3260	3170	3240	3080	3130
2	40	316	2	1.0237	1	2014	2010	4	1	1	2	2	2	1	2	1		2	1		2		2	2	2	2	2	1	2	2	2	1	2	2		2	2	2	2	2		2	2	2	3260	3340
2	40	316	2	1.0237	1	2014	2010	4	4	1	2	1	2	2		1		2	2	2			1	2	2	2	2	2	2	2	2	2	2	2		2	2	2	2	2		2	2	2	3040	3110	3170
2	40	317	2	0.83063	2	2014	2012	4	4	1	1	2	2	1	2	1		2	1		2		2	2	2	2	2	2	2	2	2	2	2	2		2	2	2	2	2		2	2	2	3490
2	40	318	2	0.740938	1	2014	2010	4	4	1	2	1	2	1	1	1		1	2	2			1	2	2	2	2	1	2	2	2	2	2	2		2	2	2	2	2		2	2	2	3260	3090	3050	3170	3110
2	40	318	2	0.740938	1	2014	2008	4	4	1	2	1	2	1	2	1		2	1		1	1	2	1	2	2	2	1	2	2	2	2	2	2		2	2	2	2	2		2	2	2	3260	32003	3130
2	40	318	2	0.740938	1	2014	2012	4	4	1	2	1	2	1	2	1		2	9	9			1	2	2	2	1	1	2	1	1	2	2	2		2	2	2	2	2		2	2	1	3260		3250	3170	3320
2	40	318	2	0.740938	1	2014	2010	4	4	1	2	1	2	1	2	1		2	1		2		1	2	1	2	1	1	2	1	2	2	1	2		2	2	2	2	2		2	2	2	3260	3230	3350	3320	3170
2	40	319	2	0.891637	1	2014	2012	4	4	1	2	1	2	1	2	1		2	9	9			2	2	2	2	2	2	2	2	2	2	2	2		2	2	2	2	2		2	2	2	3490
2	40	319	2	0.891637	1	2014	2012	4	4	1	2	2	2	1	2	2	2	1	2	2			1	2	2	2	2	2	1	1	1	2	2	2		2	2	2	2	2		2	1	1	3080	3090	3110	3170	3320
2	40	319	2	0.891637	1	2014	2011	4	4	2	2	1	2	1	1	2	4		2	2			1	2	2	2	2	2	2	2	1	2	2	2		2	2	2	1	2		2	2	2	3050	3080	3110	3170	3330
2	40	320	2	0.859272	1	2014	2011	4	4	1	2	1	2	1	2	1		1	1		1	1	1	2	1	1	2	1	2	2	2	2	2	2		2	2	2	2	2		2	2	2	3260	3130	3170	3230	3240
2	40	320	2	0.859272	1	2014	2008	4	4	2	2	1	2	1	2	1		2	1		1	1	2	2	2	2	2	2	2	1	2	2	2	2		2	2	2	2	2		1	2	2	3130	3460	3320
2	40	320	2	0.859272	1	2014	2012	4	4	2	1	1	2	1	2	1		2	9	9			2	2	2	2	2	2	2	2	2	2	2	2		2	2	2	2	2		2	2	2	3490
2	40	320	2	0.859272	1	2014	2013	4	4	2	1	1	1	1	2	1		2	1		2		2	2	2	2	2	2	1	2	2	2	2	2		2	2	2	2	2		2	2	2	3010	3290
2	40	321	2	0.425773	1	2014	2008	4	4	2	2	1	2	1	2	1		2	1		2		2	2	2	2	2	1	2	2	2	2	2	2		2	2	2	2	2		2	2	2	3260
2	40	321	2	0.425773	1	2014	2011	4	4	1	2	1	2	1	2	1		1	1		1	2	1	2	1	2	2	1	2	1	1	2	2	2		2	1	2	2	2		2	2	2	3390	3260	3230	3170	3090
2	40	322	2	0.728399	1	2014	2012	4	4	1	2	1	2	1	2	1		2	1		2		2	2	1	1	2	2	2	2	2	2	2	2		2	2	2	2	2		2	2	2	3230	3240
2	40	322	2	0.728399	2	2014	2010	4	4	1	2	1	2	2		2	4		2	9			2	2	2	2	2	2	2	2	2	2	2	2		2	2	2	2	2		2	2	2	3040	3080	3110
2	40	323	2	0.668256	1	2014	2010	4	4	1	2	1	2	1	1	2	1	1	2	2			1	2	2	2	2	2	1	1	1	2	2	2		2	2	2	2	2		2	2	2	3050	3090	3110	3170	3290
2	40	323	2	0.668256	1	2014	2010	4	4	1	2	1	2	1	2	1		1	2	2			1	2	1	2	2	2	1	1	1	2	1	1	1	2	2	2	2	2		2	1	2	3020	3090	3110	3360	3370
2	40	323	2	0.668256	1	2014	2012	3	4	2	2	1	2	2		2	1	1	2	2			2	2	2	2	2	2	2	2	2	2	2	2		2	2	2	2	2		2	2	2	3040	3090	3110
2	40	325	2	1.4501	1	2014	2011	4	4	2	2	1	2	1	2	1		1	1		2		2	2	2	2	2	1	2	2	2	2	2	2		2	2	2	2	2		2	2	2	3260	3090
2	40	325	2	1.4501	1	2014	2012	4	4	1	2	1	2	1	2	1		2	1		2		2	2	2	2	2	2	2	2	2	2	2	2		2	2	2	2	2		2	2	2
2	40	325	2	1.4501	1	2014	2010	1	1	2	2	1	2	1	1	1		2	2	2			1	2	2	2	1	2	2	1	1	2	2	2		2	2	2	2	2		2	2	2	3050	3110	3170	3320	3250
2	40	325	2	1.4501	1	2014	2009	4	4	2	2	1	2	1	1	1		2	1		2		1	2	2	2	2	1	2	1	2	9	2	2		2	2	2	2	2		2	2	2	3050	3170	3260	3320
2	40	325	2	1.4501	1	2014	2010	4	4	2	2	1	1	1	2	1		2	1		2		2	2	2	2	2	2	2	2	2	2	2	2		2	1	2	2	2		2	2	2	3010	3390
2	40	326	1	1.27917	1	2014	2010	1	1	1	1	2	2	1	2	1		1	2	2			2	2	2	2	2	2	2	2	2	2	2	2		2	2	2	2	2		2	2	2	3090	3110
2	40	327	2	1.48187	1	2014	2011	4	4	1	2	1	2	1	1	2	3	1	1		1	1	2	1	1	2	2	1	2	1	1	2	2	2		2	2	2	2	2		2	2	2	3050	3080	3090	3130	32002
2	40	327	2	1.48187	1	2014	2012	4	4	1	2	1	2	1	1	2	4		2	2			1	2	2	2	1	2	2	1	2	2	2	2		2	2	2	1	2		2	9	9	3050	3080	3110	3170	3320
2	40	327	2	1.48187	1	2014	2009	4	1	1	2	1	2	1	1	1		2	9	9			1	2	2	2	2	2	1	2	2	2	2	2		2	2	2	2	2		2	2	2	3050	3170	3290
2	40	328	2	1.25088	1	2014	2010	4	4	1	2	1	2	1	2	1		2	1		2		2	2	2	2	2	2	1	2	2	2	2	2		2	2	2	2	2		2	2	2	3290
2	40	328	2	1.25088	1	2014	2012	2	4	2	2	1	2	1	1	2	4		2	2			1	2	2	2	2	2	2	1	1	2	2	2		2	2	2	2	2		2	2	2	3050	3080	3110	3170	3320
2	40	328	2	1.25088	1	2014	2012	1	4	1	2	1	2	1	2	1		2	1		2		1	2	2	2	2	1	2	1	2	2	2	2		2	2	2	2	2		2	2	2	3260	3170	3320
2	40	329	2	2.15209	1	2014	2010	4	4	2	2	2	2	1	2	2	3	2	2	2			1	2	2	2	1	2	2	2	2	2	2	2		2	2	2	2	2		2	2	2	3020	3080	3110	3170	3250
2	40	329	2	2.15209	1	2014	2009	4	4	1	2	1	2	1	2	2	4		2	2			2	2	2	2	2	2	2	2	1	2	2	2		2	2	2	2	2		2	2	2	3080	3110	3330
2	110	330	2	2.33109	1	2014	2008	4	4	2	2	1	2	1	2	1		1	1		1	1	2	1	2	2	2	1	2	1	1	2	2	2		2	2	2	2	2		2	2	2	3260	3090	32002	3320	3130
2	110	337	2	2.00886	1	2014	2008	1	2	2	2	1	2	1	2	1		1	2	2			2	2	2	2	2	2	2	1	1	2	2	2		2	2	2	2	2		2	2	2	3090	3320	3330	3110
2	110	338	2	1.13014	1	2014	2009	4	4	1	1	2	2	1	2	1		2	1		2		2	2	2	2	2	2	2	2	1	2	2	2		2	2	2	2	2		2	2	2	3330
2	110	338	2	1.13014	1	2014	2011	1	1	2	1	2	2	1	2	1		2	1		1	2	2	1	1	2	2	1	2	1	1	2	2	2		2	2	2	2	2		2	2	1	3130		3260	32003	3160
2	110	339	2	1.0369	1	2014	2009	1	4	1	1	2	1	1	2	1		2	1		2		2	2	2	2	2	2	1	1	2	2	2	2		2	2	2	2	2		2	2	2	3010	3020	3290	3320
2	110	341	2	1.05574	1	2014	2012	4	4	2	2	2	2	1	2	2	2	2	1		2		1	2	1	2	2	1	2	2	1	2	1	2		1	2	2	2	2		2	2	1	3260	3350	3380		3170
2	110	342	2	1.48106	1	2014	2010	4	4	2	2	2	2	2		1		2	2	2			2	2	2	2	2	1	2	2	2	2	2	2		2	2	2	2	2		2	2	2	3040	3110	3260
2	110	342	2	1.48106	1	2014	2009	4	4	1	2	1	2	1	2	1		2	1		1	1	2	2	2	2	1	1	2	1	1	2	2	2		2	2	2	2	1	4	2	2	1	3260	3130	3440		3250
2	110	343	2	1.86021	1	2014	2013	4	4	2	2	2	2	2		2	2	2	1		2		2	2	2	2	2	1	2	2	2	2	2	2		2	2	2	2	2		2	2	1	3260		3040	3080
2	110	343	2	1.86021	1	2014	2011	4	4	1	2	1	2	1	1	2	4		2	2			1	2	2	2	2	2	2	2	1	2	2	2		2	2	2	2	2		2	2	2	3050	3080	3110	3170	3330
2	110	345	2	0.611106	1	2014	2012	4	4	2	2	1	2	1	9	1		1	2	2			2	2	2	2	2	2	1	1	1	2	2	2		2	2	2	2	2		2	2	2	3290	3320	3330	3090	3110
2	110	345	2	0.611106	1	2014	2011	4	4	2	2	2	2	2		2	1	2	2	2			1	2	2	2	2	2	1	1	2	2	2	2		2	2	2	2	2		2	2	1	3040	3170	3290	3320
2	110	350	1	1.59949	1	2014	2012	1	4	2	1	2	2	1	2	2	1	2	1		2		1	2	1	1	2	2	2	2	1	2	2	2		2	2	2	2	2		2	2	2	3170	3230	3240	3330
2	110	353	2	1.83091	1	2014	2011	1	1	2	1	2	2	1	2	1		1	2	2			2	2	2	2	2	1	2	1	1	2	2	2		2	2	2	2	2		2	2	2	3320	3260	3090	3330	3110
2	110	353	2	1.83091	1	2014	2009	1	2	1	1	2	2	1	1	2	4		2	2			2	2	2	2	2	2	2	2	1	2	2	2		2	2	2	2	2		2	2	2	3050	3080	3110	3330
2	100	354	2	1.67706	1	2014	2012	4	4	1	2	3	2	1	1	2	4		2	2			1	2	2	2	2	2	1	2	1	2	2	2		2	2	2	2	2		2	2	2	3050	3080	3110	3170	3290
2	100	355	2	0.707669	1	2014	2013	4	4	2	2	3	2	1	2	1		2	1		2		2	2	2	2	2	2	2	1	1	2	2	2		2	2	2	2	2		2	2	2	3320	3330
2	100	355	2	0.707669	1	2014	2012	4	4	1	2	1	2	1	1	1		1	9	9			1	1	2	2	2	2	2	2	2	2	2	2		2	2	2	2	2		2	2	2	3090	3050	3170	32002
2	100	355	2	0.707669	1	2014	2008	4	4	1	2	1	2	1	2	1		2	1		2		2	2	2	2	2	1	2	1	2	2	2	2		2	2	2	2	2		2	2	2	3260	3320
2	100	356	2	1.48039	1	2014	2012	4	4	2	2	2	2	1	1	1		1	2	2			2	2	2	2	2	2	2	2	2	2	2	2		2	2	2	2	2		2	2	2	3050	3090	3110
2	100	357	2	2.29514	1	2014	2012	1	4	2	1	2	2	1	2	1		2	1		2		2	2	2	2	2	2	1	2	1	2	2	2		2	2	2	2	2		2	2	2	3290	3330
2	100	357	2	2.29514	1	2014	2008	1	4	1	1	2	2	1	1	2	4		2	2			1	2	2	2	2	2	2	2	1	2	2	2		2	2	2	2	2		2	2	2	3050	3080	3110	3170	3330
2	100	358	2	1.26919	1	2014	2012	4	4	2	2	3	2	1	1	1		1	2	2			1	1	2	2	2	2	2	2	2	2	2	2		2	2	2	2	2		2	2	2	3050	3090	3110	3170	32002
2	100	358	2	1.26919	1	2014	2011	4	4	1	1	2	2	1	2	1		1	2	2			2	2	2	2	2	2	1	2	2	2	2	2		2	2	2	2	2		2	1	1			3090	3110	3290
2	100	359	1	0.964651	1	2014	2011	4	4	2	1	2	2	1	2	2	4		2	2			2	1	2	2	2	2	2	2	2	2	2	2		2	2	2	2	2		2	2	2	3080	32002	3110
2	100	361	1	2.67522	1	2014	2012	1	4	2	1	4	1	1	1	1		2	2	2			1	2	2	2	2	2	2	2	2	2	2	2		2	2	2	2	2		2	2	2	3010	3050	3110	3170
2	100	367	1	0.750022	1	2014	2010	4	4	1	1	2	2	1	2	1		2	2	2			2	2	2	2	2	2	2	2	2	2	2	2		2	2	2	2	2		2	2	2	3110
2	100	367	1	0.750022	1	2014	2012	1	1	1	1	2	2	1	1	2	4		2	2			1	2	2	2	2	2	2	2	2	2	2	2		2	2	2	2	2		2	2	2	3080	3050	3170	3110
2	100	369	1	0.864109	1	2014	2011	4	4	1	1	2	2	1	2	1		2	2	2			2	2	2	2	2	2	2	2	2	2	2	2		2	2	2	2	2		2	2	2	3110
2	100	369	1	0.864109	1	2014	2012	4	1	1	1	2	2	1	2	2	1	2	1		2		2	1	1	1	2	1	2	1	1	2	2	2		2	2	2	2	2		2	1	1			3260	3320	32003
2	100	370	1	1.88969	1	2014	2011	4	4	1	1	2	2	1	2	1		2	1		2		2	1	2	2	2	2	1	1	2	2	2	2		2	2	2	2	2		2	2	2	32003	3290	3320
2	100	371	2	1.70772	1	2014	2008	4	4	2	2	2	2	1	1	1		1	2	2			2	2	2	2	2	2	2	2	2	2	2	2		2	2	2	2	2		2	2	2	3050	3090	3110
2	100	371	2	1.70772	1	2014	2009	4	4	1	2	2	2	1	2	1		1	1		1	1	2	2	2	2	2	2	2	2	2	2	2	2		2	2	2	2	2		2	2	2	3090	3130
2	100	372	2	1.54656	1	2014	2008	1	4	1	1	2	2	2		2	1	2	1		2		2	2	2	2	2	1	2	2	2	2	2	1	2	2	2	2	2	2		2	2	2	3040	3360	3260
2	100	372	2	1.54656	1	2014	2009	1	4	2	2	2	2	1	2	1		1	2	2			1	1	2	1	2	2	1	2	2	2	2	2		2	2	2	2	2		2	2	2	3170	3090	3110	32002	3240
2	100	374	2	0.853081	1	2014	2010	1	4	2	1	2	2	1	2	1		2	1		2		2	2	2	2	2	2	2	2	2	2	2	2		2	2	2	2	2		2	2	2	3490
2	100	375	2	0.920319	1	2014	2010	4	4	2	1	3	2	1	2	1		2	1		1	2	1	2	2	2	2	2	2	2	1	2	2	2		2	2	2	2	2		2	2	2	3130	3160	3170	3330
2	100	375	2	0.920319	1	2014	2009	4	4	2	2	2	2	1	2	1		1	2	2			1	2	2	2	2	2	2	2	2	2	2	2		2	2	2	2	2		2	2	2	3170	3090	3110
2	100	377	2	1.24054	1	2014	2008	4	4	1	2	2	2	1	2	2	4		2	2			2	2	2	2	2	2	2	2	2	2	2	2		2	2	2	2	2		2	2	2	3080	3110
2	100	377	2	1.24054	1	2014	2010	4	4	2	2	2	2	1	2	1		2	2	2			2	2	2	2	2	2	2	1	2	2	2	2		2	2	2	2	2		2	2	2	3110	3320
2	100	377	2	1.24054	1	2014	2010	4	4	2	2	2	2	1	1	1		1	2	2			1	1	2	2	2	2	2	1	1	2	2	2		2	2	2	2	2		2	2	2	3050	3090	3110	3170	32002
2	100	377	2	1.24054	1	2014	2010	4	4	1	1	1	2	1	1	1		2	1		1	1	1	1	2	1	2	1	2	2	1	2	2	2		2	2	2	2	2		2	2	2	3050	3130	3170	32003	3240
2	100	377	2	1.24054	1	2014	2009	4	4	1	1	1	2	1	2	2	4		9	9			2	2	2	2	2	2	2	2	2	2	2	2		2	2	2	2	2		2	2	2	3080
2	100	377	2	1.24054	1	2014	2012	1	4	1	2	2	2	1	2	1		2	9	9			2	2	2	2	2	2	2	2	2	2	2	2		2	2	2	2	2		2	2	2	3490
2	100	378	1	1.56776	1	2014	2012	4	4	1	2	2	2	1	2	1		2	1		2		2	2	2	2	2	2	1	1	2	2	2	1	2	2	2	2	2	1	10	1	1	1	3440			3290	3460
2	100	378	1	1.56776	1	2014	2011	4	4	1	2	2	2	1	2	1		2	1		2		2	2	2	2	2	2	2	2	2	2	2	2		2	2	2	2	2		2	1	1
2	100	379	2	0.394478	1	2014	2013	4	4	1	1	2	2	1	1	1		1	1		2		1	1	2	2	2	2	2	2	2	2	2	2		2	2	2	1	2		2	2	2	3050	3090	3170	32002	3420
2	100	379	2	0.394478	1	2014	2013	4	4	1	1	2	2	1	2	1		2	1		2		2	2	2	2	2	2	2	2	2	2	2	2		2	2	2	2	2		2	2	2	3490
2	100	380	1	1.54668	1	2014	2010	4	4	2	1	2	2	1	2	2	4		2	2			2	2	2	2	2	2	2	1	2	2	2	2		2	2	2	2	2		2	2	2	3080	3110	3320
2	100	380	1	1.54668	1	2014	2011	4	4	1	1	2	2	1	2	2	3	1	9	9			2	1	2	2	2	2	2	2	2	2	2	2		2	2	2	2	2		2	2	2	3080	32002	3090
2	100	381	2	0.873013	1	2014	2008	4	4	1	2	1	2	1	2	1		2	1		2		2	2	2	2	2	2	2	2	2	2	2	2		2	2	2	2	2		2	2	2	3490
2	100	382	2	0.946427	1	2014	2011	4	4	1	1	2	2	1	2	1		2	2	2			1	2	2	2	2	2	2	1	2	2	2	2		2	2	1	2	2		2	2	2	3410	3110	3170	3320
2	100	382	2	0.946427	1	2014	2009	4	4	2	2	1	2	1	2	1		2	1		2		2	2	2	2	2	2	2	2	2	2	2	2		2	2	2	2	2		2	2	2
2	100	383	2	1.62739	1	2014	2013	4	4	1	1	2	2	1	2	1		1	1		2		2	1	2	2	2	2	2	2	2	2	2	2		2	2	2	2	2		2	1	1			32002	3090
2	100	383	2	1.62739	1	2014	2010	4	4	2	1	2	2	1	2	2	3	1	1		1	2	2	2	2	2	2	2	2	2	2	2	2	2		2	2	2	2	2		2	2	2	3080	3090	3130	3160
2	100	384	2	0.580923	1	2014	2011	4	4	2	2	2	2	1	1	1		1	2	2			1	2	2	2	2	2	1	1	1	2	2	1	1	2	2	2	2	2		2	2	2	3050	3090	3110	3170	3290
2	100	384	2	0.580923	1	2014	2012	4	4	2	2	2	2	1	1	1		1	2	2			1	2	2	2	2	1	2	2	1	2	2	2		2	2	2	2	2		2	1	1	3050	3090	3110	3170	3260
2	100	384	2	0.580923	1	2014	2010	4	4	2	2	1	2	1	2	1		2	1		2		1	1	2	2	2	2	2	2	2	2	2	2		2	2	2	2	2		2	2	2	3170	32002
2	100	385	2	1.58058	1	2014	2013	4	4	1	2	3	2	2		1		2	1		1	2	1	2	2	2	2	1	2	2	2	2	2	2		2	2	2	2	2		2	2	2	3040	3260	3160	3130	3170
2	100	385	2	1.58058	1	2014	2008	4	4	1	2	3	2	1	2	1		2	1		1	2	2	2	2	2	2	2	2	2	1	2	2	2		2	2	2	2	2		2	2	2	3130	3160	3330
2	100	385	2	1.58058	1	2014	2011	4	4	1	2	2	2	1	1	2	4		9	9			1	2	2	2	2	2	2	2	2	2	2	2		2	2	2	2	2		2	2	2	3050	3080	3170
2	100	386	2	0.732646	1	2014	2012	4	4	2	2	3	2	1	2	1		2	2	2			2	2	2	2	2	2	2	2	2	2	2	2		2	2	2	2	2		2	2	2	3110
2	100	386	2	0.732646	1	2014	2010	4	4	2	2	1	2	2		2	2	1	2	2			1	2	2	2	2	2	2	2	2	2	2	2		2	2	2	2	2		2	2	2	3040	3080	3170	3090	3110
2	100	387	2	2.83068	1	2014	2009	1	4	2	2	1	2	1	1	1		2	1		1	1	1	2	2	2	2	2	2	2	1	2	2	2		2	1	2	2	2		2	2	2	3020	3050	3130	3170	3330
2	100	387	2	2.83068	1	2014	2012	4	4	1	2	3	2	1	1	2	1	2	1		1	2	1	2	2	2	2	2	2	2	2	2	2	2		2	2	2	2	2		2	2	2	3050	3130	3160	3170	3400
2	100	387	2	2.83068	1	2014	2011	4	4	1	2	2	2	1	1	1		2	2	2			2	2	2	2	2	2	1	1	1	2	2	2		2	2	1	2	2		2	2	2	3050	3110	3290	3320	3330
2	100	387	2	2.83068	1	2014	2008	4	4	2	2	2	2	1	2	1		2	9	9			2	2	2	2	2	2	2	2	2	2	2	2		2	2	2	2	2		2	1	1
2	100	387	2	2.83068	1	2014	2009	4	4	2	2	1	2	1	1	1		1	1		2		1	2	2	2	2	2	2	2	2	2	2	2		2	2	2	2	2		2	2	2	3050	3090	3170
2	100	388	2	0.820847	1	2014	2012	1	4	1	1	3	2	1	1	1		2	1		2		1	2	2	2	2	2	2	2	1	2	2	2		2	2	2	2	2		2	2	2	3050	3170	3330	3400
2	100	388	2	0.820847	1	2014	2011	4	1	1	1	2	2	1	2	1		2	1		2		2	1	2	1	2	1	2	2	2	2	2	2		2	2	2	2	2		2	2	2	3260	32003	3240
2	100	389	2	0.963015	1	2014	2008	4	4	1	1	1	2	2		2	3	1	2	2			1	2	2	2	2	2	2	1	1	2	2	2		2	2	2	2	2		2	2	2	3040	3080	3090	3110	3170
2	100	391	2	2.16232	1	2014	2010	4	4	2	2	2	2	1	2	1		2	1		2		2	1	2	2	2	2	2	1	2	2	2	2		2	2	2	2	2		2	2	2	32002	3320
2	100	391	2	2.16232	1	2014	2009	4	4	2	2	3	2	1	1	2	3	1	2	2			1	2	2	2	2	2	2	2	2	2	2	2		2	2	2	2	2		2	2	2	3050	3080	3090	3110	3170
2	100	391	2	2.16232	1	2014	2010	4	4	2	2	3	2	1	1	1		2	2	2			1	2	2	2	2	1	2	2	1	2	2	2		2	2	2	2	2		2	2	2	3050	3110	3170	3260	3330
2	100	391	2	2.16232	1	2014	2011	4	4	1	2	2	2	1	2	1		2	1		2		1	1	2	2	2	1	2	2	1	2	2	2		2	2	2	2	2		2	2	2	3170	32003	3260	3330
2	100	392	2	1.24219	1	2014	2012	4	4	1	2	2	2	1	2	1		2	1		2		2	2	2	2	2	1	2	2	2	2	2	2		2	2	2	2	2		2	2	2	3260
2	100	393	1	0.592962	1	2014	2012	1	1	1	1	2	2	1	1	1		1	1		1	2	1	1	2	2	2	2	2	2	1	2	2	2		2	2	2	2	2		2	2	2	3050	3090	3130	3160	3170
2	100	393	1	0.592962	1	2014	2008	4	4	1	1	2	2	1	1	1		1	2	2			1	1	2	2	2	2	2	2	1	2	2	1	1	2	2	2	2	2		2	2	2	3050	3090	3110	3170	32002
2	30	394	2	0.630221	1	2014	2011	1	1	1	2	2	2	2		2	2	1	2	2			2	2	2	2	2	2	2	2	2	2	2	2		2	2	2	2	2		2	2	2	3040	3080	3090	3110
2	30	394	2	0.630221	1	2014	2010	4	4	1	2	1	2	1	2	1		2	1		2		1	2	2	2	1	2	1	1	1	2	2	2		2	2	2	2	2		2	2	1	3170	3320		3330	3250
2	30	395	1	0.895941	1	2014	2011	4	4	1	2	2	2	1	2	1		2	1		1	2	2	2	2	2	2	1	2	1	1	2	2	2		2	2	2	2	2		2	2	1	3260	3160	3130	3320	3330
2	30	395	1	0.895941	1	2014	2013	4	4	1	1	2	2	1	2	1		2	2	1	1	1	2	2	2	2	2	1	2	1	2	2	2	2		2	2	2	2	2		2	2	2	3260	3110	3130	3320
2	30	399	2	1.07572	1	2014	2013	4	3	2	2	2	2	1	2	1		2	1		2		2	1	2	2	2	2	2	2	2	2	2	2		2	2	2	2	2		2	2	1		32003
2	30	399	2	1.07572	1	2014	2010	4	4	1	2	2	2	2		1		2	1		1	1	2	2	2	2	2	1	2	2	1	2	2	2		2	2	2	2	2		2	2	2	3040	3260	3130	3330
2	30	399	2	1.07572	1	2014	2010	4	4	2	2	1	2	1	2	1		1	2	2			2	2	2	2	2	2	2	1	1	2	2	2		2	2	2	2	2		2	2	2	3090	3110	3320	3330
2	30	401	2	0.715503	1	2014	2009	1	1	1	1	2	2	1	2	1		2	2	2			2	2	2	2	2	1	2	1	2	2	2	2		2	2	2	2	2		2	2	2	3260	3110	3320
2	30	401	2	0.715503	1	2014	2013	1	4	1	1	2	2	1	2	1		2	1		1	2	1	2	1	2	2	1	2	1	1	2	2	2		2	2	2	2	2		2	2	2	3260	3170	3130	3160	3320
2	30	402	1	1.30087	1	2014	2011	1	1	2	1	4	2	1	2	1		2	2	2			1	2	2	2	2	1	2	2	2	2	2	2		2	2	2	2	2		2	2	2	3170	3110	3260
2	30	404	2	1.26641	1	2014	2013	4	4	1	1	2	2	1	2	2	1	2	2	2			1	2	2	2	2	1	2	2	2	2	2	2		2	2	2	2	2		2	2	2	3260	3110	3170
2	30	404	2	1.26641	1	2014	2010	1	4	1	1	2	2	1	2	1		2	1		2		2	2	2	2	2	2	2	2	2	2	2	2		2	2	2	2	2		1	2	2	3460
2	30	406	2	1.5598	1	2014	2013	1	1	2	2	1	2	1	1	2	4		2	2			1	2	2	2	2	2	2	2	1	2	2	2		2	2	2	2	2		2	2	2	3050	3080	3110	3170	3330
2	30	406	2	1.5598	1	2014	2008	4	4	1	2	2	2	2		2	2	1	2	2			2	2	2	2	2	2	2	1	2	2	2	2		2	2	2	2	2		2	2	2	3040	3080	3090	3110	3320
2	30	407	2	1.32373	1	2014	2009	4	4	2	2	2	2	1	2	1		2	1		2		2	2	2	2	2	1	2	2	2	2	2	2		2	2	2	2	2		2	2	2	3260
2	30	407	2	1.32373	1	2014	2010	4	4	1	2	1	2	1	2	1		2	1		1	1	2	1	2	2	2	1	2	1	1	2	2	2		2	2	2	2	2		2	2	1	3260	3130		32003	3320
2	30	407	2	1.32373	1	2014	2009	4	4	2	2	1	2	1	2	1		2	2	2			2	1	2	2	2	1	2	2	2	2	2	1	1	2	2	2	2	2		2	2	2	3260	3360	3370	32002	3110
2	30	408	2	1.33888	1	2014	2009	4	4	1	2	1	2	1	2	1		2	1		2		2	2	2	2	2	2	2	2	1	2	2	2		2	2	2	2	1	5	1	2	2	3440	3460	3330
2	30	409	2	1.04451	1	2014	2010	4	4	2	2	2	2	2		1		2	2	2			2	2	1	2	2	1	2	2	2	2	2	2		2	2	2	2	2		2	2	2	3260	3040	3230	3110
2	30	409	2	1.04451	1	2014	2008	4	4	1	2	1	2	1	1	2	4		2	2			1	2	2	2	2	2	2	2	2	2	2	2		2	2	2	2	2		2	2	2	3050	3080	3110	3170
2	30	410	2	1.21228	1	2014	2013	4	4	1	2	2	2	2		1		2	1		1	2	1	2	2	2	2	1	2	1	1	2	2	2		2	2	2	2	2		2	2	1	3260	3160	3130	3320
2	30	410	2	1.21228	1	2014	2009	4	4	2	2	2	2	1	1	2	2	1	2	2			1	2	2	2	2	2	2	1	1	2	2	2		2	2	2	2	2		2	2	2	3080	3050	3090	3110	3170
2	30	410	2	1.21228	1	2014	2009	4	4	1	2	1	2	1	2	1		2	1		2		2	2	2	2	1	1	2	1	2	2	2	2		2	2	2	2	2		2	2	2	3260	3320	3250
2	30	411	2	1.04218	1	2014	2010	4	4	1	2	2	2	1	2	1		2	2	2			2	2	2	2	2	1	2	2	2	2	2	2		1	2	2	2	2		2	2	2	3260	3400	3380	3110
2	30	411	2	1.04218	1	2014	2009	4	4	1	2	2	2	1	1	2	2	2	1		1	2	1	2	2	2	2	1	2	1	1	2	2	2		2	2	2	2	2		2	2	2	3080	3050	3260	3160	3130
2	30	412	2	1.40522	1	2014	2009	1	4	2	2	2	2	1	2	1		2	1		2		1	2	2	2	2	1	2	1	1	2	2	2		2	2	2	2	2		1	2	2	3260	3460	3320	3170	3330
2	30	412	2	1.40522	1	2014	2012	4	4	1	2	2	2	1	2	1		2	1		2		2	2	2	2	2	1	2	2	2	2	2	2		2	2	2	2	2		2	2	2	3260
2	30	413	1	0.583695	1	2014	2009	4	4	1	1	2	2	1	2	1		2	2	2			2	2	2	2	2	2	2	2	2	2	2	2		2	2	2	2	2		2	2	2	3110
2	30	413	1	0.583695	1	2014	2009	1	1	1	2	2	2	1	1	1		2	1		1	2	1	2	2	2	2	1	2	1	1	2	2	2		2	2	2	2	2		2	2	2	3050	3260	3130	3160	3320
2	30	414	2	1.47382	1	2014	2013	4	4	1	2	2	2	1	2	1		2	1		1	1	2	2	2	2	2	1	2	2	2	2	2	2		2	2	2	2	2		2	2	2	3260	3130
2	30	415	2	1.16985	1	2014	2009	4	4	2	2	2	2	1	2	1		2	1		2		2	2	2	2	2	1	2	1	1	2	1	1	2	2	2	2	2	2		2	2	2	3260	3350	3360	3320	3330
2	30	416	2	0.912162	1	2014	2010	4	4	2	2	2	2	1	2	1		2	1		2		2	2	2	2	2	2	2	2	2	2	1	1	2	2	2	2	2	2		2	2	2	3360	3350
2	30	417	2	0.684121	1	2014	2010	1	1	2	1	2	2	1	2	1		2	2	2			2	2	2	2	2	1	2	1	1	2	2	2		2	2	2	2	2		2	2	2	3260	3110	3320	3330
2	120	418	2	0.53985	1	2014	2013	4	4	1	1	2	2	2		2	2	2	2	2			2	2	2	1	2	1	2	2	2	2	2	2		2	2	2	2	2		2	2	1	3040	3080	3110	3240	3260
2	120	418	2	0.53985	1	2014	2009	4	4	1	2	1	2	1	2	1		2	1		2		2	1	2	1	2	1	2	2	2	1	2	2		2	2	2	2	2		2	1	1	32003	3240	3260	3340
2	120	419	2	1.3011	1	2014	2009	4	4	1	2	3	2	1	1	1		1	1		1	1	1	2	2	2	2	1	2	2	1	2	2	1	2	2	2	2	2	2		2	2	2	3050	3090	3130	3170	3260
2	120	419	2	1.3011	1	2014	2013	4	4	1	1	1	2	1	2	1		2	1		1	1	1	2	1	2	2	1	2	2	2	2	2	2		2	2	2	2	2		2	2	2	3130	3170	3230	3260
2	120	419	2	1.3011	1	2014	2012	4	4	1	2	1	1	1	1	2	2	1	2	2			2	1	1	2	2	2	2	2	2	2	2	2		1	2	1	2	2		2	2	2	3010	3050	3080	3090	3110
2	120	419	2	1.3011	11	2014	2010	4	4	1	1	1	2	1	2	1		2	1		2		2	2	2	2	2	1	2	2	2	2	2	2		2	2	2	2	1	99	1	1	1	3260		3460
2	120	422	2	0.502649	1	2014	2008	4	4	2	2	1	2	1	2	2	2	1	2	2			1	2	2	2	2	1	2	2	1	2	2	2		2	2	2	2	2		2	1	1	3080	3090	3110	3170	3260
2	120	422	2	0.502649	1	2014	2010	4	4	1	2	1	2	1	1	2	1	2	2	2			1	2	2	1	2	2	1	2	2	2	2	2		2	2	2	2	2		2	1	1	3050	3110	3170	3240	3290
2	120	423	1	1.30065	1	2014	2011	4	4	2	1	4	2	1	2	1		2	1		1	1	1	1	1	2	1	1	2	1	1	2	2	2		2	2	2	1	1	99	2	9	1	3130	3170	32002	3230	3250
2	120	424	2	1.70605	1	2014	2010	4	4	1	1	2	2	1	2	2	3	2	2	2			2	2	2	2	2	2	2	2	2	2	2	2		2	2	2	2	2		2	2	2	3080	3110
2	120	424	2	1.70605	1	2014	2010	4	4	1	2	1	2	2		1		2	9	1	1	1	1	1	1	2	1	2	1	2	2	2	2	2		2	2	2	2	2		2	2	2	3040	3130	3170	32002	3230
2	120	425	2	0.610667	1	2014	2008	4	4	2	2	1	2	1	1	1		1	1		1	1	2	1	1	2	2	1	2	2	2	1	2	2		2	2	2	2	2		2	1	1	3260	3090	3130	32003	3230
2	120	425	2	0.610667	1	2014	2011	4	1	1	2	2	2	1	2	1		2	1		2		1	2	2	1	2	1	9	2	2	2	2	2		2	2	2	2	2		2	2	2	3260	3170	3240
2	120	426	1	1.22857	1	2014	2009	4	4	2	1	2	2	1	2	1		2	1		1	1	2	2	2	2	2	2	2	2	1	2	2	2		2	2	2	2	2		2	2	2	3130	3330
2	120	427	2	1.018	1	2014	2012	4	4	2	2	2	2	1	2	1		1	2	2			2	2	2	2	2	1	2	2	2	2	2	2		2	2	2	2	2		2	1	1	3090	3110	3260
2	120	427	2	1.018	1	2014	2013	4	4	1	2	2	2	1	2	2	1	1	2	2			2	2	2	2	2	1	2	1	2	2	2	2		2	2	2	2	2		2	2	2	3090	3110	3260	3320
2	120	428	2	1.89058	1	2014	2009	1	1	2	1	2	2	9	9	9	9	1	2	2			2	2	2	2	2	1	2	2	2	2	2	2		2	2	2	2	2		1	2	2	3090	3110	3260	3460
2	120	428	2	1.89058	1	2014	2008	1	1	1	1	2	2	1	2	1		1	2	2			1	2	2	2	2	2	1	2	2	2	2	2		2	2	2	2	2		2	2	2	3090	3110	3170	3290
2	120	429	2	0.55109	1	2014	2012	4	4	1	2	1	2	1	2	1		2	1		2		2	2	2	2	2	1	2	2	2	2	2	2		2	2	2	2	2		2	2	1	3260
2	120	430	2	0.658409	1	2014	2011	4	4	2	2	1	2	1	2	1		1	1		1	2	1	2	2	2	2	1	2	1	2	2	2	2		2	2	2	2	2		2	2	2	3260	3090	3160	3170	3130
2	120	430	2	0.658409	1	2014	2008	4	4	1	2	2	1	1	1	1		2	1		2		2	1	1	2	2	1	2	2	2	2	2	2		2	2	2	2	1	3	2	2	2	3010	3050	32003	3230	3260
2	120	430	2	0.658409	1	2014	2012	4	4	2	2	1	2	1	2	2	1	2	1		1	2	1	2	2	2	2	1	2	2	2	2	2	2		2	2	2	2	2		2	2	2	3130	3160	3170	3260
2	120	430	2	0.658409	1	2014	2012	4	4	2	2	1	2	1	2	1		2	1		1	1	1	2	1	1	1	1	2	2	2	2	2	2		2	2	2	2	2		2	2	2	3130	3170	3230	3240	3250
2	120	430	2	0.658409	1	2014	2012	4	4	2	2	2	2	1	2	1		1	2	1	1	1	1	2	1	2	2	1	2	2	2	2	2	2		2	2	2	2	2		2	2	2	3090	3110	3130	3170	3230
2	120	431	2	0.78774	1	2014	2012	4	4	1	2	1	2	1	2	1		1	2	2			1	2	1	2	2	2	1	1	1	2	2	2		2	2	2	2	2		2	1	1	3090	3110	3170	3230	3290
2	120	431	2	0.78774	1	2014	2010	4	4	1	2	1	2	1	2	1		2	1		2		2	2	1	2	2	1	2	2	2	2	2	2		2	2	2	2	2		2	2	2	3230	3260
2	120	431	2	0.78774	1	2014	2012	4	4	1	2	1	2	1	2	1		2	1		2		2	2	2	2	2	1	2	2	2	1	2	2		1	2	2	2	2		2	2	2	3260	3340	3380
2	120	432	2	0.743485	1	2014	2008	4	4	1	1	1	2	1	2	2	1	2	1		2		2	2	1	2	2	1	2	2	2	2	2	2		2	2	2	2	2		2	2	2	3230	3260
2	120	432	2	0.743485	1	2014	2013	1	1	1	1	2	2	1	2	1		2	1		2		2	1	1	1	2	1	2	2	2	2	2	2		2	2	2	2	2		2	2	2	32003	3230	3240	3260
2	120	433	2	0.620068	1	2014	2013	4	4	2	2	1	2	1	2	2	2	1	1		1	2	1	2	2	2	1	1	2	2	2	2	2	2		2	2	2	2	2		2	2	2	3260	3080	3090	3170	3250
2	120	433	2	0.620068	1	2014	2011	4	4	2	2	1	2	1	2	1		2	1		1	2	2	2	1	2	2	1	2	2	2	2	2	2		2	2	2	2	1	4	2	2	2	3260	3440	3230	3130	3160
2	120	433	2	0.620068	1	2014	2010	4	4	1	2	1	2	1	1	2	1	1	2	2			1	2	1	1	2	2	1	2	2	2	2	2		2	2	2	2	2		2	2	2	3050	3090	3110	3170	3230
2	120	433	2	0.620068	1	2014	2011	2	2	1	2	1	2	1	1	2	1	2	1		1	1	1	1	1	1	2	2	1	2	2	2	2	2		2	2	2	2	2		2	2	2	3050	3130	3170	32002	3230
2	120	434	2	0.736393	1	2014	2010	4	4	2	2	2	2	1	2	2	1	1	2	2			2	1	2	1	2	2	1	2	2	2	2	2		2	2	2	2	2		2	2	2	3090	3110	32002	3240	3290
2	120	434	2	0.736393	1	2014	2009	4	4	2	2	1	2	1	2	1		2	1		1	1	1	2	1	1	2	2	1	2	2	2	2	2		2	2	2	2	1	3	2	2	2	3130	3170	3230	3240	3290
2	120	434	2	0.736393	1	2014	2008	4	4	2	2	1	2	1	2	1		2	1		1	1	2	2	2	2	1	1	2	2	2	2	2	2		2	2	2	2	2		2	1	1	3260			3130	3250
2	120	435	2	0.829348	1	2014	2012	4	4	2	2	2	2	1	2	1		2	1		2		2	1	2	2	2	1	2	2	2	2	2	1	2	2	2	2	2	2		1	2	2	32003	3260	3360	3460
2	120	436	2	0.73001	1	2014	2009	4	4	1	2	1	2	1	2	2	1	2	1		2		2	2	2	2	2	1	2	2	2	2	2	2		2	2	2	2	2		2	2	2	3260
2	120	436	2	0.73001	1	2014	2010	4	3	1	2	1	2	1	1	1		2	1		2		1	2	1	1	2	1	2	2	2	2	2	2		2	2	2	2	2		2	2	2	3050	3170	3230	3240	3260
2	120	437	2	1.54913	1	2014	2009	1	1	1	1	1	2	1	2	2	2	1	2	2			1	2	2	2	2	2	1	1	1	2	2	2		2	2	2	2	2		2	2	2	3080	3090	3110	3170	3290
2	120	437	2	1.54913	1	2014	2012	4	4	2	2	2	2	1	2	2	1	1	2	2			2	1	1	1	2	2	1	2	2	2	2	2		2	2	2	1	2		2	2	2	3090	3110	32002	3230	3240
2	120	437	2	1.54913	1	2014	2010	4	4	2	1	1	2	1	2	2	1	2	1		1	1	1	2	2	1	2	1	2	2	2	2	2	2		2	2	2	2	2		2	2	2	3130	3170	3240	3260
2	120	439	2	1.46117	1	2014	2012	4	4	2	2	1	2	1	2	2	1	1	2	2			1	2	1	1	2	2	1	2	2	2	2	2		2	2	2	2	2		2	2	2	3090	3110	3170	3230	3240
2	120	440	1	1.50374	1	2014	2011	4	4	1	1	2	2	1	2	2	1	2	1		2		1	2	1	2	1	1	2	2	2	2	2	2		2	2	2	2	2		2	2	2	3170	3230	3250	3260
2	10	442	2	1.09974	5	2014	2010	4	4	2	2	1	2	2		1		1	2	2			2	2	2	2	2	2	2	1	1	2	2	2		2	2	2	2	2		2	1	1	347080	3090	3320	347080	3330
2	10	442	2	1.09974	1	2014	2012	4	4	2	2	2	2	1	2	1		2	2	2			2	2	2	2	2	2	2	2	2	2	2	2		2	2	2	1	2		2	2	2	3420	3110
2	10	442	2	1.09974	1	2014	2009	4	4	2	2	1	2	1	1	2	2	1	2	2			2	2	2	2	2	2	2	2	2	2	2	2		2	2	2	2	2		2	2	2	3050	3080	3090	3110
2	10	443	2	0.707575	1	2014	2011	4	3	1	2	1	2	1	2	1		2	1		2		2	2	2	2	2	1	2	1	1	2	2	2		2	2	2	2	2		2	2	2	3260	3320	3330
2	10	444	2	1.12935	1	2014	2011	2	4	2	2	1	2	1	2	2	2	2	2	2			2	2	2	2	2	2	2	1	2	2	2	2		2	2	2	2	2		2	2	2	3080	3320	3110
2	10	445	2	1.07664	1	2014	2011	4	4	1	2	1	2	1	2	1		2	1		2		2	2	2	2	2	2	2	1	2	2	2	2		2	2	2	2	2		2	1	9	3320
2	10	445	2	1.07664	1	2014	2012	4	4	2	2	1	2	1	2	1		2	1		2		2	2	2	2	2	2	2	1	2	2	2	2		2	2	2	2	2		2	2	2	3320
2	10	445	2	1.07664	1	2014	2009	4	4	1	2	2	2	2		1		2	1		2		2	2	2	2	2	2	2	2	2	2	2	2		2	2	2	2	2		2	2	2	3040
2	10	446	2	0.382219	1	2014	2011	4	4	2	1	1	2	1	2	1		2	2	2			2	2	2	2	2	2	2	2	2	2	2	2		2	2	2	2	2		2	2	2	3110
2	10	446	2	0.382219	1	2014	2011	4	4	1	2	1	2	1	2	1		2	1		1	2	2	2	2	2	2	1	2	1	2	1	2	2		2	2	2	2	2		2	2	2	3130	3160	3260	3320	3340
2	10	447	1	0.869563	3	2014	2009	4	4	1	2	1	2	1	1	1		2	1		2		1	2	2	1	2	1	2	2	1	2	2	2		2	2	2	2	2		2	2	2	3050	3170	3240	3260	3330
2	10	447	1	0.869563	1	2014	2008	4	4	1	2	1	2	1	2	1		2	1		2		2	2	2	2	2	1	2	1	1	2	2	2		2	2	2	2	2		2	2	2	3260	3320	3330
2	10	447	1	0.869563	1	2014	2009	4	4	1	2	1	2	1	2	1		2	2	2			2	2	2	2	2	1	2	2	2	2	2	2		2	2	2	2	2		2	2	2	3110	3260
2	10	447	1	0.869563	1	2014	2009	1	4	2	2	1	2	1	2	1		2	1		2		2	2	2	2	2	2	1	1	1	2	2	2		2	2	2	2	1	3	2	2	2	3290	3320	3330
2	10	447	1	0.869563	1	2014	2009	4	4	2	2	1	2	2		1		1	2	2			2	2	2	2	2	2	1	1	1	2	2	2		2	2	2	2	2		2	1	1	3040	3090	3110	3290	3320
2	10	451	2	0.847271	1	2014	2012	4	4	1	2	1	2	1	2	1		2	9	9			2	2	2	2	2	2	2	1	1	2	2	2		2	2	2	2	2		2	2	2	3320	3330
2	10	451	2	0.847271	1	2014	2010	4	4	2	2	1	2	1	2	1		2	1		2		2	2	2	2	2	1	2	2	1	2	2	2		2	2	2	2	2		2	1	1	3260			3330
2	10	453	1	0.56942	1	2014	2012	1	4	1	1	2	2	1	2	1		2	1		2		2	2	2	2	2	1	2	2	2	2	2	2		2	2	2	2	2		2	2	2	3260
2	10	453	1	0.56942	1	2014	2010	4	4	2	1	2	2	1	2	1		2	1		1	2	2	2	1	1	2	1	2	2	1	2	2	2		2	2	2	2	2		2	2	2	3260	3130	3240	3230	3160
2	10	454	1	0.865519	1	2014	2011	4	1	1	1	2	2	2		2	1	1	2	2			2	2	2	2	2	2	2	1	1	2	2	2		2	2	2	2	2		2	1	1	3020	3040	3090	3110	3320
2	10	455	1	0.45498	1	2014	2009	1	4	1	1	2	2	1	2	2	2	1	2	2			2	2	2	2	2	2	2	2	2	2	2	2		2	2	2	2	2		2	2	2	3080	3090	3110
2	10	456	2	0.618832	1	2014	2010	4	4	2	2	1	2	1	2	1		2	1		2		2	2	2	2	2	1	2	1	2	2	2	2		2	2	2	2	2		2	2	2	3260	3320
2	10	456	2	0.618832	1	2014		4	4	2	2	1	2	1	2	1		2	1		1	1	2	2	2	2	2	2	2	2	2	2	2	1	1	2	2	2	1	2		2	2	2	3130	3360	3370	3420
2	10	459	2	0.72028	1	2014	2010	4	4	1	2	2	2	1	2	1		2	2	2			2	2	2	2	2	2	1	1	2	2	2	2		2	2	2	2	2		2	2	2	3110	3320	3290
2	10	462	2	0.692182	11	2014	2010	4	4	1	1	1	2	1	2	1		2	1		1	1	1	2	1	2	2	1	2	1	1	2	2	2		2	2	2	2	2		2	2	2	3260	3170	3230	3130	3320
2	10	463	2	0.692182	1	2014	2009	4	4	2	2	2	2	2		1		2	1		2		2	2	2	2	2	1	2	1	2	2	2	2		2	1	2	1	2		2	2	2	3040	3260	3320	3390	3420
2	10	463	2	0.692182	1	2014	2009	4	4	1	1	2	2	1	2	1		2	1		1	1	2	2	2	2	2	2	1	1	1	2	2	2		2	2	2	2	2		2	2	2	3130	3290	3320	3330
2	10	464	2	0.827514	1	2014	2010	4	4	1	1	1	2	1	2	1		2	1		2		2	2	2	2	2	1	2	1	2	2	2	2		2	2	2	2	2		1	2	2	3260	3460	3320
2	20	465	2	0.625911	1	2014	2009	4	4	1	2	2	2	2		1		2	1		1	1	2	2	2	2	2	1	2	2	2	2	2	2		2	2	2	2	2		2	2	2	3040	3130	3260
2	20	465	2	0.625911	1	2014	2010	4	4	1	2	2	2	1	2	1		2	1		2		2	2	2	2	2	1	2	2	2	1	2	2		2	2	2	2	2		2	2	2	3260	3340
2	20	465	2	0.625911	1	2014	2011	4	4	2	2	1	2	1	2	1		2	1		2		2	2	2	2	2	1	2	2	2	1	2	2		2	2	2	1	2		2	2	2	3260	3340	3420
2	20	466	2	0.838666	1	2014	2012	4	4	2	2	2	2	2		2	3	1	1		1	1	1	2	2	2	2	1	2	2	1	2	2	2		2	2	2	2	2		2	2	2	3040	3080	3090	3130	3170
2	20	469	2	1.05187	1	2014	2010	4	4	1	2	2	2	1	2	1		2	1		1	1	2	2	2	2	2	2	2	2	2	2	2	2		2	2	2	2	2		2	2	2	3130
2	20	469	2	1.05187	1	2014	2009	4	4	1	2	1	2	1	2	1		9	1		1	1	2	2	2	2	2	2	2	2	2	2	2	2		2	2	2	2	2		2	1	1			3130
2	20	470	2	0.983293	1	2014	2012	4	4	1	2	2	2	1	2	1		1	2	2			2	1	2	2	2	1	2	1	2	2	2	2		2	2	2	2	1	3	1	2	2	3260	32002		3110	3320
2	20	470	2	0.983293	1	2014	2011	4	4	1	2	2	2	1	9	1		2	1		2		2	2	2	2	2	1	2	1	2	2	2	2		2	2	2	2	2		2	1	1	3260	3320
2	20	470	2	0.983293	1	2014	2008	4	4	1	1	2	2	1	2	1		2	1		2		1	2	1	2	2	1	2	2	2	1	2	2		2	2	2	2	2		2	1	1			3260	3170	3230
2	20	470	2	0.983293	1	2014	2008	4	4	1	2	2	2	1	2	1		2	1		2		2	2	2	2	2	1	2	9	2	2	2	2		2	2	2	2	2		2	2	2	3260
2	20	471	1	1.43281	1	2014	2011	4	4	1	1	2	2	1	2	2	1	2	1		1	1	2	2	2	2	2	1	2	1	2	2	2	2		2	2	2	2	2		1	2	2	3260	3320	3130	3460
2	20	472	2	0.787132	1	2014	2012	4	1	1	1	2	2	1	2	1		2	1		1	2	1	2	2	2	1	2	1	2	2	2	1	1	2	2	2	2	2	2		2	2	2	3170	3160	3290	3350	3250
2	20	472	2	0.787132	1	2014	2011	4	3	1	2	2	2	2		1		2	1		2		2	2	2	1	2	1	2	2	2	2	2	2		2	2	2	2	2		2	2	2	3040	3240	3260
2	20	472	2	0.787132	1	2014	2008	4	4	1	1	2	2	1	1	1		1	2	2			2	2	2	1	2	2	1	1	2	2	2	2		2	2	2	2	2		2	2	2	3290	3320	3090	3110	3050
2	20	473	1	0.499291	1	2014	2010	1	1	1	1	2	2	1	2	1		1	1		2		2	2	2	2	2	1	2	2	2	2	2	2		2	2	2	2	2		2	1	1	3090	3260
2	20	474	2	1.00119	1	2014	2012	4	4	2	2	1	2	2		1		2	1		1	1	2	2	2	2	2	2	2	2	2	2	2	2		2	2	2	2	2		2	1	1	3040	3130
2	20	475	2	0.846255	1	2014	2010	4	4	1	2	1	2	1	2	1		2	1		2		2	2	2	2	2	2	2	2	2	2	2	2		2	2	2	2	2		2	2	2	3490
2	20	475	2	0.846255	1	2014	2012	4	4	2	2	2	2	1	2	1		2	1		2		2	2	2	2	2	2	2	2	2	2	2	2		1	2	2	2	2		2	2	2	3380
2	20	475	2	0.846255	1	2014	2011	4	4	1	2	2	2	1	2	1		2	2	2			2	2	2	2	2	2	2	2	2	2	2	2		2	2	2	2	2		2	1	1			3110
2	20	475	2	0.846255	1	2014	2008	4	4	2	2	1	2	1	2	1		2	1		2		2	2	2	2	2	2	2	1	1	2	2	2		2	2	2	2	2		2	2	2	3320	3330
2	20	475	2	0.846255	1	2014	2013	4	4	2	2	2	2	1	2	2	1	2	2	2			2	2	2	2	2	1	2	2	2	2	2	2		2	2	2	2	2		2	2	2	3110	3260
2	20	475	2	0.846255	1	2014	2010	4	4	2	2	2	2	1	2	1		2	2	2			2	2	2	2	2	2	2	1	2	2	2	2		2	2	2	2	2		2	2	2	3320	3110
2	20	475	2	0.846255	1	2014	2010	4	4	2	2	2	2	1	2	1		2	1		2		2	2	2	2	2	1	2	2	2	2	2	2		2	2	2	2	2		2	1	1	3260
2	20	476	1	1.83623	1	2014	2009	4	4	2	1	2	2	2		1		2	1		1	2	2	2	2	2	2	1	2	2	2	2	2	2		2	2	2	2	2		2	1	2	3040	3130	3160	3260
2	20	478	2	1.69712	1	2014	2013	4	4	2	2	1	2	1	2	1		2	1		2		2	2	2	2	2	2	2	2	2	2	2	2		2	2	2	2	2		2	1	1
2	20	479	2	1.00442	1	2014	2009	4	4	1	1	2	2	1	2	1		2	1		2		2	2	2	2	2	1	2	1	2	2	1	1	2	2	2	2	2	2		2	2	2	3260	3320	3350	3360
2	20	480	2	0.924023	1	2014	2009	4	4	1	2	2	2	2		1		1	2	2			2	1	2	2	2	1	2	2	2	2	2	2		2	2	2	2	2		2	1	1	3040	3090	3110	32002	3260
2	20	480	2	0.924023	1	2014	2011	4	4	2	2	1	2	2		1		2	1		2		2	2	2	2	2	1	2	2	2	2	2	2		2	2	2	2	2		2	2	2	3260	3040
2	20	480	2	0.924023	1	2014	2012	4	4	2	2	1	2	1	2	1		9	1		9		2	2	2	2	2	2	2	2	2	2	2	2		2	2	2	2	2		2	2	2	3490
2	20	480	2	0.924023	1	2014	2010	4	4	1	2	1	2	1	2	1		2	1		2		1	2	2	2	2	1	2	2	2	2	2	2		2	2	2	2	2		2	2	2	3170	3260
2	20	480	2	0.924023	1	2014	2013	4	4	1	2	2	2	2		1		2	1		2		2	2	2	2	2	2	2	2	2	2	2	2		2	2	2	1	2		2	2	2	3040	3420
2	20	481	2	0.60252	1	2014	2008	4	4	1	2	1	2	1	2	1		2	1		2		2	2	2	2	2	1	2	2	2	1	1	2		2	2	2	2	2		2	2	2	3260	3340	3350
2	20	482	1	0.989181	1	2014	2012	4	1	2	1	2	2	1	2	1		2	1		2		2	2	2	2	1	2	2	2	2	2	2	2		2	2	2	2	2		2	2	2	3250
2	20	483	2	0.687078	1	2014	2011	4	4	1	2	1	2	1	2	1		2	1		1	1	2	2	2	2	2	1	2	2	2	2	2	2		2	2	2	2	1	5	2	2	2	3260	3440	3130
2	20	483	2	0.687078	1	2014	2009	4	4	1	2	2	2	1	2	1		2	2	2			2	2	2	2	2	1	2	1	1	2	2	2		2	2	2	2	2		2	2	2	3110	3260	3320	3330
2	20	483	2	0.687078	1	2014	2008	4	4	1	2	1	2	1	2	1		2	1		1	1	2	2	2	2	2	1	2	2	2	2	2	2		2	2	2	2	2		2	2	2	3130	3260
2	20	484	2	2.63412	1	2014	2011	4	4	1	2	2	2	1	2	1		2	1		2		1	2	1	1	1	1	2	2	2	2	2	2		1	2	2	2	2		2	2	2	3170	3230	3240	3250	3260
2	20	484	2	2.63412	1	2014	2009	4	4	1	2	1	2	1	2	1		2	1		1	1	2	2	2	2	2	1	2	2	2	2	2	2		2	2	2	2	2		2	2	2	3260	3130
2	20	484	2	2.63412	1	2014	2012	4	4	1	2	2	2	1	2	1		2	1		2		2	2	2	2	2	1	2	1	2	1	2	2		2	2	2	2	2		2	2	2	3260	3320	3340
2	20	484	2	2.63412	1	2014	2011	4	4	1	2	1	2	2		1		2	1		2		2	2	2	2	2	1	2	2	2	2	2	2		1	1	2	2	2		2	2	2	3040	3260	3380	3390
2	20	485	2	0.543354	1	2014	2013	4	4	1	2	2	2	1	1	1		2	1		1	1	2	2	2	2	2	2	2	1	2	1	2	2		2	2	2	2	2		2	2	2	3050	3340	3130	3320
2	20	486	2	1.56635	1	2014	2011	4	4	1	1	2	2	1	2	1		2	1		1	1	2	2	2	2	2	1	2	2	2	2	2	2		2	2	2	2	2		1	2	2	3260	3130	3460
2	20	487	2	1.51804	1	2014	2012	4	4	2	1	2	2	1	2	1		2	1		2		2	2	2	2	2	2	2	2	2	2	2	2		2	2	2	2	2		2	2	2	3490
2	20	487	2	1.51804	1	2014	2012	1	4	1	2	2	2	1	2	1		2	2	1	1	1	2	2	1	1	2	2	2	2	2	2	2	2		2	2	2	2	2		2	2	2	3110	3130	3230	3240
2	310	488	1	0.411097	1	2014	2009	2	2	2	1	2	2	1	2	1		2	1		1	1	1	2	2	2	1	1	2	2	1	2	2	2		2	2	2	2	2		2	2	2	3130	3260	3250	3170	3330
2	310	493	2	0.693724	1	2014	2012	2	2	1	1	2	2	1	1	1		1	2	2			1	2	2	2	2	2	2	2	1	2	2	2		2	2	2	2	2		2	2	2	3050	3090	3110	3170	3330
2	310	494	2	0.445511	1	2014	2011	1	1	1	1	2	2	1	1	1		1	2	2			1	1	1	2	2	1	2	2	2	2	2	2		2	2	2	2	2		2	2	2	3260	3090	3110	3050	3170
2	310	496	2	0.980501	1	2014	2012	2	2	1	2	2	1	2		2	2	1	2	2			1	2	2	2	2	2	2	1	1	2	2	2		2	2	2	2	2		2	2	2	3010	3020	3040	3080	3090
2	310	496	2	0.980501	11	2014	2008	1	1	2	2	2	2	2		1		2	2	2			2	2	2	2	2	1	2	2	2	2	2	2		2	2	2	2	1	4	2	2	2	3040	3110	3260	3440
2	310	497	2	0.415422	1	2014	2009	1	1	1	1	2	2	1	1	1		1	1		1	2	1	2	2	2	2	2	2	2	2	2	2	2		2	2	2	2	2		2	2	2	3050	3090	3130	3160	3170
2	310	497	2	0.415422	1	2014	2011	2	2	1	1	2	2	1	2	1		2	1		2		2	1	2	2	2	1	2	2	2	2	2	2		2	2	2	2	2		2	2	2	3260	32003
2	310	501	2	0.395479	1	2014	2011	2	4	1	1	2	2	1	2	1		2	1		1	2	1	2	2	2	2	1	2	1	2	2	2	2		2	2	2	2	2		2	2	2	3260	3130	3160	3170	3320
2	310	503	2	0.715235	1	2014	2010	5	4	1	2	2	2	1	2	1		2	1		2		2	2	2	2	2	1	2	2	2	2	2	2		1	2	2	2	2		2	2	2	3260	3380
2	310	505	1	1.06772	1	2014	2008	1	1	2	1	2	2	1	2	1		2	2	2			2	2	2	2	2	2	2	2	2	2	2	2		2	2	2	2	2		2	2	2	3110
2	260	513	2	0.712181	1	2014	2010	2	2	1	2	2	2	2		2	4		2	2			1	2	2	2	2	2	2	2	2	2	2	2		2	2	2	2	2		2	2	2	3040	3080	3110	3170
2	260	513	2	0.712181	1	2014	2011	2	4	2	1	2	2	1	2	1		2	2	2			2	2	2	2	2	1	2	1	2	2	2	2		2	2	2	2	2		2	2	2	3260	3110	3320
2	260	513	2	0.712181	1	2014	2010	2	4	1	1	2	2	1	1	2	1	2	2	2			1	2	2	2	2	1	2	2	2	2	2	2		2	2	2	2	2		2	2	2	3110	3050	3260	3170
2	260	514	1	0.766461	1	2014	2012	4	4	2	2	1	2	1	2	1		2	2	2			2	2	2	2	2	1	2	2	2	2	2	2		2	2	2	2	1	4	2	2	2	3110	3260	3440
2	260	514	1	0.766461	1	2014	2009	4	4	1	2	1	2	1	2	2	2	1	1		1	2	1	2	2	2	2	2	2	2	2	1	2	2		2	2	2	2	2		2	2	2	3080	3160	3130	3340	3090
2	260	530	1	4.26042	1	2014	2008	1	1	2	1	2	2	1	1	2	2	1	2	2			2	2	2	2	2	2	2	1	2	2	2	2		2	2	2	2	2		2	2	2	3050	3320	3080	3110	3090
2	280	534	1	0.698184	1	2014	2009	4	4	1	2	1	2	1	2	1		2	2	2			2	2	1	1	2	2	2	2	2	2	2	2		2	2	2	2	2		2	2	2	3110	3230	3240
2	280	534	1	0.698184	1	2014	2010	4	4	1	2	1	2	1	2	1		2	1		1	2	1	2	2	2	2	1	2	2	1	2	2	2		2	2	2	2	2		2	2	2	3260	3170	3130	3160	3330
2	280	534	1	0.698184	1	2014	2010	5	2	1	2	2	2	1	2	1		2	1		1	2	2	1	2	2	2	1	2	2	2	2	2	2		2	2	2	2	2		2	2	2	3130	3160	32003	3260
2	280	540	1	0.624005	1	2014	2011	5	5	2	2	1	2	1	2	2	4		2	2			2	2	2	2	2	2	2	2	2	2	2	2		2	2	2	2	2		2	2	2	3080	3110
2	280	542	1	0.473878	1	2014	2012	4	4	2	2	1	1	2		2	1	1	1		2		1	2	1	2	2	2	2	2	2	2	1	1	2	2	2	2	2	2		2	2	2	3010	3040	3090	3170	3230
2	280	542	1	0.473878	1	2014	2010	4	4	2	2	1	2	1	1	2	1	1	2	1	1	2	1	2	2	2	2	1	2	2	1	2	2	2		2	2	2	2	2		2	2	2	3090	3260	3170	3110	3130
2	280	542	1	0.473878	1	2014	2013	4	4	1	2	1	2	1	2	1		1	2	2			2	2	2	2	2	2	2	2	2	2	2	2		2	2	2	2	2		2	2	2	3090	3110	3400
2	280	542	1	0.473878	1	2014	2012	4	4	2	2	1	2	1	2	1		2	2	2			1	2	2	2	2	2	1	2	1	2	2	2		2	2	2	2	2		2	2	2	3170	3110	3330	3290
2	280	543	2	0.471609	1	2014	2012	4	4	1	1	2	2	1	1	1		1	2	2			1	2	2	2	2	2	2	1	1	2	2	2		2	2	2	2	2		2	2	2	3050	3110	3170	3090	3320
2	280	543	2	0.471609	1	2014	2008	4	4	1	2	1	2	1	2	2	2	2	2	2			2	2	2	2	2	2	2	2	2	2	2	2		2	2	2	2	2		2	2	2	3080	3110
2	280	543	2	0.471609	1	2014	2008	1	1	2	2	1	2	1	2	1		2	2	2			2	2	2	2	2	1	2	2	2	2	2	2		2	2	2	2	2		2	2	2	3110	3260
2	280	546	1	1.74609	1	2014	2011	1	3	2	2	2	2	1	2	1		2	1		1	2	1	2	2	2	2	2	2	1	1	2	2	2		2	2	2	2	2		2	2	2	3020	3170	3320	3330	3160
2	280	548	1	1.43994	1	2014	2012	2	4	2	1	2	2	1	2	1		1	1		1	1	2	2	2	2	2	1	2	2	1	2	2	2		2	2	2	2	2		2	2	2	3260	3130	3090	3330
2	280	549	1	1.28185	1	2014	2010	4	4	1	1	2	2	1	2	1		2	1		1	2	2	2	2	2	2	2	2	2	2	2	2	2		2	2	2	2	2		2	2	2	3130	3160
2	280	550	1	0.313618	1	2014	2012	4	4	1	2	2	2	1	1	2	4		2	2			1	2	2	2	2	2	2	2	1	2	2	2		2	2	2	2	2		2	2	2	3050	3080	3170	3330	3110
2	280	551	1	0.860638	1	2014	2012	1	1	2	1	1	2	1	1	2	4		2	2			1	2	2	2	2	2	2	2	2	2	2	2		2	2	2	2	2		2	2	2	3080	3050	3170	3110
2	280	552	1	2.05313	1	2014	2010	1	1	1	1	1	2	1	2	1		2	2	2			2	2	2	2	2	1	2	2	2	2	2	2		2	2	2	2	2		2	2	2	3110	3260
2	280	552	1	2.05313	1	2014	2011	2	1	2	1	2	2	1	1	2	4		2	2			1	2	2	2	2	2	1	9	1	2	2	2		2	2	2	2	2		2	2	2	3050	3080	3170	3110	3330
2	280	553	1	0.961388	1	2014	2010	3	5	2	2	1	2	1	1	2	4		2	2			1	2	2	2	2	2	1	2	1	2	2	2		2	2	2	2	2		2	2	2	3050	3080	3110	3170	3330
2	280	554	1	0.704272	1	2014	2009	1	4	2	1	2	2	1	2	2	2	2	1		2		2	2	2	2	2	1	2	2	1	2	2	2		2	2	2	2	2		1	2	2	3080	3260	3330	3460
2	280	556	1	0.209259	1	2014	2009	1	1	1	1	2	2	1	1	1		1	1		1	2	1	1	1	2	2	2	2	1	2	2	2	2		2	2	2	2	2		2	2	2	3170	3320	3230	3130	3160
2	280	556	1	0.209259	1	2014	2008	1	1	1	2	2	2	1	1	2	4		2	2			1	2	2	2	2	2	1	2	1	2	2	2		2	2	2	2	2		2	2	2	3080	3050	3110	3170	3330
2	270	557	1	1.55556	1	2014	2011	2	2	1	2	2	2	1	1	1		2	2	2			1	2	2	2	2	2	2	2	2	2	2	2		2	2	2	2	2		2	2	2	3050	3170	3110
2	270	560	1	0.999135	1	2014	2012	2	2	1	1	2	2	1	2	1		2	1		1	1	2	2	2	2	2	2	2	1	1	2	2	2		2	2	2	2	2		2	1	2	3130	3320	3330
2	270	563	1	0.328036	1	2014	2008	1	1	1	1	2	2	1	1	1		1	2	2			1	2	2	2	2	2	2	2	2	2	2	2		2	2	2	2	2		2	2	2	3050	3090	3170	3110
2	270	564	1	0.668697	1	2014	2011	5	4	2	1	2	2	1	2	1		2	1		2		2	2	2	2	2	2	2	2	2	2	2	2		2	2	2	2	2		2	2	2	3490
2	270	564	1	0.668697	1	2014	2012	5	2	2	1	2	2	1	1	1		2	1		1	1	2	1	2	2	2	1	2	2	2	2	2	2		2	2	2	2	2		2	1	2	3050	3130	32002	3260
2	270	565	2	1.73448	1	2014	2012	2	2	1	1	2	2	1	2	2	2	1	2	2			1	2	2	2	2	2	1	2	1	2	2	2		2	2	2	2	2		2	2	2	3080	3090	3110	3170	3290
2	270	567	1	0.622412	1	2014	2008	3	4	1	2	2	2	1	2	1		2	1		2		2	1	2	2	1	1	2	2	2	2	2	2		2	2	2	2	2		2	2	2	3260	3250	32003
2	270	567	1	0.622412	1	2014	2010	2	2	1	1	2	2	1	1	1		1	2	2			1	2	2	2	2	2	2	2	1	2	2	2		2	2	2	2	2		2	2	2	3050	3170	3110	3090	3330
2	270	567	1	0.622412	11	2014	2010	1	1	2	1	2	2	1	1	2	2	2	2	2			1	2	2	2	2	2	9	2	1	2	2	2		2	2	2	2	2		2	2	2	3080	3050	3170	3110	3330
2	270	569	2	0.608297	1	2014	2010	2	2	1	2	2	2	1	9	2	4		2	2			2	2	2	2	2	2	2	2	2	2	2	2		2	2	2	2	2		2	2	2	3080	3110
2	270	570	1	2.60181	1	2014	2010	2	1	1	1	2	2	1	1	1		2	2	2			1	2	1	2	2	1	2	2	1	2	2	2		2	2	2	2	2		2	2	2	3050	3110	3170	3230	3260
2	270	573	2	0.381628	1	2014	2012	2	2	1	2	1	2	1	1	1		1	2	2			1	2	2	2	2	2	1	2	2	2	2	2		2	2	2	2	2		2	2	2	3050	3170	3090	3110	3290
2	270	578	1	0.620153	1	2014	2009	2	4	2	1	2	2	1	2	1		2	1		2		2	1	2	2	2	1	2	2	1	2	2	2		2	2	2	2	2		2	1	2	3260	32002		3330
2	320	586	2	0.814519	1	2014	2012	1	1	1	1	2	2	1	2	1		2	1		1	2	1	2	2	1	2	2	2	2	2	2	2	2		2	2	2	2	2		2	1	1	3130	3160	3170	3240
2	320	589	2	0.79593	1	2014	2010	2	2	1	1	2	2	2		2	2	1	2	2			1	2	2	2	2	2	2	1	2	2	2	2		2	2	2	2	2		2	2	2	3040	3080	3090	3110	3170
2	320	589	2	0.79593	1	2014	2009	2	2	1	1	2	2	1	2	1		1	2	2			2	2	2	2	2	2	2	2	2	2	2	2		2	2	2	2	2		2	2	2	3090	3110
2	320	592	2	0.896747	1	2014	2009	2	2	2	1	2	2	2		2	2	1	2	2			1	2	2	2	2	2	2	1	1	2	2	2		2	2	2	2	2		2	2	2	3040	3080	3090	3110	3170
2	320	592	2	0.896747	1	2014	2012	1	4	1	2	1	2	1	2	1		2	1		1	2	2	1	2	2	2	1	2	2	2	2	2	2		2	2	2	2	1	5	2	2	1	3260		3440	3130	3160
2	320	593	1	1.87702	1	2014	2012	4	4	1	2	1	2	1	1	1		2	1		1	2	1	2	2	1	2	1	2	1	2	2	2	2		2	2	2	2	2		2	2	2	3260	3130	3160	3050	3170
2	320	598	2	0.477961	1	2014	2010	2	2	2	2	2	2	1	2	1		2	1		1	2	2	2	2	2	2	2	2	2	2	2	2	2		2	2	2	2	2		2	2	1	3130	3160
2	320	599	1	1.84874	1	2014	2009	2	2	1	2	2	2	1	1	1		2	2	2			1	2	2	1	2	1	2	2	2	2	2	2		2	2	2	2	2		2	2	2	3050	3110	3170	3240	3260
2	320	602	2	0.555508	1	2014	2009	2	1	1	1	2	2	2		2	4		2	2			1	2	2	2	2	2	9	1	2	2	2	2		2	2	2	2	2		2	2	2	3040	3080	3110	3170	3320
2	320	603	2	2.38376	1	2014	2009	2	1	2	1	2	2	1	1	2	2	2	2	2			1	2	2	2	2	2	2	1	1	2	2	2		2	2	2	2	2		2	2	2	3080	3050	3170	3320	3110
2	300	607	2	1.16593	1	2014	2012	1	1	1	1	4	2	1	2	1		2	1		2		1	2	2	2	2	1	2	2	2	2	2	2		2	2	2	2	2		2	2	1	3170	3260
2	300	607	2	1.16593	1	2014	2010	1	5	1	1	4	2	9	2	2	1	2	2	2			1	2	1	1	1	2	2	1	2	2	9	2		2	2	2	2	2		2	2	2	3170	3110	3240	3230	3250
2	300	608	2	0.923166	1	2014	2011	5	5	1	1	2	2	1	2	1		2	1		2		2	2	2	2	2	1	2	2	2	2	2	2		2	2	2	2	2		2	1	1	3260
2	300	610	2	0.485949	1	2014	2010	1	1	2	1	2	2	1	2	1		2	1		1	1	1	2	2	2	1	1	2	2	2	2	2	2		2	2	2	1	2		1	2	2	3420	3260	3130	3460	3250
2	300	611	2	0.466483	1	2014	2008	5	5	1	1	1	2	1	2	1		2	1		2		2	2	2	2	2	2	2	2	2	2	2	2		2	2	2	2	2		2	2	2	3490
2	300	611	2	0.466483	1	2014	2011	1	1	2	1	1	2	1	2	1		1	2	2			1	2	2	2	2	2	9	2	2	2	2	2		2	2	2	2	2		2	2	2	3090	3110	3170
2	300	611	2	0.466483	1	2014	2008	5	5	1	1	2	2	1	2	1		2	1		2		2	2	2	2	2	2	2	2	2	2	2	2		2	2	2	2	2		2	2	2	3490
2	300	611	2	0.466483	1	2014	2008	5	5	1	1	2	2	1	2	1		1	2	2			2	2	2	2	2	2	2	2	2	2	2	2		2	2	2	2	2		2	2	2	3090	3110
2	300	613	2	0.330784	1	2014	2011	1	1	2	1	2	2	1	2	1		2	1		1	1	1	2	2	1	2	2	2	2	2	2	2	2		2	2	2	2	2		2	2	2	3130	3170	3240
2	300	618	2	0.565236	1	2014	2009	5	4	1	1	1	2	1	2	1		2	1		1	1	1	2	2	2	2	2	2	2	2	2	2	2		2	2	2	2	2		2	2	2	3130	3170
2	300	620	2	0.821201	1	2014	2011	4	4	1	1	2	2	1	2	1		2	1		2		2	1	2	2	2	2	1	2	2	2	2	2		2	2	2	2	2		2	1	1			32002	3290
2	300	623	2	1.2819	1	2014	2012	5	1	2	1	2	2	1	2	1		2	1		1	1	2	1	2	1	1	1	2	1	2	2	2	1	2	2	2	2	1	2		1	2	2	3260	3240	32003	3130	3250
2	300	625	2	0.736703	1	2014	2011	5	5	1	1	2	2	1	2	1		2	1		2		1	9	2	1	2	1	2	2	2	2	2	2		2	2	2	2	2		2	2	2	3170	3240	3260
2	300	626	2	0.55613	1	2014	2012	4	4	1	2	1	2	1	2	1		2	1		2		2	1	2	2	2	1	2	2	2	2	2	2		1	2	2	2	2		2	2	2	3260	3380	3400	32002
2	300	626	2	0.55613	1	2014	2010	1	1	1	1	1	2	1	1	1		2	2	2			1	2	2	1	2	2	2	2	2	2	2	2		2	2	2	2	2		2	2	2	3050	3170	3110	3240
2	340	632	1	0.171321	1	2014	2013	4	4	1	1	2	2	1	2	1		2	1		1	1	2	2	2	2	2	1	2	1	1	2	2	2		2	2	2	2	2		2	2	2	3130	3260	3320	3330
2	340	633	2	0.192149	1	2014	2012	4	4	1	1	4	2	1	1	1		2	2	2			1	2	2	2	2	2	2	2	2	2	2	2		2	2	2	2	2		2	2	2	3050	3170	3110
2	340	633	2	0.192149	1	2014	2011	4	4	1	1	1	2	1	2	1		2	1		2		2	2	2	2	2	1	2	1	2	2	2	2		2	2	2	2	2		2	1	1	3260	3320
2	340	634	2	0.208332	1	2014	2008	4	4	1	2	5	2	1	2	1		2	1		2		1	2	2	2	2	1	2	2	2	2	2	2		2	2	2	2	2		2	2	2	3260	3170
2	340	635	2	0.172226	1	2014	2008	5	4	1	1	2	2	1	2	1		2	1		2		2	2	2	2	2	2	2	2	2	2	2	2		2	2	2	2	2		2	2	2	3490
2	340	636	2	0.240765	1	2014	2012	4	2	1	1	2	2	1	2	1		2	1		1	1	1	2	2	2	1	2	2	2	2	2	2	2		2	2	2	2	2		2	2	2	3130	3170	3250
2	340	638	1	0.22466	1	2014	2012	4	4	1	1	2	2	1	2	1		1	2	1	1	2	2	2	2	2	2	2	1	1	1	2	2	2		2	2	2	2	2		2	2	2	3090	3110	3130	3160	3290
2	340	640	1	0.260501	1	2014	2012	4	4	2	1	2	2	1	2	1		1	2	2			2	2	2	2	2	2	1	1	1	2	2	2		2	2	2	2	2		2	2	2	3110	3090	3320	3290	3330
2	340	644	2	0.15463	1	2014	2011	4	4	2	2	1	2	1	2	1		1	2	2			2	2	2	2	2	2	1	1	1	2	2	2		2	2	2	2	2		2	2	2	3090	3110	3290	3320	3330
2	340	645	2	0.171616	1	2014	2012	4	4	2	2	2	2	2		2	1	2	1		2		2	1	1	2	1	1	2	2	2	2	2	2		2	2	2	2	2		2	2	2	3040	3260	32003	3230	3250
2	340	645	2	0.171616	1	2014	2009	5	4	2	2	2	2	1	2	1		2	1		2		2	2	2	2	2	2	2	2	2	2	2	2		2	2	2	2	2		2	2	2	3490
2	340	645	2	0.171616	1	2014	2012	4	4	2	2	1	2	1	2	1		2	1		2		1	2	2	2	1	2	2	2	2	2	2	2		2	2	2	2	2		2	2	2	3250	3170
2	340	647	2	0.361431	1	2014	2012	1	1	2	1	2	2	2		1		2	2	2			1	2	2	2	2	1	2	2	2	2	2	2		2	2	2	2	2		2	2	2	3040	3110	3260	3170
2	340	647	2	0.361431	1	2014	2008	5	4	1	1	4	2	1	2	1		2	1		2		2	2	2	2	1	1	2	2	2	2	2	2		2	2	2	2	2		2	2	2	3250	3260
2	340	647	2	0.361431	1	2014	2012	4	4	2	1	2	2	1	1	1		2	1		1	1	1	2	2	2	2	2	2	2	2	2	2	2		2	2	2	2	2		2	2	2	3050	3130	3170
2	290	654	2	0.603484	1	2014	2010	1	1	2	1	2	2	1	2	1		2	2	2			1	2	2	2	2	1	2	2	2	2	2	2		2	2	2	2	2		2	2	2	3110	3260	3170
2	290	655	2	0.457778	1	2014	2008	2	4	2	1	1	2	1	2	1		2	1		2		2	1	2	2	2	2	1	2	2	2	2	2		2	2	2	2	2		2	2	2	32002	3290
2	290	656	2	0.326175	1	2014	2011	5	5	1	1	2	2	1	1	2	4		2	2			1	2	2	1	2	2	1	2	2	2	2	2		2	2	2	2	2		2	2	2	3240	3080	3290	3170	3110
2	290	658	2	0.822122	1	2014	2011	1	1	2	1	2	2	1	2	1		2	2	2			9	9	9	9	9	2	2	9	9	9	2	2		2	2	2	2	2		2	2	2	3110
2	290	659	2	1.06474	1	2014	2009	4	4	1	1	1	2	1	2	1		2	1		2		2	2	2	2	2	2	2	2	2	2	2	2		2	2	2	2	1	2	2	2	2
2	290	662	2	0.68745	1	2014	2012	5	4	1	1	1	2	1	1	2	2	1	2	2			1	2	2	1	2	2	2	2	2	2	2	2		2	2	2	2	2		2	2	2	3080	3050	3170	3110	3240
2	290	667	2	0.398802	1	2014	2010	2	5	1	1	2	2	1	2	1		2	2	2			1	2	2	2	2	2	2	1	1	2	2	2		2	2	2	2	1	2	2	1	1	3110	3170	3320	3330
2	290	667	2	0.398802	1	2014	2010	4	4	2	1	1	2	1	2	1		2	1		1	1	1	2	2	1	2	2	2	2	2	2	2	2		2	2	2	2	2		1	2	2	3130	3170	3240	3460
2	290	670	2	0.373275	1	2014	2011	4	4	2	1	2	2	1	1	2	4		2	2			1	2	2	2	2	2	2	2	2	2	2	2		2	2	2	2	2		2	2	2	3080	3110	3050	3170
2	290	672	2	0.551397	1	2014	2012	4	4	1	1	2	2	1	2	1		2	1		2		1	2	2	2	2	2	2	2	2	2	2	2		2	2	2	2	2		2	2	1		3170
2	290	674	2	0.854336	1	2014	2008	4	4	1	2	2	2	1	2	1		2	1		2		1	2	2	2	2	1	2	2	2	2	2	2		2	2	2	2	2		2	2	1	3260	3170
2	290	674	2	0.854336	1	2014	2012	4	4	1	1	1	2	1	2	1		2	1		1	1	2	1	2	1	2	2	2	1	2	2	2	2		2	2	2	2	2		2	2	2	3130	32002	3240	3320
2	350	675	2	0.909765	1	2014	2012	4	3	1	2	1	2	1	2	1		1	2	2			1	1	2	1	2	2	2	2	2	2	2	2		2	2	2	1	2		2	2	1	3420	3110	3090	32002	3240
2	350	684	2	0.887044	1	2014	2012	1	1	2	1	2	2	1	2	2	4		2	2			1	2	2	2	2	2	2	2	2	2	2	2		2	2	2	2	2		2	1	2	3080	3110	3170	347080
2	350	688	1	1.61446	1	2014	2009	2	4	1	1	2	2	1	2	2	1	2	2	2			1	1	2	2	2	2	2	1	2	2	2	2		2	2	2	2	2		2	2	2	3110	3170	32002	3320
2	350	690	1	1.34891	1	2014	2012	4	4	1	1	2	2	1	2	2	1	1	2	2			1	2	9	2	2	2	2	2	1	2	2	2		2	2	2	2	2		2	2	2	3170	3110	3090	3330
2	250	703	1	0.679049	1	2014	2012	5	5	1	1	2	2	1	2	1		2	2	2			2	2	2	2	2	2	2	2	2	2	2	2		2	2	2	2	2		2	2	2	3110
2	250	711	1	0.306468	1	2014	2012	1	4	2	1	2	2	2		1		2	1		2		2	2	2	2	2	2	2	2	2	2	2	2		2	2	2	2	2		2	1	1	3040
2	250	712	2	0.215012	1	2014	2012	4	4	2	1	2	2	1	1	2	2	2	1		2		1	2	2	1	2	2	2	2	1	2	2	2		2	2	2	2	2		2	1	1	3050	3080			3170
2	250	716	2	0.83426	1	2014	2012	4	4	1	1	2	2	1	2	1		2	1		2		2	2	2	2	2	2	2	2	2	2	2	2		2	2	2	2	2		2	2	2	3490
2	250	717	2	0.677686	1	2014	2010	5	4	1	2	1	2	1	2	1		2	1		1	1	2	1	2	2	2	1	2	1	2	2	2	2		2	2	2	2	2		2	1	1	3130			3260	3320
2	330	723	2	0.924534	1	2014	2010	4	4	2	1	2	2	1	2	1		2	1		2		2	2	2	2	2	1	2	2	2	2	2	2		2	2	2	2	2		2	2	2	3260
2	330	726	1	0.93926	1	2014	2012	1	1	1	1	2	2	1	1	1		9	2	2			1	2	2	2	2	2	2	2	2	2	2	2		2	2	2	2	2		2	2	2	3050	3170	3110
2	330	731	2	2.50374	1	2014	2009	4	4	2	2	2	2	1	1	1		1	2	9			1	2	9	1	2	2	2	2	2	2	2	2		2	2	2	2	2		2	2	2	3050	3170	3090	3240	3110
2	330	736	1	2.0304	2	2014	2012	2	4	1	1	1	2	1	2	1		2	1		2		2	2	2	2	2	2	2	2	2	2	2	2		2	2	2	2	2		2	2	2	3490
2	330	742	1	2.32753	1	2014	2010	1	1	2	1	4	2	1	2	1		1	2	2			2	1	2	2	2	2	2	1	1	2	2	2		2	2	2	2	2		2	2	2	3090	3110	32002	3320	3330
2	230	748	1	0.512921	1	2014	2011	1	1	1	1	4	2	1	2	1		2	1		2		2	2	2	2	2	2	2	2	2	2	2	2		2	2	2	2	2		2	1	1
2	230	748	1	0.512921	3	2014	2012	2	2	2	1	5	2	1	2	1		1	2	2			2	2	2	2	2	2	2	2	2	2	2	2		2	2	2	2	2		2	2	2	3110	3090
2	230	749	2	0.340462	1	2014	2011	2	2	2	1	5	2	1	2	2	2	2	2	2			2	2	2	2	2	2	2	1	2	2	2	2		2	2	2	2	2		2	2	2	3080	3320	3110
2	230	750	1	0.468375	1	2014	2011	2	2	1	1	5	2	1	2	1		2	2	2			2	2	2	2	2	2	2	2	2	2	2	2		2	2	2	2	2		2	2	2	3110
2	230	750	1	0.468375	1	2014	2010	2	2	2	1	5	2	1	2	2	2	1	2	2			2	2	2	2	2	2	2	2	2	2	2	2		2	2	2	2	2		2	2	2	3080	3110	3090
2	230	752	1	0.274555	1	2014	2012	2	2	1	1	5	2	1	2	2	4		2	2			2	2	2	2	2	2	2	2	2	2	2	2		2	2	2	2	2		2	2	2	3080	3110
2	230	755	1	0.272768	1	2014	2013	1	1	1	1	5	2	1	2	1		2	2	2			2	2	2	2	2	2	2	2	2	2	2	2		2	2	2	2	2		2	2	2	3110
2	230	756	1	0.345923	1	2014	2012	2	2	2	1	2	2	1	2	2	4		2	2			2	2	2	2	2	2	2	1	2	2	2	2		2	2	2	2	2		2	2	2	3080	3320	3110
2	230	757	1	0.515789	1	2014	2009	1	1	1	2	2	2	1	2	1		2	1		2		2	2	2	2	2	2	2	1	2	2	2	2		2	2	2	2	2		2	2	2	3320
2	230	761	2	0.34882	1	2014	2012	1	4	1	1	2	2	1	2	1		2	1		2		2	2	2	2	2	2	2	2	2	2	2	2		2	2	2	2	2		2	1	1
2	230	761	2	0.34882	1	2014	2009	1	1	1	1	5	2	1	2	1		2	1		2		2	2	2	2	2	2	2	1	2	2	2	2		2	2	2	2	2		2	2	2	3320
2	230	764	1	0.259199	1	2014	2009	1	1	2	1	2	2	1	2	1		2	1		1	1	2	2	2	2	2	2	2	2	2	2	2	2		2	2	2	2	2		2	2	1	3130
2	230	764	1	0.259199	1	2014	2008	5	3	1	1	2	2	1	2	1		2	2	2			2	2	2	2	2	2	2	2	2	2	2	2		2	2	2	2	2		2	2	2	3110
2	230	765	1	0.43115	1	2014	2008	5	5	2	1	2	2	1	2	1		2	1		1	1	2	2	2	2	2	2	2	2	2	2	2	2		2	2	2	2	2		2	2	1		3130
2	230	766	1	0.261922	1	2014	2009	2	2	2	1	5	2	1	2	2	4		2	2			2	2	2	2	2	2	2	2	2	2	2	2		2	2	2	2	2		2	2	2	3080	3110
2	230	768	1	0.338806	1	2014	2011	2	2	1	1	2	2	1	2	1		2	2	2			2	2	2	2	2	2	2	1	2	2	2	2		2	2	2	2	2		2	2	2	3320	3110
2	360	770	1	0.804106	1	2014	2012	1	3	1	1	2	2	1	1	1		2	1		2		1	2	2	2	1	2	2	1	2	2	2	2		2	2	2	2	2		2	2	2	3050	3170	3250	3320
2	360	771	1	1.21113	1	2014	2009	1	1	1	1	2	2	1	1	1		2	2	2			1	2	2	2	2	2	2	1	1	2	2	2		2	2	2	2	2		2	2	2	3050	3170	3320	3110	3330
2	360	772	1	1.34608	1	2014	2010	1	1	1	1	2	2	1	1	1		1	2	2			2	2	2	2	2	2	2	1	2	2	2	2		2	2	2	2	2		2	2	2	3050	3090	3110	3320
2	360	773	1	1.21113	1	2014	2012	1	1	2	1	2	2	1	2	1		2	2	2			2	2	2	2	2	2	2	1	1	2	2	2		2	2	2	2	2		2	2	2	3320	3110	3330
2	360	776	1	0.936456	1	2014	2011	1	3	2	1	2	2	1	2	2	3	2	2	2			1	2	2	1	2	1	2	1	1	2	2	2		1	1	2	2	2		1	2	2	3080	3110	3170	3240	3260
2	360	777	1	1.27421	1	2014	2012	4	4	1	1	2	2	1	2	1		2	1		2		1	2	2	2	2	1	2	1	2	2	2	2		2	2	2	2	2		2	2	2	3260	3170	3320
2	360	777	1	1.27421	1	2014	2012	1	4	1	1	2	2	1	1	2	4		2	2			1	2	9	2	2	2	2	1	2	2	2	2		2	2	2	2	2		2	1	2	3080	3050	3170	3110	3320
2	360	778	1	0.648077	1	2014	2009	1	1	1	1	4	2	1	2	2	2	2	2	2			2	2	2	2	2	2	2	1	2	2	2	2		2	2	2	2	2		2	2	2	3080	3110	3320
2	360	778	1	0.648077	1	2014	2009	4	4	2	1	2	2	1	2	1		2	1		2		2	2	2	2	2	1	2	1	2	2	2	2		2	2	2	2	1	5	2	2	2	3260	3440	3320
2	360	778	1	0.648077	2	2014	2012	5	3	1	1	2	2	1	2	1		2	1		1	1	1	2	1	2	2	1	2	1	1	2	2	2		2	2	2	2	2		2	1	1	3130	3260			3170
2	360	782	1	1.49404	1	2014	2010	5	5	1	1	2	2	1	2	2	2	1	2	2			2	2	2	2	2	2	2	1	2	2	2	2		2	2	2	2	2		2	2	2	3080	3090	3110	3320
2	360	782	1	1.49404	1	2014	2009	1	1	2	1	2	2	1	2	1		2	1		2		2	2	2	2	2	1	2	1	2	2	2	2		2	2	2	2	2		2	2	2	3260	3320
2	360	782	1	1.49404	1	2014	2010	1	4	2	1	1	2	1	2	1		2	2	2			9	9	9	9	9	2	1	1	1	2	2	2		2	2	2	2	2		2	2	2	3020	3110	3320	3290	3330
2	360	785	1	1.93781	1	2014	2010	5	1	1	1	2	2	1	2	1		2	1		2		2	2	2	2	2	2	2	2	2	2	2	2		2	2	2	2	2		2	1	1
2	360	786	1	1.92637	1	2014	2013	1	1	1	1	4	2	1	1	1		2	2	2			1	2	2	2	2	2	2	1	2	2	2	2		2	2	2	2	2		2	2	2	3050	3110	3170	3320
2	360	786	1	1.92637	1	2014	2013	5	5	1	1	2	1	1	2	1		2	2	2			2	2	2	2	2	2	2	1	2	2	2	2		1	2	2	2	2		2	2	2	3010	3110	3380	3320
2	360	786	1	1.92637	1	2014	2009	1	1	2	1	5	2	1	2	1		2	2	2			2	2	2	2	2	2	2	1	2	2	2	2		1	2	2	2	2		2	2	2	3110	3320	3380	3400
2	360	787	1	1.67281	1	2014	2010	1	1	1	1	5	2	1	2	1		1	2	2			2	2	9	9	9	9	2	1	9	2	2	2		2	2	2	2	2		2	2	2	3090	3110	3320
2	360	789	1	1.49404	1	2014	2011	2	2	1	1	4	2	1	2	2	4		2	2			2	2	2	2	2	2	2	1	2	2	2	2		2	2	2	2	2		2	2	2	3080	3110	3320
2	360	789	1	1.49404	1	2014	2010	1	1	1	1	2	2	1	2	1		2	1		1	1	1	2	2	1	2	1	2	2	1	2	2	2		2	2	2	2	2		2	2	1	3130		3260	3170	3240
2	360	789	1	1.49404	1	2014	2012	5	4	2	1	2	2	1	1	1		2	2	2			1	2	2	2	2	2	2	1	1	2	2	2		2	2	2	2	1	8	2	2	2	3050	3110	3170	3440	3320
2	360	790	1	0.919734	1	2014	2010	5	5	1	1	2	2	1	2	1		2	2	2			1	2	2	2	2	2	2	1	1	2	2	2		2	2	2	2	2		2	2	2	3170	3110	3320	3330
2	360	796	1	1.25461	1	2014	2011	4	4	1	1	2	2	1	1	2	4		2	2			1	2	2	2	2	2	2	2	2	2	2	2		2	2	2	2	2		2	2	2	3050	3080	3170	3110
2	360	797	1	0.734131	1	2014	2009	5	5	2	1	2	2	1	1	1		2	2	2			1	2	2	2	2	2	2	1	2	2	2	2		2	2	2	2	2		2	2	2	3050	3110	3170	3320
2	360	799	1	1.57078	1	2014	2010	5	4	2	1	2	2	2		2	2	2	1		2		2	2	2	2	2	1	2	1	2	2	2	2		2	2	2	2	2		2	1	1	3040	3080	3260	3320
2	360	802	1	0.917148	1	2014	2009	1	1	2	1	2	2	1	1	2	2	1	2	2			1	2	2	2	2	2	2	1	1	2	2	2		2	2	2	2	2		2	2	2	3080	3090	3050	3170	3110
2	360	802	1	0.917148	1	2014	2013	5	5	2	1	5	2	1	1	2	4		2	2			1	2	9	2	2	2	2	1	2	2	2	2		2	2	2	2	2		2	2	2	3080	3050	3320	3170	3110
2	360	808	1	1.36485	1	2014	2009	4	4	1	1	4	2	1	1	1		2	2	2			1	2	2	2	2	2	2	2	2	2	2	2		2	2	2	2	2		2	2	2	3050	3110	3170	3400
2	370	809	1	1.75826	1	2014	2008	1	5	1	1	2	2	1	2	1		2	1		2		2	2	2	2	2	1	2	2	2	2	2	2		2	2	2	2	2		2	2	2	3260
2	370	812	1	0.627867	1	2014	2008	5	5	1	1	2	2	1	2	1		2	1		2		2	2	2	2	2	1	2	1	2	2	2	2		2	2	2	2	2		2	2	2	3260	3320
2	370	816	1	1.55347	1	2014	2010	5	4	1	2	2	2	1	2	1		2	2	2			2	2	2	2	2	1	2	2	1	2	2	2		2	2	2	2	2		2	2	2	3260	3110	3330
2	370	816	1	1.55347	1	2014	2009	5	5	2	1	2	2	1	2	1		2	2	2			2	2	2	2	2	2	2	2	2	2	2	2		2	2	2	2	2		2	2	2	3400	3110
2	370	817	2	2.10973	1	2014	2010	2	2	1	1	2	2	1	2	1		2	1		2		2	2	2	2	2	1	2	2	2	2	2	2		2	2	2	2	2		2	2	2	3260
2	370	817	2	2.10973	1	2014	2008	4	4	1	1	2	2	1	2	1		2	2	2			2	2	2	2	1	1	2	2	1	2	2	2		2	2	2	2	2		2	2	2	3110	3260	3250	3330
2	370	817	2	2.10973	1	2014	2012	1	5	1	1	2	2	1	2	1		2	2	2			2	2	2	2	2	2	1	1	2	2	2	2		2	2	2	2	2		2	2	2	3110	3290	3320
2	370	817	2	2.10973	1	2014	2012	1	1	1	1	2	9	1	9	9	9	9	2	2			2	2	2	2	2	2	2	2	2	2	2	2		2	2	2	2	2		2	2	2	3110
2	370	817	2	2.10973	2	2014	2008	1	4	2	1	2	2	1	2	1		2	1		2		2	2	2	2	2	2	1	9	1	2	2	2		2	2	1	2	2		2	2	2	3330	3410	3290
2	370	818	2	1.22299	1	2014	2009	1	1	1	1	4	2	1	2	1		2	2	2			2	2	2	2	2	2	2	1	1	2	2	2		2	2	2	2	2		2	2	2	3320	3110	3330
2	370	819	2	1.19986	1	2014	2011	5	5	1	1	2	2	1	1	1		2	2	2			1	2	2	2	2	2	2	1	1	2	2	2		2	2	2	2	2		2	2	2	3050	3170	3320	3110	3330
2	370	819	2	1.19986	1	2014	2012	2	2	1	1	2	2	1	2	2	4		2	2			2	2	2	2	2	2	1	1	1	2	2	2		2	2	2	2	2		2	2	2	3080	3110	3290	3330	3320
2	370	820	2	1.52727	1	2014	2012	5	4	1	2	2	2	1	1	2	4		2	2			1	2	2	2	2	2	2	2	1	2	2	2		2	2	2	2	2		2	2	2	3080	3050	3170	3330	3110
2	370	823	2	0.562679	1	2014	2008	5	5	1	1	2	2	1	2	2	4		2	2			2	1	2	2	2	2	1	1	1	2	2	2		2	2	2	2	2		2	2	2	3080	3110	32002	3290	3320
2	370	824	1	0.751116	1	2014	2009	5	5	2	1	2	2	1	2	1		2	2	2			2	2	2	2	2	2	2	1	1	2	2	2		2	2	2	2	2		2	2	2	3320	3330	3110
2	370	825	1	0.770964	1	2014	2008	1	3	2	1	2	2	1	1	1		2	2	2			1	2	1	2	2	2	2	2	1	2	2	2		2	2	2	2	2		2	2	2	3050	3110	3170	3230	3330
2	370	831	1	1.3531	1	2014	2012	1	3	2	1	2	2	1	2	1		2	1		2		2	2	2	2	2	1	2	2	2	2	2	2		2	2	2	2	2		2	1	1	3260
2	240	836	2	1.27264	1	2014	2009	2	2	1	1	2	2	1	2	2	4		2	2			2	2	2	2	2	2	2	2	2	2	2	2		2	2	2	2	2		2	2	2	3080	3110
2	240	840	2	0.365927	1	2014	2011	4	4	2	2	2	2	1	1	1		1	2	2			2	2	2	2	2	2	2	1	2	2	2	2		2	2	2	2	2		2	2	2	3050	3090	3320	3110
2	240	840	2	0.365927	1	2014	2008	4	1	1	2	5	2	1	2	1		2	1		1	1	2	2	2	2	2	2	2	1	2	2	2	2		2	2	2	2	2		2	2	2	3130	3320
2	240	841	2	0.442013	1	2014	2011	4	4	2	2	3	2	1	2	1		2	1		2		2	2	2	2	2	1	2	2	2	2	2	2		2	2	2	2	2		2	2	2	3260
2	240	842	2	1.01729	1	2014	2012	4	4	2	2	3	2	1	2	1		2	1		1	1	2	2	2	2	2	1	2	2	2	2	2	2		2	2	2	2	2		2	2	2	3260	3130
2	240	842	2	1.01729	1	2014	2013	4	4	2	2	3	2	1	2	2	2	2	1		2		2	2	2	2	2	2	2	1	2	2	2	2		2	2	2	2	2		2	2	2	3080	3320
2	240	842	2	1.01729	1	2014	2013	4	4	1	2	3	2	1	2	1		2	1		2		2	2	2	2	2	2	2	1	2	2	2	2		2	2	2	2	2		2	2	2	3320
2	240	843	2	0.390011	1	2014	2012	5	5	2	1	2	2	1	2	2	2	1	2	2			2	2	2	2	2	2	2	2	2	2	2	2		2	2	2	2	2		2	2	2	3080	3090	3110
2	240	843	2	0.390011	1	2014	2011	5	4	2	1	5	2	1	2	2	4		1		1	1	2	2	2	2	2	2	2	1	2	2	2	2		2	2	2	2	2		2	2	2	3080	3130	3320
2	240	845	2	1.06291	1	2014	2013	4	4	1	2	3	2	1	2	2	2	2	1		1	1	2	2	2	2	2	2	2	2	2	2	2	2		2	2	2	2	2		2	2	2	3080	3130
2	240	845	2	1.06291	1	2014	2010	4	4	2	2	3	2	1	2	1		2	1		2		2	2	2	2	2	1	2	2	2	2	2	2		2	2	2	2	2		2	2	2	3260
2	240	845	2	1.06291	1	2014	2012	5	1	1	2	3	2	1	2	1		2	1		2		2	2	2	2	2	2	2	1	2	2	2	2		2	2	2	2	2		2	2	2	3320
2	240	848	1	1.6685	1	2014	2008	1	1	2	1	4	2	1	2	1		2	1		2		2	2	2	2	2	2	2	2	2	2	2	2		2	2	2	2	2		2	2	2
2	240	849	2	2.00025	1	2014	2008	5	4	2	2	1	2	1	2	1		2	1		1	1	2	2	2	2	2	1	2	2	2	2	2	2		2	2	2	2	2		2	2	2	3260	3130
2	240	849	2	2.00025	1	2014	2012	4	4	2	2	1	2	1	2	2	2	1	2	2			2	2	2	2	2	2	2	2	2	2	2	2		2	2	2	2	2		2	2	2	3080	3090	3110
2	240	849	2	2.00025	1	2014	2012	5	5	2	2	2	2	1	2	2	2	2	1		2		2	2	2	2	2	2	2	1	2	2	2	2		2	2	2	2	2		2	2	2	3080	3320
2	240	850	2	0.81105	1	2014	2012	1	1	1	1	5	2	1	2	1		2	1		2		2	2	2	2	2	2	2	1	2	2	2	2		2	2	2	2	2		2	2	2	3320
2	240	852	1	1.16963	1	2014	2012	4	4	2	1	2	2	1	2	1		2	1		2		2	2	2	2	2	2	2	1	2	2	2	2		2	2	2	2	2		2	2	2	3320
2	240	853	2	0.563684	1	2014	2012	1	1	1	1	2	2	2		2	1	1	2	2			2	2	2	2	2	2	2	2	2	2	2	2		2	2	2	2	2		2	2	2	3040	3090	3110
2	240	853	2	0.563684	1	2014	2012	1	4	2	1	2	2	1	2	1		2	2	2			2	2	2	2	2	2	2	2	2	2	2	2		2	2	2	2	2		2	2	2	3110
2	240	853	2	0.563684	1	2014	2009	1	4	2	1	2	2	1	2	1		2	1		2		2	2	2	2	2	1	2	1	2	2	2	2		2	2	2	2	2		2	2	2	3260	3320
2	240	854	2	0.53566	1	2014	2011	2	3	1	1	2	2	1	2	1		2	1		2		2	2	2	2	2	1	2	2	2	2	2	2		2	2	2	2	2		2	2	2	3260
2	240	855	1	0.44504	1	2014	2011	1	1	1	1	2	2	1	2	2	4		2	2			2	2	2	2	2	2	2	2	2	2	2	2		2	2	2	2	2		2	2	2	3080	3110
2	220	857	1	0.337834	1	2014	2008	1	1	2	1	5	2	1	2	1		1	2	2			2	2	2	2	2	2	2	1	2	2	2	2		2	2	2	2	2		2	2	2	3320	3110	3090
2	220	860	1	0.629885	1	2014	2009	2	2	1	1	2	2	1	2	1		2	2	2			2	2	2	2	2	2	2	1	2	2	2	2		2	2	2	2	2		2	2	2	3320	3110
2	220	861	1	0.637742	1	2014	2010	1	1	2	1	2	2	1	2	1		2	1		1	1	2	2	2	2	2	1	2	2	2	2	2	2		2	2	2	2	2		2	2	1	3260		3130
2	220	861	1	0.637742	1	2014	2010	1	1	1	1	5	2	1	2	1		2	1		2		2	2	2	1	2	2	2	1	2	2	2	2		2	2	2	2	2		2	2	2	3240	3320
2	220	868	2	0.939027	1	2014	2010	2	1	1	2	2	2	1	2	1		2	1		1	1	2	2	2	2	2	1	2	1	2	2	2	2		2	2	2	2	2		2	1	1	3260	3320	3130
2	220	869	1	1.53122	1	2014	2008	2	2	2	2	2	2	1	1	2	4		2	2			1	2	2	2	2	2	2	2	2	2	2	2		2	2	2	2	2		2	2	2	3050	3080	3110	3170
2	220	869	1	1.53122	1	2014	2010	1	3	1	1	2	2	1	2	1		2	2	2			2	2	2	2	2	2	2	2	2	2	2	2		2	2	2	2	2		2	2	2	3110
2	220	874	1	0.417921	1	2014	2012	1	1	1	1	5	2	1	2	1		2	2	2			2	2	2	2	2	2	2	2	2	2	2	2		2	2	2	2	2		2	1	1	3110	347080	347080
2	220	878	1	1.01799	1	2014	2011	1	1	1	1	2	2	1	1	2	4		2	2			1	2	2	2	2	2	2	2	2	2	2	2		2	2	2	2	2		2	2	2	3050	3080	3170	3110
2	220	879	1	1.02937	1	2014	2011	1	1	2	1	5	2	1	2	1		2	1		1	1	2	2	2	2	2	1	2	1	2	2	2	2		2	2	2	2	2		2	2	2	3260	3320	3130
2	220	879	1	1.02937	1	2014	2010	2	3	2	1	5	2	1	2	1		2	1		1	1	2	2	2	2	2	1	2	2	2	2	2	2		2	2	2	2	2		2	2	2	3130	3260
2	210	885	1	2.19214	9	2014	2010	1	1	1	1	2	2	2		2	2	2	2	2			2	2	2	2	2	2	2	1	2	2	2	2		2	2	2	2	2		2	2	2	3040	3080	3110	3320
2	210	888	1	1.09607	3	2014	2013	1	1	2	1	2	2	1	1	2	2	2	2	2			1	2	2	2	2	2	2	1	1	2	2	2		2	2	2	2	2		2	2	2	3050	3080	3110	3170	3320
2	210	889	1	1.30792	11	2014	2013	1	4	2	1	2	2	1	2	1		2	1		2		2	2	2	2	9	2	2	1	2	2	1	1	2	2	2	2	2	2		2	2	2	3360	3350	3320
2	210	889	1	1.30792	2	2014	2009	5	5	2	1	2	2	1	2	1		2	2	2			2	2	2	2	2	2	2	1	2	2	2	2		2	2	2	2	2		2	2	2	3110	3320
2	210	892	2	0.50713	1	2014	2013	1	1	1	2	1	2	1	2	1		2	1		2		1	2	2	2	2	2	2	1	2	2	2	2		2	2	2	2	2		2	2	2	3170	3320
2	210	892	2	0.50713	1	2014	2012	5	5	2	2	2	2	1	1	1		2	2	2			1	2	2	2	2	2	2	1	2	2	2	2		2	2	2	2	2		2	2	2	3050	3110	3170	3320
2	210	893	1	1.281	1	2014	2008	1	3	2	1	2	2	1	2	1		2	1		2		2	2	2	2	2	2	1	1	2	2	2	2		2	2	2	2	2		2	2	2	3290	3320
2	210	896	2	0.3017	1	2014	2011	1	1	1	1	2	2	1	2	1		2	1		2		2	2	2	2	2	1	2	1	2	2	2	2		2	2	2	2	2		2	2	2	3260	3320
2	210	899	1	1.91363	1	2014	2009	1	1	1	1	2	2	1	1	2	4		2	2			1	2	2	2	2	2	2	1	1	2	2	2		2	2	2	2	2		2	2	2	3050	3080	3170	3320	3110
2	210	902	2	3.70626	11	2014	2009	1	1	1	1	1	2	1	2	1		2	2	2			2	2	2	2	2	2	2	1	1	2	2	2		2	2	2	2	2		2	2	2	3110	3320	3330
2	210	902	2	3.70626	1	2014	2011	2	4	2	1	2	2	1	2	1		2	1		2		2	2	2	2	2	1	2	1	2	2	2	2		2	2	2	2	2		2	2	2	3260	3320
2	210	904	1	2.67579	1	2014	2012	1	1	2	1	2	2	1	2	1		2	2	2			2	2	2	2	2	2	2	1	1	2	2	2		2	2	2	2	2		2	2	2	3110	3320	3330
[truncated: 38 more columns]
