# Supplementary material for: Development of an effective illness severity measure and assessment of the impact of perceived illness severity on formal careseeking for fatal illnesses of neonates and infants in six sub-Saharan Africa countries and Pakistan
Source: PLOS Glob Public Health. 2026 May 22;6(5):e0006455. doi: 10.1371/journal.pgph.0006455 (PMC13197068; doi:10.1371/journal.pgph.0006455)
Supplement: S2 Data — (XLSX) [file pgph.0006455.s003.xlsx]

## Sheet: Data
country	StateRegion	urbrur	cluster	standardizedweight691_NG	vagq4030 - respondent	vagq206y - VASA interview year	vacq124y - year of child's death - VASA	vacq1060 - birthplace	vacq1220 - place of child's death	vacq1090 - child's sex - VASA	vagq409a - electricity	vagq4120 - floor material	vacq4010 - fever	vacq4060 - loose/watery stools	vacq4070 - N loose stools on worst day	vacq4110 - blood in loose/watery stools	vacq4120 - cough	vacq4130 - number of days cough lasted	vacq4140 - severe cough	vacq4150 - vomit after coughing	vacq4160 - difficult breathing	vacq4180 - fast breathing	vacq4200 - chest indrawing	vacq4220 - stridor	vacq4230 - grunting	vacq4240 - wheezing	vacq4250 - convulsions	vacq4260 - unconscious	vacq4280 - stiff neck	vacq4290 - bulging fontanelle	vacq4300 - rash	vacq4340 - blisters with clear fluid	vacq4350 - limbs became very thin	vacq4360 - swollen legs/feet	vacq4380 - skin flaked off in patches	vacq4390 - yellow/reddish hair	vacq4410 - pallor	vacq4420 - swelling in armpits	vacq4430 - whitish rash in mouth	vacq4440 - bleeding	vacq4460 - skin turned black	vacq4471 - road traffic injury	vacq4472 - fall injury	vacq4473 - drowning	vacq4474 - poisoning	vacq4475 - venomous animal bite	vacq4476 - burn injury	vacq4477 - violence injury	vacq4478 - other injury
2	180	2	1	1.62523	1	2014	2012	4	4	2	2	2	1	2			2				1	2	2	2	2	2	2	1	2	2	2		2	2	2	2	2	2	2	2	2	2	2	2	2	2	2	2	2
2	180	2	1	1.62523	1	2014	2009	4	4	1	2	1	2	2			2				2	2					2	2	2	2	2		2	2	2	2	2	2	2	2	2	2	2	2	2	2	2	2	2
2	180	2	2	0.836682	1	2014	2009	4	1	2	1	2	1	2			2				1	1	2	2	1	2	1	2	2	2	2		2	2	2	2	2	2	2	2	2	2	2	2	2	2	2	2	2
2	180	2	4	2.20807	1	2014	2012	1	4	1	1	1	1	2			2				2	2					2	2	2	2	2		2	2	2	2	2	2	2	2	2	2	2	2	2	2	2	2	2
2	180	2	6	0.964368	1	2014	2009	4	4	2	2	1	1	2			2				2	2					2	2	2	2	2		2	2	2	2	2	2	2	2	2	2	2	2	2	2	2	2	2
2	180	2	8	0.976129	1	2014	2010	4	1	1	2	1	1	2			2				2	2					2	2	2	2	2		2	2	2	2	2	2	2	2	2	2	2	2	2	2	2	2	2
2	180	2	8	0.976129	1	2014	2012	4	4	2	2	1	1	2			1	14	1	2	2	2					2	2	2	2	2		2	2	2	2	2	2	2	2	2	2	2	2	2	2	2	2	2
2	180	2	8	0.976129	1	2014	2013	2	2	2	2	5	1	2			2				2	2					2	2	2	2	2		2	2	2	2	2	2	2	2	2	2	2	2	2	2	2	2	2
2	180	2	8	0.976129	1	2014	2013	1	2	1	2	2	1	2			1	3	1	1	1	2	2	2	2	2	2	2	2	2	2		2	2	2	2	2	2	2	2	2	2	2	2	2	2	2	2	2
2	180	1	9	0.857157	1	2014	2013	4	1	1	1	2	1	2			2				2	2					1	2	2	2	2		2	2	2	2	2	2	2	2	2	2	2	2	2	2	2	2	2
2	180	1	9	0.857157	1	2014	2010	2	2	1	1	4	2	1	11	2	2				2	2					1	1	2	2	2		2	2	2	2	2	2	2	2	2	2	2	2	2	2	2	2	2
2	180	2	10	1.38802	1	2014	2008	2	4	1	2	2	1	2			2				2	1	2	2	2	2	1	2	2	2	2		2	2	2	2	2	2	1	2	2	2	2	2	2	2	2	2	2
2	180	2	11	1.14619	1	2014	2008	2	2	1	2	2	1	1	5	2	2				2	2					2	2	2	2	2		2	2	2	2	2	2	2	2	2	2	2	2	2	2	2	2	2
2	180	2	11	1.14619	1	2014	2009	2	2	2	2	1	1	2			1	3	1	2	1	2	1	2	2	2	2	2	2	2	2		2	2	2	2	1	2	2	2	2	2	2	2	2	2	2	2	2
2	180	2	11	1.14619	1	2014	2010	4	1	2	2	1	1	2			1	2	2	2	2	2					2	2	2	2	2		2	2	2	2	1	2	2	2	2	2	2	2	2	2	2	2	2
2	180	2	11	1.14619	1	2014	2008	2	1	2	2	2	2	1	6	2	1	4	2	1	2	2					2	2	2	2	2		2	2	2	2	1	2	2	2	2	2	2	2	2	2	2	2	2
2	180	2	15	1.00367	1	2014	2008	1	1	1	2	2	1	2			2				2	2					2	2	2	2	2		2	2	2	2	1	2	2	2	2	2	2	2	2	2	2	2	2
2	180	1	16	1.30283	4	2014	2010	1	1	2	1	2	2	2			2				2	2					2	2	2	2	2		2	2	2	2	1	2	2	1	2	1	2	2	2	2	2	2	2
2	180	2	17	1.2722	1	2014	2008	1	4	1	2	2	2	2			2				2	2					2	2	2	2	2		2	2	2	2	2	2	2	2	2	2	2	2	2	2	2	2	2
2	180	2	24	0.602957	1	2014	2010	2	1	1	2	2	2	2			2				2	2					1	1	2	2	2		2	2	2	2	2	2	2	2	2	2	2	2	2	2	2	2	2
2	140	1	26	0.683047	1	2014	2010	1	1	2	1	4	1	1	5	2	2				1	2	2	2	2	2	2	2	2	2	2		2	2	2	2	2	2	2	2	2	2	2	2	2	2	2	2	2
2	140	2	28	0.249551	1	2014	2010	4	4	1	1	2	2	2			2				2	2					2	2	2	2	2		2	2	2	2	2	2	2	2	2	2	2	2	2	2	2	2	2
2	140	2	41	0.438352	1	2014	2010	4	2	1	2	2	1	2			2				2	2					2	2	2	2	2		2	2	2	2	2	2	2	2	2	2	2	2	2	2	2	2	2
2	140	2	43	0.653543	1	2014	2013	1	4	2	1	2	1	2			1	3	2	2	1	2	2	2	2	2	1	2	2	2	2		2	2	2	2	2	2	2	2	2	2	2	2	2	2	2	2	2
2	140	1	44	0.504303	1	2014	2012	2	2	2	1	5	2	1	99	2	2				2	2					2	2	2	2	2		2	2	2	2	2	2	2	2	2	2	2	2	2	2	2	2	2
2	140	2	46	0.380059	1	2014	2011	2	4	1	2	2	2	2			2				2	2					2	2	2	2	2		2	2	2	2	2	2	2	2	2	2	2	2	2	2	2	2	2
2	140	2	47	0.322821	1	2014	2011	4	4	1	2	2	1	2			2				2	2					1	2	2	2	2		2	2	2	2	2	2	2	2	2	2	2	2	2	2	2	2	2
2	190	2	53	0.430145	1	2014	2011	1	4	2	1	2	2	2			2				1	1	2	2	2	2	2	2	2	2	2		2	2	2	2	2	2	2	2	2	2	2	2	2	2	2	2	2
2	190	2	55	0.215957	1	2014	2009	2	4	1	2	2	1	1	3	1	2				1	1	2	2	2	2	2	1	2	2	1	1	1	2	2	2	2	2	1	2	2	2	2	2	2	2	2	2	2
2	190	2	57	0.602861	1	2014	2011	4	4	1	2	2	1	1	99	2	1	14	2	2	2	2					2	2	2	2	2		2	2	2	2	2	2	1	2	2	2	2	2	2	2	2	2	2
2	190	2	57	0.602861	1	2014	2011	2	4	2	2	2	1	1	3	2	2				2	2					2	2	2	2	2		2	2	2	2	1	2	2	2	2	2	2	2	2	2	2	2	2
2	190	2	70	0.631434	3	2014	2011	4	4	2	2	2	1	2			2				2	2					1	1	1	1	2		2	2	2	2	1	2	2	2	2	2	2	2	2	2	2	2	2
2	200	1	72	0.585545	1	2014	2008	1	4	1	1	2	2	2			2				2	2					2	2	2	2	1	2	2	2	2	2	2	2	2	2	2	2	2	2	2	2	2	2	2
2	200	1	73	0.658894	1	2014	2010	1	4	2	1	2	2	2			2				2	2					2	1	2	2	2		2	2	2	2	2	2	2	2	2	2	2	2	2	2	2	2	2
2	200	1	74	0.530514	1	2014	2009	2	1	1	2	2	1	2			2				1	2	2	2	2	2	2	2	2	2	2		2	2	2	2	2	2	2	2	2	2	2	2	2	2	2	2	2
2	200	1	75	0.315955	1	2014	2013	1	1	2	1	2	1	1	6	2	2				2	2					2	2	2	2	2		2	2	2	2	1	2	2	2	2	2	2	2	2	2	2	2	2
2	200	2	76	0.615303	1	2014	2010	5	3	1	1	2	1	2			1	2	2	1	2	2					2	2	2	2	2		2	2	2	2	2	2	2	2	2	2	2	2	2	2	2	2	2
2	200	2	76	0.615303	1	2014	2009	1	4	2	1	2	1	2			2				2	2					2	2	2	2	2		2	2	2	2	2	2	2	2	2	2	2	2	2	2	2	2	2
2	200	1	78	0.625928	1	2014	2010	1	1	1	1	5	1	1	5	2	2				1	2	2	2	2	2	2	2	2	2	2		2	2	2	2	2	2	2	2	2	2	2	2	2	2	2	2	2
2	200	1	78	0.625928	1	2014	2011	1	4	2	1	2	1	2			2				2	1	2	2	2	2	2	2	2	2	2		2	2	2	2	2	2	2	2	2	2	2	2	2	2	2	2	2
2	200	1	80	0.499055	1	2014	2009	1	4	1	1	2	1	2			2				2	1	2	2	2	2	2	2	2	2	2		2	2	2	2	2	2	2	2	2	2	2	2	2	2	2	2	2
2	200	1	82	0.62466	1	2014	2012	1	4	1	1	2	1	2			1	10	2	2	2	1	2	2	2	2	2	2	2	2	2		2	2	2	2	1	2	2	2	2	2	2	2	2	2	2	2	2
2	200	1	85	0.505045	1	2014	2011	1	4	1	1	5	1	2			2				1	2	2	2	2	2	2	2	2	2	2		2	2	2	2	2	2	2	2	2	2	2	2	2	2	2	2	2
2	200	1	88	0.371041	1	2014	2011	1	4	2	1	5	2	2			2				2	2					2	2	2	2	2		2	2	2	2	2	2	2	2	2	2	2	2	2	2	2	2	2
2	200	2	94	0.454244	1	2014	2010	2	4	1	2	2	1	1	4	2	2				2	2					2	2	2	2	2		2	2	2	2	2	2	2	2	2	2	2	2	2	2	2	2	2
2	150	2	95	0.665444	1	2014	2011	4	4	1	2	2	2	2			2				2	1	2	2	2	2	1	1	1	2	2		2	2	2	2	2	2	2	2	2	2	2	2	2	2	2	2	2
2	150	2	100	0.551408	1	2014	2009	4	1	2	2	2	1	2			2				2	2					2	2	2	2	2		2	2	2	2	2	2	2	2	2	2	2	2	2	2	2	2	2
2	150	2	101	1.25493	1	2014	2008	4	1	2	1	2	1	2			2				1	2	2	2	2	2	2	2	2	2	1	2	2	2	1	2	2	2	2	2	2	2	2	2	2	2	2	2	2
2	150	1	102	0.431039	1	2014	2012	1	1	1	1	1	2	2			2				1	2	1	2	2	2	2	2	2	2	2		2	2	2	2	1	2	2	2	2	2	2	2	2	2	2	2	2
2	150	2	107	0.310319	1	2014	2011	1	1	1	2	1	1	2			2				1	1	1	2	1	2	1	1	2	2	2		2	2	2	2	2	2	2	2	2	2	2	2	2	2	2	2	2
2	150	2	111	0.913762	1	2014	2008	4	4	1	2	2	2	2			2				2	2					2	2	2	2	2		2	2	2	2	2	2	2	2	2	2	2	2	2	2	2	2	2
2	150	2	116	0.521698	1	2014	2008	1	1	2	1	5	2	2			2				1	2	2	2	2	2	2	2	2	2	2		2	2	2	2	2	2	2	2	2	2	2	2	2	2	2	2	2
2	150	2	117	0.379502	1	2014	2010	4	4	1	2	2	1	2			2				1	2	1	1	2	2	2	1	2	2	2		2	2	2	2	2	2	2	2	2	2	2	2	2	2	2	2	2
2	130	2	118	1.95242	1	2014	2008	4	4	1	2	2	1	1	3	2	1	4	2	2	2	1	2	1	2	2	2	2	2	2	1	2	2	2	2	2	2	2	2	2	2	2	2	2	2	2	2	2	2
2	130	2	122	2.18856	1	2014	2010	4	4	1	2	1	1	2			2				2	1	2	2	1	2	2	2	2	2	2		2	2	2	2	1	2	2	2	2	2	2	2	2	2	2	2	2
2	130	2	123	1.45972	1	2014	2009	4	4	1	2	1	1	1	7	2	2				1	2	2	1	2	2	2	2	2	2	2		2	2	2	2	2	2	2	2	2	2	2	2	2	2	2	2	2
2	130	1	124	0.784329	1	2014	2011	4	4	2	1	2	1	2			2				2	2					2	2	2	2	2		2	2	2	2	2	2	2	2	2	2	2	2	2	2	2	2	2
2	130	2	126	1.57049	1	2014	2012	4	4	1	1	2	1	2			1	1	2	2	1	2	2	2	2	1	2	2	2	1	2		2	2	2	2	2	2	2	2	2	2	2	2	2	2	2	2	2
2	130	2	128	1.03709	1	2014	2009	1	5	1	2	2	2	2			2				2	2					2	2	2	2	2		2	2	2	2	2	2	2	2	2	2	2	1	2	2	2	2	2
2	130	2	129	0.892907	1	2014	2011	1	1	2	1	2	2	1	4	2	2				2	2					2	2	2	2	2		2	2	2	2	2	2	2	2	2	2	2	2	2	2	2	2	2
2	130	2	131	0.750445	1	2014	2010	4	4	2	2	2	1	2			2				1	2	2	2	2	1	2	1	2	2	2		2	2	2	2	1	2	2	2	2	2	2	2	2	2	2	2	2
2	130	2	133	2.03786	1	2014	2009	4	4	2	1	2	1	2			1	3	1	1	1	2	1	2	2	2	2	2	2	2	2		2	2	2	2	2	2	2	2	2	2	2	2	2	2	2	2	2
2	130	2	133	2.03786	1	2014	2008	1	1	2	1	2	2	2			1	5	1	2	1	2	1	1	2	2	2	2	2	2	2		2	2	2	2	2	2	2	2	2	2	2	2	2	2	2	2	2
2	130	2	133	2.03786	1	2014	2012	4	4	2	1	2	1	2			1	2	2	2	2	1	2	2	1	2	2	2	2	2	1	2	1	2	2	2	2	2	2	2	2	2	2	2	2	2	2	2	2
2	130	2	133	2.03786	1	2014	2008	4	1	2	1	2	1	1	4	2	1	3	2	2	2	1	2	2	2	2	2	2	2	2	2		2	2	2	2	1	2	2	2	2	2	2	2	2	2	2	2	2
2	130	2	135	1.66602	1	2014	2010	4	4	2	2	1	1	2			2				2	1	2	1	2	2	2	2	2	2	2		2	2	2	2	2	2	2	1	2	2	2	2	2	2	2	2	2
2	130	2	136	2.18104	1	2014	2012	1	4	1	2	2	2	2			2				2	1	2	2	1	2	2	2	2	2	2		2	2	2	2	2	2	2	2	2	2	2	2	2	2	2	2	2
2	130	2	136	2.18104	1	2014	2009	2	3	1	2	2	1	1	3	2	2				2	1	2	2	2	2	1	2	2	2	2		2	2	2	2	1	2	1	2	2	2	2	2	2	2	2	2	2
2	130	2	136	2.18104	1	2014	2013	4	4	1	2	1	1	1	4	2	1	2	2	2	2	1	2	2	2	2	1	2	2	2	2		2	2	2	2	1	2	2	2	2	2	2	2	2	2	2	2	2
2	130	2	141	1.26193	1	2014	2011	1	4	2	1	2	1	2			2				2	2					1	2	2	2	2		2	2	2	2	1	2	1	2	2	2	2	2	2	2	2	2	2
2	160	2	142	0.727731	1	2014	2012	1	1	1	2	1	1	1	4	2	1	1	2	2	1	2	2	2	2	2	2	2	2	2	2		2	2	2	2	2	2	2	2	2	2	2	2	2	2	2	2	2
2	160	2	142	0.727731	1	2014	2013	2	5	1	2	2	1	2			2				1	2	2	2	2	2	2	1	2	2	2		2	2	2	2	2	2	2	2	2	2	2	2	2	2	2	2	2
2	160	2	142	0.727731	1	2014	2011	3	3	2	2	2	1	2			2				2	2					2	2	2	2	2		2	2	2	2	1	2	2	2	2	2	2	2	2	2	2	2	2
2	160	2	143	0.475234	1	2014	2009	1	4	1	1	2	1	1	4	2	2				2	2					2	2	2	1	2		2	2	2	2	2	2	2	2	2	2	2	2	2	2	2	2	2
2	160	1	146	0.915722	1	2014	2010	4	1	2	1	2	1	2			2				2	2					1	2	2	2	2		2	2	2	2	2	2	2	2	2	2	2	2	2	2	2	2	2
2	160	1	148	0.67709	1	2014	2012	1	5	1	1	2	2	2			2				2	2					1	2	2	2	2		2	2	2	2	2	2	2	2	2	2	2	2	2	2	2	2	2
2	160	1	149	0.432516	1	2014	2008	2	2	2	1	2	2	2			2				2	2					2	2	2	2	2		2	2	2	2	2	2	2	2	2	2	2	2	2	2	2	2	2
2	160	2	151	1.10386	1	2014	2011	4	4	1	2	2	1	1	3	2	1	5	1	1	2	1	2	2	2	2	2	2	1	2	2		2	2	2	2	2	2	2	2	2	2	2	2	2	2	2	2	2
2	160	2	151	1.10386	1	2014	2008	4	2	1	2	2	1	1	5	1	2				2	2					2	2	2	2	2		2	2	2	2	2	2	2	2	2	2	2	2	2	2	2	2	2
2	160	2	152	0.588606	1	2014	2012	4	4	2	2	1	1	2			2				1	1	1	1	2	2	2	2	2	2	2		1	2	2	2	2	2	2	2	1	2	2	2	2	2	2	2	2
2	160	2	152	0.588606	1	2014	2008	4	4	1	2	2	1	2			1	2	1	1	2	2					2	2	2	2	2		2	2	2	2	2	2	2	2	2	2	2	2	2	2	2	2	2
2	160	2	153	0.868017	1	2014	2011	1	4	1	2	1	1	1	5	2	1	1	2	2	1	2	2	2	2	2	1	2	2	2	2		2	2	2	2	1	2	2	2	2	2	2	2	2	2	2	2	2
2	160	2	153	0.868017	1	2014	2011	4	4	1	2	2	2	2			2				2	2					2	2	2	2	2		2	2	2	2	2	2	2	2	2	2	2	2	2	2	2	2	2
2	160	2	154	0.611937	1	2014	2009	4	1	1	2	1	1	1	6	2	2				2	2					2	2	2	2	2		2	2	2	2	2	2	2	2	2	2	2	2	2	2	2	2	2
2	160	2	154	0.611937	1	2014	2009	4	4	1	2	2	1	1	3	2	1	3	2	2	2	2					1	2	2	2	2		2	2	2	2	2	2	2	2	2	2	2	2	2	2	2	2	2
2	160	2	155	0.677542	1	2014	2008	4	1	2	1	2	1	1	3	2	2				2	1	2	2	1	2	1	2	2	2	2		2	2	2	2	1	2	2	2	2	2	2	2	2	2	2	2	2
2	160	2	159	0.762117	1	2014	2009	4	4	1	2	2	1	2			2				1	2	2	2	2	2	2	2	2	2	2		2	2	2	2	2	2	2	2	2	2	2	2	2	2	2	2	2
2	160	2	159	0.762117	1	2014	2008	4	2	1	2	2	1	2			2				2	2					1	1	2	2	2		2	2	2	2	2	2	2	2	2	2	2	2	2	2	2	2	2
2	160	2	160	0.491217	1	2014	2009	4	4	2	2	2	2	2			2				1	2	2	2	2	2	2	2	2	2	2		2	2	2	2	2	2	2	2	2	2	2	2	2	2	2	2	2
2	160	2	161	0.491441	1	2014	2009	2	4	1	2	2	1	2			1	3	2	2	1	2	2	2	2	2	2	2	2	2	2		2	2	2	2	2	2	2	2	2	2	2	2	2	2	2	2	2
2	160	2	164	0.829379	1	2014	2013	4	5	2	2	5	1	1	3	2	2				2	2					2	2	2	2	2		2	2	2	2	2	2	2	2	2	2	2	2	2	2	2	2	2
2	70	2	168	0.755108	2	2014	2012	1	4	1	1	1	1	2			2				1	2	1	2	2	2	2	2	2	2	2		2	2	2	2	9	2	2	2	2	2	2	2	2	2	2	2	2
2	70	2	169	0.466213	11	2014	2012	1	1	1	1	5	1	2			1	0	2	2	1	2	2	2	1	2	2	2	2	2	2		2	2	2	2	2	2	2	2	2	2	2	2	2	2	2	2	2
2	70	2	169	0.466213	1	2014	2010	4	4	2	2	2	1	1	4	2	2				2	1	2	2	2	2	2	2	2	2	2		2	2	2	2	2	2	2	2	2	2	2	2	2	2	2	2	2
2	70	2	171	0.480806	1	2014	2010	4	1	2	2	2	1	2			1	5	2	2	2	2					2	2	2	2	2		2	2	2	2	2	2	2	2	2	2	2	2	2	2	2	2	2
2	70	2	171	0.480806	1	2014	2010	1	4	2	2	5	1	2			2				2	2					2	2	2	2	2		2	2	2	2	2	2	2	2	2	2	2	2	2	2	2	2	2
2	70	2	171	0.480806	1	2014	2009	1	4	1	2	5	1	2			1	3	2	2	2	1	2	2	2	1	2	2	2	2	2		2	2	2	2	2	2	2	2	2	2	2	2	2	2	2	2	2
2	70	2	173	0.58313	1	2014	2012	4	4	1	2	1	1	2			2				2	1	2	2	2	2	2	2	2	2	2		2	2	2	2	2	2	2	2	2	2	2	2	2	2	2	2	2
2	70	2	173	0.58313	1	2014	2012	4	4	2	2	5	2	2			2				2	2					2	2	2	2	2		2	2	2	2	2	2	2	2	2	2	2	2	2	2	2	2	2
2	70	2	174	1.41554	1	2014	2011	1	4	1	2	1	1	2			1	3	2	2	2	1	2	2	2	2	1	1	9	2	2		2	1	2	2	2	2	2	2	2	2	2	2	2	2	2	2	2
2	70	1	176	0.576122	1	2014	2010	1	1	2	1	2	1	1	4	2	2				2	2					2	2	2	2	2		2	2	2	2	2	2	2	2	2	2	2	2	2	2	2	2	2
2	70	2	178	0.525863	1	2014	2010	4	4	1	2	2	1	1	8	2	2				2	2					2	2	2	2	2		2	2	2	2	2	2	2	2	2	2	2	2	2	2	2	2	2
2	70	2	184	0.727554	1	2014	2009	2	4	1	2	2	1	1	5	2	2				2	2					1	2	2	2	1	2	2	2	2	2	2	2	2	2	2	2	2	2	2	2	2	2	2
2	70	2	185	1.04121	8	2014	2010	4	4	2	2	1	1	1	2	1	1	3	2	1	1	1	9	2	2	1	1	2	2	2	2		2	2	2	2	2	2	2	2	2	2	2	2	2	2	2	2	2
2	70	2	185	1.04121	1	2014	2012	4	4	2	2	1	1	1	4	2	2				2	2					2	2	2	2	2		2	2	2	2	2	2	2	2	2	2	2	2	2	2	2	2	1
2	70	2	185	1.04121	2	2014	2011	4	2	1	2	1	1	2			1	12	1	1	2	1	2	2	2	2	2	2	2	2	2		2	2	2	2	2	2	2	2	2	2	2	2	2	2	2	2	2
2	70	1	186	0.368918	1	2014	2009	1	4	1	1	2	1	2			2				2	2					2	2	2	2	2		2	2	2	2	2	2	2	2	2	2	2	2	2	2	2	2	2
2	70	1	186	0.368918	1	2014	2009	1	1	2	1	5	1	2			2				1	2	2	2	2	2	2	2	2	2	2		2	2	2	2	2	2	2	2	2	2	2	2	2	2	2	2	2
2	70	1	186	0.368918	1	2014	2013	1	1	2	1	2	1	2			2				2	2					2	2	2	2	2		2	2	2	2	2	2	2	2	2	2	2	2	2	2	2	2	2
2	70	1	188	1.59043	1	2014	2009	1	1	1	1	4	1	1	10	2	2				2	1	2	2	2	2	2	1	2	2	2		2	2	2	2	2	2	2	2	2	2	2	2	2	2	2	2	2
2	70	1	188	1.59043	1	2014	2008	5	1	2	1	4	2	2			2				2	2					1	1	1	2	2		2	2	2	2	2	2	2	2	2	2	1	2	2	2	2	2	2
2	70	1	188	1.59043	1	2014	2009	1	1	2	1	4	1	1	99	2	2				2	1	2	2	2	2	2	2	2	2	2		2	2	2	2	2	2	2	2	2	2	2	2	2	2	2	2	2
2	90	2	189	1.02208	1	2014	2011	4	4	1	2	2	1	1	5	2	2				2	2					2	2	2	1	2		2	2	2	2	2	2	2	2	2	2	2	2	2	2	2	2	2
2	90	1	190	1.16047	1	2014	2008	1	4	1	1	2	1	2			2				2	2					2	2	2	2	2		2	2	2	2	2	2	2	2	2	2	2	2	2	2	2	2	2
2	90	2	191	0.87815	1	2014	2010	4	4	2	2	1	1	2			2				2	1	2	2	1	2	2	2	2	2	2		2	2	2	2	2	2	2	2	2	2	2	2	2	2	2	2	2
2	90	2	191	0.87815	2	2014	2008	4	4	1	2	1	1	2			2				2	2					2	2	2	2	2		2	2	2	2	2	2	2	2	2	2	2	2	2	2	2	2	2
2	90	2	191	0.87815	1	2014	2008	4	1	1	2	1	1	1	3	2	1	5	2	1	2	2					2	2	2	2	2		2	2	1	2	2	2	1	2	2	2	2	2	2	2	2	2	2
2	90	1	192	0.6873	1	2014	2009	4	4	2	1	2	2	2			2				2	2					2	2	2	1	1	1	2	2	1	2	2	2	2	2	2	2	2	2	2	2	2	2	2
2	90	2	197	1.57393	1	2014	2009	4	4	2	2	1	1	1	4	2	2				2	2					2	1	1	2	2		2	2	2	2	2	2	2	2	2	2	2	2	2	2	2	2	2
2	90	2	197	1.57393	1	2014	2009	4	1	1	2	1	2	2			2				2	2					2	2	2	2	2		2	2	2	2	2	2	2	2	2	2	2	2	2	2	2	2	2
2	90	2	198	0.677171	1	2014	2011	4	4	2	1	2	1	1	5	2	1	30	1	1	1	1	2	2	1	2	2	2	2	2	2		2	2	2	2	2	2	2	2	2	2	2	2	2	2	2	2	2
2	90	2	199	0.756165	1	2014	2012	4	4	2	2	1	1	2			1	6	1	1	2	1	2	1	2	2	2	2	2	1	2		2	2	2	2	2	2	2	2	2	2	2	2	2	2	2	2	2
2	90	2	200	1.20894	8	2014	2008	4	4	1	2	1	1	1	4	2	2				2	2					2	2	2	2	2		2	2	2	2	2	2	2	2	2	2	2	2	2	2	2	2	2
2	90	2	201	1.22395	3	2014	2013	4	2	2	1	2	1	1	5	2	2				2	2					2	2	2	2	2		2	2	2	2	2	2	2	2	2	2	2	2	2	2	2	2	2
2	90	2	201	1.22395	1	2014	2010	1	4	1	1	2	1	2			2				2	1	1	1	1	2	2	2	2	2	2		2	2	2	2	2	2	2	2	2	2	2	2	2	2	2	2	2
2	90	2	201	1.22395	1	2014	2010	4	4	1	1	2	2	2			2				2	2					2	2	2	2	2		2	2	2	2	2	2	2	2	2	2	2	2	2	2	2	2	2
2	90	2	202	0.983317	1	2014	2013	4	4	2	2	1	1	1	4	2	1	1	2	1	2	2					2	2	2	2	2		2	2	2	2	2	2	2	2	2	2	2	2	2	2	2	2	2
2	90	2	202	0.983317	1	2014	2010	4	4	2	2	1	1	1	4	2	2				2	2					2	2	2	2	2		2	2	2	2	2	2	2	2	2	2	2	2	2	2	2	2	2
2	90	1	203	0.941782	1	2014	2010	1	1	2	1	4	1	2			1	1	1	2	1	2	2	2	2	2	2	2	2	2	2		2	2	2	2	2	2	2	2	2	2	2	2	2	2	2	2	2
2	90	1	203	0.941782	1	2014	2009	4	4	2	2	1	1	2			2				2	2					2	2	2	2	2		2	2	2	2	2	2	2	2	2	2	2	2	2	2	2	2	2
2	90	2	204	1.2164	1	2014	2010	4	4	1	2	2	1	2			2				2	2					2	2	2	2	2		2	2	2	2	2	2	2	2	2	2	2	2	2	2	2	2	2
2	90	2	204	1.2164	1	2014	2012	4	4	1	2	1	1	2			1	14	1	2	2	1	2	2	2	2	2	2	2	2	2		2	2	2	2	2	2	2	2	2	2	2	2	2	2	2	2	2
2	90	2	207	0.999273	1	2014	2010	4	4	1	2	1	1	1	3	2	2				1	2	2	2	2	2	2	2	2	2	2		2	2	2	2	2	2	2	2	2	2	2	2	2	2	2	2	2
2	90	2	208	0.758493	1	2014	2009	4	4	1	1	2	1	2			2				2	2					2	2	2	2	2		2	2	2	2	2	2	1	2	2	2	2	2	2	2	2	2	2
2	90	2	209	1.34786	1	2014	2008	4	4	1	2	2	2	1	4	2	2				2	2					2	2	2	2	2		2	2	2	2	2	2	2	2	2	2	2	2	2	2	2	2	2
2	90	2	209	1.34786	1	2014	2010	4	4	1	2	2	1	2			2				1	2	2	1	2	2	2	2	2	2	2		2	2	2	2	2	2	2	2	2	2	2	2	2	2	2	2	2
2	90	2	209	1.34786	1	2014	2009	4	4	2	2	1	2	1	7	2	2				2	2					2	2	2	2	2		2	2	2	2	2	2	2	2	2	2	2	2	2	2	2	2	2
2	90	2	209	1.34786	1	2014	2009	4	4	1	2	2	1	2			2				2	2					2	2	2	2	2		2	2	2	2	2	1	2	2	2	2	2	2	2	2	2	2	2
2	90	2	209	1.34786	1	2014	2011	4	4	2	2	2	2	1	6	2	1	7	1	1	2	2					2	2	2	2	2		2	2	2	2	2	2	2	2	2	2	2	2	2	2	2	2	2
2	90	2	210	0.821754	1	2014	2009	4	3	1	1	2	1	2			2				2	2					2	2	2	2	2		2	2	2	2	2	2	2	2	2	2	2	2	2	2	2	2	2
2	90	2	210	0.821754	1	2014	2009	1	4	1	2	1	1	1	2	2	1	2	2	1	1	2	2	2	2	2	2	2	2	2	2		2	2	2	2	2	2	2	2	2	2	2	2	2	2	2	2	2
2	90	2	211	0.837114	1	2014	2011	4	4	2	2	1	1	1	4	2	2				2	2					2	2	2	2	2		2	2	2	2	2	2	2	2	2	2	2	2	2	2	2	2	2
2	90	2	212	1.27133	1	2014	2010	4	4	2	2	1	1	2			1	2	1	1	1	2	2	2	2	2	2	2	2	2	2		2	2	2	2	2	2	2	2	2	2	2	2	2	2	2	2	2
2	90	2	212	1.27133	1	2014	2012	4	4	1	2	1	1	2			2				2	2					2	2	2	2	2		2	2	2	2	2	2	2	2	2	2	2	2	2	2	2	2	2
2	60	1	224	3.44829	1	2014	2011	4	4	1	1	2	2	2			1	1	2	2	1	2	2	1	2	2	2	2	2	2	2		2	2	2	2	2	2	2	2	2	2	2	2	2	2	2	2	2
2	60	1	224	3.44829	1	2014	2009	1	1	1	1	2	1	2			1	5	1	2	2	2					2	2	2	2	2		2	2	2	2	2	2	2	2	2	2	2	2	2	2	2	2	2
2	60	2	236	0.986005	1	2014	2008	4	4	2	1	2	1	1	5	2	2				2	2					2	2	2	2	2		2	2	2	2	2	2	2	2	2	2	2	2	2	2	2	2	2
2	80	2	237	0.38662	1	2014	2011	4	4	2	2	2	1	1	2	2	1	4	1	1	2	1	2	1	2	2	2	2	2	2	2		2	2	2	2	1	2	2	2	2	2	2	2	2	2	2	2	2
2	80	2	238	0.886404	1	2014	2010	4	4	2	2	1	1	2			2				2	2					2	2	2	2	2		2	1	2	2	1	2	1	2	2	2	2	2	2	2	2	2	2
2	80	2	238	0.886404	1	2014	2011	4	4	1	2	2	1	1	4	2	1	4	1	1	2	2					2	2	2	2	2		2	2	2	2	2	2	2	2	2	2	2	2	2	2	2	2	2
2	80	1	242	0.677306	1	2014	2011	2	1	1	1	2	1	2			2				2	2					2	2	2	2	2		2	2	2	2	2	2	2	2	2	2	2	2	2	2	2	2	2
2	80	2	244	0.384606	1	2014	2011	5	4	1	2	2	1	1	99	2	2				2	2					2	2	2	2	2		2	2	2	2	2	2	2	2	2	2	2	2	2	2	2	2	2
2	80	2	244	0.384606	1	2014	2008	4	5	1	2	2	1	2			2				2	2					2	2	2	2	2		2	2	2	2	2	2	2	2	2	2	2	2	2	2	2	2	2
2	80	2	246	0.21476	1	2014	2011	1	4	1	1	2	1	2			2				1	2	2	2	2	2	2	2	2	2	2		2	2	2	2	2	2	2	2	2	2	2	2	2	2	2	2	2
2	80	2	249	0.356338	1	2014	2011	4	4	1	2	1	1	2			2				2	2					2	2	2	2	2		2	2	2	2	2	2	2	2	2	2	2	2	2	2	2	2	2
2	80	2	252	0.4928	1	2014	2013	4	4	2	1	1	1	2			2				2	2					2	2	2	2	2		2	2	2	2	2	2	2	2	2	2	2	2	2	2	2	2	2
2	80	2	253	0.419203	1	2014	2008	4	4	1	1	2	2	1	10	2	2				2	2					2	2	2	1	2		2	2	2	1	2	2	2	2	2	2	2	2	2	2	2	2	2
2	80	2	257	0.401495	5	2014	2011	4	4	2	1	2	1	1	4	1	2				1	2	2	2	1	2	2	1	2	1	2		2	2	1	1	1	2	1	2	2	2	2	2	2	2	2	2	2
2	80	2	258	0.345315	1	2014	2011	4	1	2	2	2	1	1	3	2	1	7	2	2	2	1	1	2	2	2	2	2	2	2	2		2	2	2	2	2	2	2	2	2	2	2	2	2	2	2	2	2
2	80	2	259	0.914262	1	2014	2009	4	4	2	1	2	2	2			2				2	2					2	2	2	2	2		2	2	2	2	2	2	2	2	2	2	2	2	2	2	2	2	2
2	170	2	260	0.489811	1	2014	2010	4	4	2	2	2	1	2			2				2	2					2	2	2	2	2		2	2	2	2	2	2	2	2	2	2	2	2	2	2	2	2	2
2	170	2	261	0.652269	1	2014	2011	4	4	2	2	2	1	2			2				2	2					2	2	2	2	2		2	2	2	2	2	2	2	2	2	2	2	2	2	2	2	2	2
2	170	2	261	0.652269	1	2014	2008	4	4	2	2	2	2	2			1	3	2	1	1	2	2	2	2	2	2	2	2	2	2		1	1	2	2	2	2	2	2	2	2	2	2	2	2	2	2	2
2	170	2	261	0.652269	1	2014	2009	4	4	2	2	2	1	1	99	2	2				2	2					2	2	2	2	2		2	2	2	2	2	2	2	2	2	2	2	2	2	2	2	2	2
2	170	2	261	0.652269	1	2014	2009	4	4	2	2	2	2	1	3	2	1	2	2	2	1	2	2	2	2	2	2	2	2	2	2		2	2	2	2	2	2	2	2	2	2	2	2	2	2	2	2	2
2	170	2	261	0.652269	1	2014	2010	4	4	1	2	2	1	1	99	2	2				2	2					2	2	2	2	2		2	2	2	2	2	2	2	2	2	2	2	2	2	2	2	2	2
2	170	2	263	0.304912	1	2014	2012	4	4	1	1	1	1	1	99	2	2				2	2					2	2	2	2	2		2	2	2	2	2	2	2	2	2	2	2	2	2	2	2	2	2
2	170	2	263	0.304912	1	2014	2009	4	4	2	2	2	1	2			2				2	2					2	2	2	2	2		2	2	2	2	2	2	2	2	2	2	2	2	2	2	2	2	2
2	170	2	264	0.822935	1	2014	2009	4	4	2	2	2	1	2			2				2	1	2	2	2	2	1	1	2	2	2		2	2	2	2	2	2	2	2	2	2	2	2	2	2	2	2	2
2	170	2	264	0.822935	1	2014	2012	1	1	1	2	1	1	2			1	3	2	2	2	1	2	2	2	2	2	2	2	2	2		2	1	2	2	2	2	2	2	2	2	2	2	2	2	2	2	2
2	170	2	264	0.822935	1	2014	2009	1	1	2	2	1	1	2			2				2	1	2	2	2	2	2	2	2	2	2		2	2	2	2	2	2	2	2	2	2	2	2	2	2	2	2	2
2	170	2	265	0.376238	1	2014	2008	4	1	2	2	2	2	1	3	2	2				2	2					2	2	2	2	2		1	2	2	2	2	2	2	2	2	2	2	2	2	2	2	2	2
2	170	1	267	0.653905	1	2014	2009	1	1	1	1	4	2	2			1	7	2	2	2	2					2	2	2	2	2		2	2	2	2	2	2	2	2	2	2	2	2	2	2	2	2	2
2	170	2	268	0.594815	1	2014	2012	1	4	1	2	1	1	1	99	2	1	15	2	2	2	1	2	2	2	2	2	2	2	2	2		2	2	1	1	1	2	1	2	2	2	2	2	2	2	2	2	2
2	170	2	269	0.442814	1	2014	2013	4	1	2	2	1	1	2			1	3	2	2	2	2					2	2	2	1	2		2	2	2	2	2	2	2	2	2	2	2	2	2	2	2	2	2
2	170	2	270	0.401221	1	2014	2009	4	1	2	2	1	1	2			2				2	2					2	2	2	2	2		2	2	2	2	1	2	2	2	2	2	2	2	2	2	2	2	2
2	170	2	270	0.401221	1	2014	2009	4	2	1	2	1	1	2			1	6	2	2	2	2					2	1	2	2	2		2	2	2	2	2	2	2	2	2	2	2	2	2	2	2	2	2
2	170	2	270	0.401221	1	2014	2009	1	4	2	2	1	1	1	5	2	2				2	2					2	2	2	2	2		2	2	2	2	2	2	2	2	2	2	2	2	2	2	2	2	2
2	170	2	271	0.820729	1	2014	2008	2	2	1	2	2	2	1	4	2	1	5	1	1	2	1	1	2	2	1	2	2	2	2	1	2	2	2	2	2	2	2	2	2	2	2	2	2	2	2	2	2	2
2	170	2	271	0.820729	1	2014	2013	4	4	1	2	5	1	2			1	7	2	2	2	1	2	2	2	1	2	2	2	2	2		2	2	2	2	2	2	2	2	2	2	2	2	2	2	2	2	2
2	170	2	272	0.290908	1	2014	2009	4	4	2	2	1	1	2			2				2	1	2	2	2	2	1	2	2	2	2		2	2	2	2	2	2	2	2	2	2	2	2	2	2	2	2	2
2	170	2	272	0.290908	1	2014	2012	4	4	1	2	1	1	1	99	2	1	7	2	2	1	2	2	2	2	2	2	2	2	2	2		2	2	2	2	2	2	2	2	2	2	2	2	2	2	2	2	2
2	170	2	273	0.898626	1	2014	2011	4	4	1	2	2	1	1	3	2	2				1	2	2	2	2	2	2	2	2	2	2		2	2	2	2	2	2	2	2	2	2	2	2	2	2	2	2	2
2	170	2	273	0.898626	1	2014	2012	4	4	1	2	2	2	2			1	4	1	1	1	2	2	1	2	2	2	2	2	2	2		2	2	2	2	2	2	2	2	2	2	2	2	2	2	2	2	2
2	170	2	273	0.898626	11	2014	2011	4	4	2	2	2	1	2			2				2	2					2	2	2	2	2		2	2	2	2	2	2	2	2	2	2	2	2	2	2	2	2	2
2	170	2	273	0.898626	2	2014	2010	4	4	2	1	2	1	2			2				2	2					2	2	2	2	2		2	2	2	2	2	2	2	2	2	2	2	2	2	2	2	2	2
2	170	2	274	0.382028	1	2014	2011	1	1	2	2	2	1	2			2				2	2					2	2	2	2	2		2	2	2	2	1	2	2	2	2	2	2	2	2	2	2	2	2
2	170	2	275	0.869693	1	2014	2009	4	4	1	2	2	1	2			2				2	2					2	2	2	2	1	2	2	2	2	2	2	2	1	2	2	2	2	2	2	2	2	2	2
2	170	2	275	0.869693	1	2014	2012	4	3	2	2	5	1	1	3	2	2				2	2					2	2	2	2	2		2	2	2	2	1	2	2	2	2	2	2	2	2	2	2	2	2
2	170	2	277	0.414065	3	2014	2009	4	4	1	2	2	1	1	2	9	1	2	1	1	2	1	2	2	1	2	2	2	2	2	1	1	2	2	1	2	2	2	1	2	2	2	2	2	2	2	2	2	2
2	170	2	277	0.414065	5	2014	2011	2	2	1	2	2	1	1	99	9	2				2	1	2	2	2	2	2	2	2	2	2		2	2	2	2	2	2	2	2	2	2	2	2	2	2	2	2	2
2	170	2	277	0.414065	1	2014	2013	4	4	2	2	1	1	2			2				2	1	2	2	2	2	2	2	2	2	2		2	2	2	2	2	2	2	2	2	2	2	2	2	2	2	2	2
2	170	2	277	0.414065	1	2014	2008	4	1	1	2	1	1	2			1	2	1	1	2	1	2	2	2	2	2	2	2	2	2		2	2	2	2	2	2	2	2	2	2	2	2	2	2	2	2	2
2	170	1	278	0.70702	1	2014	2013	4	4	1	1	5	1	2			1	2	2	1	2	2					2	2	2	2	2		2	2	2	2	2	2	2	2	2	2	2	2	2	2	2	2	2
2	170	1	278	0.70702	1	2014	2010	1	1	1	1	2	1	2			2				2	2					2	2	2	2	2		2	2	2	2	2	2	2	2	2	2	2	2	2	2	2	2	2
2	170	2	280	0.456687	1	2014	2012	4	4	1	2	1	1	2			2				2	1	2	2	2	2	2	2	2	2	2		2	2	2	2	2	2	2	2	2	2	2	2	2	2	2	2	2
2	170	2	281	0.421863	1	2014	2009	4	4	1	2	1	1	2			2				1	2	2	2	2	2	2	2	2	2	2		2	2	2	2	2	2	2	2	2	2	2	2	2	2	2	2	2
2	50	2	284	0.69781	1	2014	2009	4	4	1	2	1	1	2			2				2	1	2	2	2	2	2	2	2	2	2		2	2	2	2	2	2	2	2	2	2	2	2	2	2	2	2	2
2	50	1	285	0.348162	1	2014	2011	4	4	2	2	2	1	1	6	2	2				1	2	1	2	2	2	2	2	2	2	2		2	2	2	2	2	2	2	2	2	2	2	2	2	2	2	2	2
2	50	2	287	0.3035	1	2014	2008	4	4	1	2	1	1	2			2				2	1	2	2	2	2	2	2	2	2	2		2	2	2	2	2	2	2	2	2	2	2	2	2	2	2	2	2
2	50	2	297	1.58393	1	2014	2009	4	4	1	2	2	1	2			2				2	1	2	2	2	2	2	2	2	2	2		2	2	2	2	2	2	1	2	2	2	2	2	2	2	2	2	2
2	50	2	302	1.7998	1	2014	2011	4	4	2	2	1	1	2			1	28	2	1	1	2	1	9	9	9	2	2	2	2	2		2	2	2	2	1	2	2	2	2	2	2	2	2	2	2	2	2
2	50	2	302	1.7998	1	2014	2008	4	4	1	2	1	1	2			2				2	2					2	2	2	2	2		2	2	2	2	2	2	2	2	2	2	2	2	2	2	2	2	2
2	50	2	302	1.7998	1	2014	2009	4	4	1	2	1	1	2			2				2	2					2	2	2	2	2		2	2	2	2	2	2	2	2	2	2	2	2	2	2	2	2	2
2	50	2	302	1.7998	2	2014	2010	4	4	2	2	1	1	2			2				1	2	2	2	1	2	2	2	2	2	2		2	2	2	2	2	2	2	2	2	2	2	2	2	2	2	2	2
2	50	2	303	1.71786	1	2014	2009	4	4	1	2	1	1	2			2				1	1	2	1	2	2	2	2	2	2	2		2	2	2	2	2	2	2	2	2	2	2	2	2	2	2	2	2
2	50	2	304	0.900668	1	2014	2011	4	4	2	2	1	1	2			2				1	2	2	2	2	2	1	2	2	2	2		2	2	2	2	2	2	2	2	2	2	2	2	2	2	2	2	2
2	50	2	304	0.900668	1	2014	2011	4	4	2	2	1	1	2			2				2	1	2	1	2	2	2	2	2	2	2		2	2	2	2	2	2	2	2	2	2	2	2	2	2	2	2	2
2	40	2	307	1.80948	1	2014	2010	4	4	1	2	1	1	1	5	2	1	7	1	1	1	2	2	2	1	2	1	1	2	2	2		2	2	2	2	1	2	1	2	2	2	2	2	2	2	2	2	2
2	40	2	307	1.80948	1	2014	2008	4	4	2	2	1	1	2			1	5	2	1	2	1	1	2	2	2	2	1	2	1	2		2	2	2	2	2	2	2	2	2	2	2	2	2	2	2	2	2
2	40	2	308	0.548874	1	2014	2011	4	1	1	2	2	1	2			2				1	1	2	2	2	2	1	1	2	2	2		2	2	2	2	2	2	2	2	2	2	2	2	2	2	2	2	2
2	40	1	309	0.983657	1	2014	2009	4	4	2	1	2	1	2			2				2	1	2	1	2	2	2	1	2	2	2		2	2	2	2	2	2	2	2	2	2	2	2	2	2	1	2	2
2	40	1	309	0.983657	1	2014	2009	4	4	2	1	2	1	1	5	2	1	5	2	1	1	2	2	2	1	2	2	2	2	2	2		2	2	2	1	2	2	1	2	2	2	2	2	2	2	2	2	2
2	40	1	309	0.983657	1	2014	2009	4	4	1	1	2	1	2			2				2	2					2	2	2	1	2		2	2	2	2	2	2	1	2	2	2	2	2	2	2	2	2	2
2	40	1	309	0.983657	1	2014	2009	4	4	2	1	2	1	2			2				2	1	2	2	2	2	2	2	2	2	2		2	2	2	2	2	2	2	2	2	2	2	2	2	2	2	2	2
2	40	2	310	0.852972	1	2014	2009	4	4	2	2	1	1	2			2				1	2	1	2	2	2	2	2	2	2	2		2	2	2	2	2	2	2	2	2	2	2	2	2	2	2	2	2
2	40	2	310	0.852972	1	2014	2010	4	4	1	2	1	2	1	14	2	1	14	2	2	2	1	1	2	1	2	2	2	2	2	2		2	2	2	1	2	2	1	2	2	2	2	2	2	2	2	2	2
2	40	2	310	0.852972	1	2014	2009	4	4	2	2	1	1	1	4	2	2				2	1	1	2	1	2	2	2	2	2	2		2	2	2	2	2	2	1	2	2	2	2	2	2	2	2	2	2
2	40	2	312	1.13421	1	2014	2010	4	4	1	2	1	1	1	2	2	1	3	2	1	2	1	2	1	2	2	2	2	2	2	2		2	2	2	2	2	2	1	2	2	2	2	2	2	2	2	2	2
2	40	2	313	1.04	1	2014	2008	4	4	1	1	2	2	2			2				2	2					2	1	2	2	2		2	2	2	2	2	2	2	2	2	2	2	2	2	2	2	2	2
2	40	2	315	0.785876	1	2014	2009	4	4	2	2	1	1	2			2				2	1	2	1	2	2	2	2	2	2	2		2	2	2	2	2	2	1	2	2	2	2	2	2	2	2	2	2
2	40	2	316	1.01527	1	2014	2008	4	3	2	2	1	1	2			2				2	1	1	2	2	2	2	2	2	2	2		2	2	2	2	2	2	2	2	2	2	2	2	2	2	2	2	2
2	40	2	316	1.01527	1	2014	2008	4	4	2	2	1	1	2			2				1	2	2	2	1	1	2	1	2	2	2		2	2	2	2	2	2	2	2	2	2	2	2	2	2	2	2	2
2	40	2	317	0.823792	1	2014	2011	4	4	1	1	2	1	2			2				1	2	1	2	2	2	2	2	2	2	2		2	2	2	2	2	2	2	2	2	2	2	2	2	2	2	2	2
2	40	2	317	0.823792	1	2014	2012	4	4	1	1	1	1	2			2				2	2					2	2	2	2	2		1	2	2	2	2	2	2	2	2	2	2	2	2	2	2	2	2
2	40	2	318	0.734838	1	2014	2011	4	4	2	2	1	1	2			2				1	2	1	2	1	2	2	2	2	2	2		2	2	2	2	2	2	2	2	2	2	2	2	2	2	2	2	2
2	40	2	319	0.884296	1	2014	2009	4	4	1	2	1	1	2			2				2	1	2	2	2	1	1	1	2	2	2		2	2	2	2	2	2	2	2	2	2	2	2	2	2	2	2	2
2	40	2	320	0.852198	1	2014	2011	4	4	1	1	1	1	2			2				2	1	2	1	2	2	1	2	2	2	2		2	2	2	2	2	2	2	2	2	2	2	2	2	2	2	2	2
2	40	2	320	0.852198	1	2014	2011	4	4	1	2	1	1	1	3	1	2				2	2					1	1	2	2	2		2	2	2	2	2	2	2	2	2	2	2	2	2	2	2	2	2
2	40	2	321	0.422267	1	2014	2013	4	4	2	2	1	1	1	4	2	2				1	1	1	2	2	2	2	2	2	2	2		2	2	2	1	2	1	2	2	2	2	2	2	2	2	2	2	2
2	40	2	322	0.722403	3	2014	2011	1	1	2	2	1	1	1	4	2	1	5	1	1	1	1	1	2	2	2	2	2	2	1	2		2	1	2	2	1	2	1	2	2	2	2	2	2	2	2	2	2
2	40	2	323	0.662754	1	2014	2009	4	4	2	2	1	2	2			2				1	1	1	2	2	2	1	2	2	2	2		2	2	2	2	2	2	2	1	1	2	2	2	2	2	2	2	2
2	40	2	323	0.662754	1	2014	2009	4	4	1	2	1	1	1	4	2	1	14	2	2	1	1	1	2	2	2	1	1	2	2	2		2	2	1	1	2	2	2	2	2	2	2	2	2	2	2	2	2
2	40	2	323	0.662754	1	2014	2013	4	4	1	2	1	1	2			1	0	1	2	2	1	1	1	2	2	1	2	2	1	2		2	2	1	1	2	2	2	2	2	2	2	2	2	2	2	2	2
2	40	2	324	1.77528	1	2014	2012	4	4	2	2	1	1	2			2				2	1	2	2	1	2	2	2	2	2	2		2	2	2	2	2	2	2	2	2	2	2	2	2	2	2	2	2
2	40	2	324	1.77528	1	2014	2012	4	4	1	2	1	2	2			2				2	2					2	2	2	2	2		2	2	2	2	2	2	2	2	2	2	2	2	2	2	2	2	2
2	40	2	325	1.43817	1	2014	2011	4	4	1	2	1	1	2			2				2	1	2	2	1	2	2	2	2	2	2		2	2	2	2	2	2	2	2	2	2	2	2	2	2	2	2	2
2	40	2	325	1.43817	1	2014	2009	4	4	2	2	1	1	2			2				2	1	2	2	1	2	2	2	2	2	2		2	2	2	2	2	2	2	2	2	2	2	2	2	2	2	2	2
2	40	2	327	1.46967	1	2014	2012	1	4	1	2	1	2	2			2				2	2					2	2	2	2	2		2	2	2	2	2	2	2	2	2	2	2	2	2	2	2	2	1
2	40	2	327	1.46967	1	2014	2010	4	4	2	2	1	1	1	6	2	1	7	1	2	2	1	2	2	1	2	2	2	2	2	2		2	1	2	2	2	2	1	2	2	2	2	2	2	2	2	2	2
2	40	2	327	1.46967	1	2014	2012	4	4	2	2	1	1	2			2				2	2					1	1	2	2	2		2	2	2	2	2	2	2	2	2	2	2	2	2	2	2	2	2
2	40	2	328	1.24058	1	2014	2009	4	4	1	2	1	1	2			2				1	2	2	2	2	2	2	2	2	2	2		2	2	2	2	2	2	2	2	2	2	2	2	2	2	2	2	2
2	40	2	328	1.24058	1	2014	2010	4	1	2	2	2	1	1	3	1	2				2	2					2	2	2	2	2		2	2	2	2	2	2	2	2	2	2	2	2	2	2	2	2	2
2	40	2	328	1.24058	1	2014	2012	4	1	2	2	2	1	2			2				1	2	1	2	1	2	2	2	2	2	2		2	2	2	2	2	2	2	2	2	2	2	2	2	2	2	2	2
2	40	2	328	1.24058	1	2014	2010	4	4	2	1	1	1	2			2				2	2					2	2	2	2	2		2	2	2	2	2	2	2	2	2	2	2	2	2	2	2	2	2
2	40	2	329	2.13437	1	2014	2009	4	4	1	2	1	1	1	3	1	1	4	2	2	2	1	2	1	1	2	2	2	2	2	2		2	2	2	2	2	2	1	2	2	2	2	2	2	2	2	2	2
2	110	1	333	3.19482	2	2014	2011	4	4	1	1	2	1	2			2				2	2					2	2	2	2	2		2	2	2	2	2	2	2	2	2	2	2	2	2	2	2	2	2
2	110	2	337	1.99232	1	2014	2008	1	1	1	2	2	1	2			1	2	2	2	1	1	1	2	2	2	1	2	2	2	2		2	2	2	2	2	2	2	2	2	2	2	2	2	2	2	2	2
2	110	2	338	1.12083	1	2014	2009	4	4	1	1	2	1	2			2				2	2					2	2	2	1	2		2	2	2	2	2	2	2	2	2	2	2	2	2	2	2	2	2
2	110	2	339	1.02837	1	2014	2009	4	1	1	1	2	1	2			2				2	2					1	1	1	2	2		2	2	2	2	2	2	2	2	2	2	2	2	2	2	2	2	2
2	110	2	339	1.02837	1	2014	2013	4	4	2	1	2	1	1	2	2	1	7	2	2	2	2					2	2	2	2	1	2	2	2	2	2	2	2	2	2	2	2	2	2	2	2	2	2	2
2	110	2	339	1.02837	1	2014	2010	4	4	2	1	2	1	1	5	2	2				2	2					2	2	2	2	2		2	2	1	1	2	2	1	2	2	2	2	2	2	2	2	2	2
2	110	2	340	3.04438	1	2014	2009	1	4	1	1	2	1	1	5	2	2				2	2					2	1	2	2	2		1	2	2	2	2	2	2	2	2	2	2	2	2	2	2	2	2
2	110	2	341	1.04704	1	2014	2008	4	4	1	2	2	1	1	6	2	2				2	2					2	1	2	2	2		2	2	2	2	2	2	2	2	2	2	2	2	2	2	2	2	2
2	110	2	341	1.04704	1	2014	2009	4	4	1	2	1	1	2			2				1	2	1	2	2	2	1	1	2	2	2		2	2	2	1	2	2	2	2	2	2	2	2	2	2	2	2	2
2	110	2	341	1.04704	1	2014	2012	4	4	2	2	2	1	2			2				2	2					2	2	2	2	2		2	2	2	2	2	2	2	2	2	2	2	2	2	2	2	2	2
2	110	2	341	1.04704	1	2014	2012	4	4	1	2	2	1	1	6	2	2				2	2					2	2	2	2	2		2	2	2	2	2	2	1	2	2	2	2	2	2	2	2	2	2
2	110	2	342	1.46886	1	2014	2013	4	4	1	2	1	1	2			2				2	1	2	2	2	2	2	2	2	2	2		2	2	2	1	2	2	2	2	2	2	2	2	2	2	2	2	2
2	110	2	342	1.46886	1	2014	2008	4	4	2	2	1	1	2			1	5	2	2	1	1	2	2	2	2	2	2	2	2	2		2	2	2	2	2	2	2	2	2	2	2	2	2	2	2	2	2
2	110	2	344	1.82663	1	2014	2008	4	4	1	2	2	1	2			2				2	2					2	1	2	2	2		2	2	2	2	2	2	2	2	2	2	2	2	2	2	2	2	2
2	110	2	345	0.606075	1	2014	2012	4	4	2	2	2	1	2			2				2	2					2	1	2	1	2		2	2	2	2	2	2	2	2	2	2	2	2	2	2	2	2	2
2	110	1	348	1.18358	1	2014	2011	1	1	1	1	2	1	2			2				2	2					1	1	2	2	2		2	2	2	2	2	2	2	2	2	2	1	2	2	2	2	2	2
2	110	1	348	1.18358	1	2014	2012	4	1	2	1	2	1	1	7	2	1	1	1	2	1	1	1	2	2	2	2	1	2	2	2		1	2	1	2	1	2	1	2	2	2	2	2	2	2	2	2	2
2	110	1	351	1.30718	1	2014	2013	4	4	1	2	1	1	2			2				2	1	2	2	2	2	2	2	2	2	2		2	2	2	2	2	2	2	2	1	2	2	2	2	2	2	2	2
2	100	2	355	0.701843	1	2014	2011	4	4	2	2	1	1	2			2				1	1	2	2	2	2	1	2	2	2	1	1	2	2	2	2	2	2	2	2	2	2	2	2	2	2	2	2	2
2	100	2	355	0.701843	1	2014	2009	4	4	1	2	3	2	2			1	0	1	2	1	1	2	1	2	1	2	2	2	2	2		2	2	2	2	2	2	2	2	2	2	2	2	2	2	2	2	2
2	100	2	356	1.4682	1	2014	2010	4	4	2	2	2	2	2			2				1	1	2	2	2	2	2	2	2	2	2		2	2	2	2	2	2	2	2	2	2	2	2	2	2	2	2	2
2	100	2	357	2.27625	1	2014	2009	4	4	2	1	2	1	2			2				2	1	1	2	2	2	2	1	2	2	2		1	2	2	2	2	2	1	2	2	2	2	2	2	2	2	2	2
2	100	2	357	2.27625	1	2014	2011	4	1	1	1	2	1	2			2				2	2					1	1	2	1	2		2	2	2	2	2	2	2	2	2	2	2	2	2	2	2	2	2
2	100	2	358	1.25874	1	2014	2012	4	4	1	1	2	1	2			2				1	1	1	1	1	1	1	1	2	2	2		2	2	2	2	1	2	2	2	2	2	2	2	2	2	2	2	2
2	100	1	360	1.89357	1	2014	2012	1	4	1	1	2	2	2			2				2	2					2	2	2	2	2		2	2	2	2	2	2	2	2	2	2	2	2	2	2	2	2	2
2	100	1	361	2.6532	1	2014	2008	1	4	1	1	2	1	1	4	2	2				2	2					2	2	2	2	2		2	2	2	2	2	2	2	2	2	2	2	2	2	2	2	2	2
2	100	1	363	3.39294	1	2014	2012	4	4	1	1	2	1	1	10	2	1	7	1	1	2	2					2	2	2	2	2		2	2	2	2	2	2	1	2	2	2	2	2	2	2	2	2	2
2	100	1	367	0.743847	1	2014	2012	4	1	1	1	2	1	1	3	2	1	14	1	2	2	2					2	2	2	2	2		2	2	2	2	2	2	2	2	2	2	2	2	2	2	2	2	2
2	100	2	372	1.53383	1	2014	2009	4	4	2	2	1	1	1	6	2	1	5	1	1	1	1	2	2	2	2	2	1	2	1	2		1	2	2	2	9	2	2	2	2	2	2	2	2	2	2	2	2
2	100	2	373	1.55965	1	2014	2009	4	4	2	1	2	2	1	10	2	2				1	1	2	1	2	2	2	1	2	2	2		2	2	2	2	9	2	2	2	2	2	2	2	2	2	2	2	2
2	100	2	374	0.846058	1	2014	2008	4	4	1	2	1	1	1	4	2	1	4	2	2	2	1	2	2	2	2	2	2	2	2	1	2	2	2	2	2	2	2	2	2	2	2	2	2	2	2	2	2	2
2	100	2	374	0.846058	1	2014	2013	4	4	2	1	2	1	2			2				2	2					2	1	2	2	2		2	2	2	2	2	2	2	2	2	2	2	2	2	2	2	2	2
2	100	2	376	0.735849	1	2014	2012	4	1	1	2	1	1	1	3	2	1	0	2	1	2	2					2	1	2	2	2		2	2	2	2	2	2	2	2	2	2	2	2	2	2	2	2	2
2	100	2	377	1.23032	1	2014	2010	1	4	2	2	2	1	2			1	2	1	1	1	1	1	1	1	1	1	1	1	2	2		1	2	2	2	1	2	1	2	2	2	2	2	2	2	2	2	2
2	100	1	378	1.55486	1	2014	2011	4	4	1	2	2	1	2			2				2	1	2	2	2	2	2	2	2	2	2		2	2	2	2	2	2	2	2	2	2	2	2	2	2	2	2	2
2	100	1	378	1.55486	1	2014	2012	4	4	2	2	3	1	2			2				1	2	2	2	2	2	2	2	2	2	2		2	2	2	2	2	2	2	2	2	2	2	2	2	2	2	2	2
2	100	1	378	1.55486	1	2014	2009	4	4	2	2	2	2	2			2				2	1	2	2	2	2	2	2	2	2	2		2	2	2	2	2	2	2	2	2	2	2	2	2	2	2	2	2
2	100	2	379	0.39123	1	2014	2013	1	4	2	1	2	1	2			2				2	2					2	2	2	2	2		2	2	2	2	2	2	2	2	2	2	2	2	2	2	2	2	2
2	100	2	381	0.865825	1	2014	2010	4	4	2	2	1	2	1	6	2	2				2	2					2	2	2	2	2		2	2	2	2	2	2	1	2	2	2	2	2	2	2	2	2	2
2	100	2	383	1.614	1	2014	2011	4	4	2	2	2	1	1	5	9	1	20	1	1	1	1	1	2	2	2	2	2	2	2	2		1	2	2	2	2	2	1	2	2	2	2	2	2	2	2	2	2
2	100	2	383	1.614	1	2014	2012	4	4	2	2	1	1	2			2				1	1	2	1	1	1	1	1	2	2	2		2	2	2	2	9	2	2	2	2	2	2	2	2	2	2	2	2
2	100	2	383	1.614	1	2014	2012	4	4	1	2	3	1	1	3	2	2				1	2	2	2	2	2	2	1	2	2	2		2	2	2	2	2	2	2	2	2	2	2	2	2	2	2	2	2
2	100	2	384	0.57614	1	2014	2012	4	4	1	2	2	2	2			2				2	2					2	2	2	2	2		2	2	2	2	2	2	2	2	2	2	2	2	2	2	2	2	2
2	100	2	384	0.57614	1	2014	2009	4	4	2	2	1	2	2			2				2	2					2	2	2	2	2		2	2	2	2	2	2	2	2	2	2	2	1	2	2	2	2	2
2	100	2	385	1.56757	1	2014	2009	4	4	1	2	2	1	1	7	2	2				2	1	2	2	2	2	2	2	2	2	2		2	2	2	2	2	2	2	2	2	2	2	2	2	2	2	2	2
2	100	2	385	1.56757	1	2014	2008	4	4	2	2	2	1	2			2				2	2					2	2	2	2	2		2	2	2	2	2	2	2	2	2	2	2	2	2	2	2	2	2
2	100	2	386	0.726615	1	2014	2013	4	4	2	1	2	1	2			2				2	2					2	2	2	2	2		2	2	2	2	2	2	2	2	2	2	2	2	2	2	2	2	2
2	100	2	386	0.726615	1	2014	2008	4	4	2	1	3	2	2			2				2	2					2	1	2	2	2		2	2	2	2	2	2	2	1	2	2	2	2	2	2	2	2	1
2	100	2	387	2.80737	1	2014	2012	4	4	2	2	2	1	1	5	2	1	99	2	1	2	1	1	2	2	2	1	2	2	2	2		2	1	2	2	1	2	2	2	2	2	2	2	2	2	2	2	2
2	100	2	387	2.80737	1	2014	2009	4	4	2	2	1	1	2			2				2	1	2	2	2	2	2	1	2	2	2		2	2	2	2	2	2	2	2	2	2	2	2	2	2	2	2	2
2	100	2	388	0.81409	1	2014	2009	4	4	1	1	2	1	2			2				2	1	2	2	2	2	2	2	2	2	2		2	2	2	2	2	2	2	2	2	2	2	2	2	2	2	2	2
2	100	2	389	0.955087	1	2014	2009	4	1	2	1	2	1	2			1	3	2	2	1	2	1	1	1	1	2	2	2	1	1	2	2	2	2	2	9	2	1	2	2	2	2	2	2	2	2	2	2
2	100	2	390	1.40369	1	2014	2011	4	9	1	2	3	1	2			1	3	1	2	1	2	2	2	2	2	2	2	1	2	2		2	2	2	2	2	2	2	2	2	2	2	2	2	2	2	2	2
2	100	2	390	1.40369	1	2014	2011	4	4	2	1	3	1	1	5	2	2				2	2					2	2	2	2	2		2	2	2	2	2	2	1	2	2	2	2	2	2	2	2	2	2
2	100	2	390	1.40369	1	2014	2012	4	4	1	2	2	1	1	7	2	1	7	2	2	1	2	2	2	1	2	2	2	2	2	2		2	2	2	1	2	2	2	2	2	2	2	2	2	2	2	2	2
2	100	2	390	1.40369	1	2014	2013	4	4	1	1	2	1	2			2				2	1	2	2	1	2	2	1	2	2	2		2	2	2	1	1	2	2	2	2	2	2	2	2	2	2	2	2
2	100	2	392	1.23196	1	2014	2010	4	4	2	2	2	1	2			2				2	2					2	2	2	2	2		1	2	2	1	2	2	2	2	2	2	2	2	2	2	2	2	2
2	100	2	392	1.23196	1	2014	2010	4	4	2	2	2	1	2			2				2	2					2	2	2	2	2		2	2	2	2	2	2	2	2	2	2	2	2	2	2	2	2	2
2	100	2	392	1.23196	1	2014	2009	4	4	2	2	2	1	1	4	2	1	7	1	1	1	1	1	1	1	1	2	1	2	1	2		2	2	2	2	9	2	1	2	2	2	2	2	2	2	2	2	2
2	100	1	393	0.58808	1	2014	2009	4	1	2	1	2	1	1	10	1	2				2	1	1	2	2	2	2	1	1	2	2		2	2	2	2	2	2	2	2	2	2	2	2	2	2	2	2	2
2	100	1	393	0.58808	1	2014	2008	4	4	2	1	2	2	1	4	2	2				2	2					2	2	2	2	2		2	2	2	2	2	2	2	2	2	2	2	2	2	2	2	2	2
2	30	2	394	0.625033	1	2014	2008	4	3	2	2	2	1	2			2				2	2					2	2	2	2	2		2	2	2	2	2	2	2	2	2	2	2	2	2	2	2	2	2
2	30	2	394	0.625033	1	2014	2009	4	1	1	2	2	1	1	2	2	2				1	2	1	2	2	2	1	2	2	2	2		2	2	2	2	2	2	2	2	2	2	2	2	2	2	2	2	2
2	30	1	395	0.888565	1	2014	2011	4	4	2	2	1	1	2			2				2	2					2	2	2	2	2		2	2	2	2	2	2	2	2	2	2	2	2	2	2	2	2	2
2	30	2	399	1.06687	1	2014	2009	4	1	2	2	1	1	2			2				2	1	2	2	2	2	2	1	2	2	2		2	2	2	2	1	2	2	2	2	2	2	2	2	2	2	2	2
2	30	2	399	1.06687	1	2014	2012	4	4	1	2	2	1	2			2				2	2					2	2	2	2	2		2	2	2	2	2	2	2	2	2	2	2	2	2	2	2	2	2
2	30	1	402	1.29016	1	2014	2012	4	5	2	1	2	1	1	4	2	2				2	2					2	2	2	2	2		2	2	2	2	2	2	2	2	2	2	2	2	2	2	2	2	2
2	30	1	402	1.29016	1	2014	2010	4	4	1	2	2	1	2			2				2	2					2	2	2	2	2		2	2	2	2	2	2	2	2	2	2	2	2	2	2	2	2	2
2	30	2	405	1.08813	1	2014	2010	1	4	1	2	2	1	2			2				1	2	2	2	2	2	1	2	2	2	2		2	2	2	2	2	2	2	2	2	2	2	2	2	2	2	2	2
2	30	2	406	1.54696	1	2014	2010	4	4	1	2	1	1	1	4	2	2				1	1	2	2	2	2	2	1	2	2	2		2	2	2	2	2	2	2	2	2	2	2	2	2	2	2	2	2
2	30	2	407	1.31283	1	2014	2008	4	4	2	2	2	1	1	5	2	2				2	1	2	2	2	2	2	2	2	2	1	2	2	2	2	2	2	2	2	2	2	2	2	2	2	2	2	2	2
2	30	2	407	1.31283	1	2014	2012	4	4	2	2	2	1	2			2				2	2					2	2	2	2	2		2	2	2	2	2	2	2	2	2	2	2	2	2	2	2	2	2
2	30	2	407	1.31283	1	2014	2008	4	4	2	2	2	1	2			2				2	2					2	2	2	2	2		2	2	2	2	2	2	2	2	2	2	2	2	2	2	2	2	2
2	30	2	407	1.31283	1	2014	2010	4	4	1	2	2	1	2			2				2	2					2	2	2	2	2		2	2	2	2	2	2	2	2	2	2	2	2	2	2	2	2	2
2	30	2	408	1.32786	1	2014	2009	4	4	2	2	1	1	2			2				2	2					2	2	2	2	2		2	2	2	2	2	2	2	2	2	2	2	2	2	2	2	2	2
2	30	2	408	1.32786	1	2014	2012	4	4	2	2	1	1	1	4	2	2				2	2					2	2	2	2	2		2	2	2	2	2	2	2	2	2	2	2	2	2	2	2	2	2
2	30	2	408	1.32786	1	2014	2011	4	4	1	2	1	1	1	4	2	2				2	2					2	2	2	2	2		2	2	2	2	2	2	2	2	2	2	2	2	2	2	2	2	2
2	30	2	408	1.32786	1	2014	2008	1	1	1	2	2	1	2			2				2	2					2	2	2	2	2		2	2	2	2	2	2	2	2	2	2	2	2	2	2	2	2	2
2	30	2	409	1.03591	1	2014	2010	4	4	1	2	2	1	2			2				2	2					2	2	2	2	2		2	2	2	2	2	2	2	2	2	2	2	2	2	2	2	2	2
2	30	2	409	1.03591	1	2014	2009	4	4	2	2	1	1	2			2				2	1	2	2	2	2	2	1	2	2	2		2	2	2	2	2	2	2	2	2	2	1	2	2	2	2	2	2
2	30	2	409	1.03591	1	2014	2009	4	4	2	2	1	1	2			2				2	2					2	2	2	2	2		2	2	2	2	2	2	1	2	2	2	2	2	2	2	2	2	2
2	30	2	410	1.2023	1	2014	2008	4	4	2	2	2	1	2			2				2	1	2	2	2	2	2	2	2	2	2		2	2	2	2	2	2	2	2	2	2	2	2	2	2	2	2	2
2	30	2	410	1.2023	1	2014	2012	4	4	2	2	1	1	1	5	2	1	5	2	2	2	1	1	2	2	1	2	1	2	2	2		2	2	2	2	2	2	2	2	2	2	2	2	2	2	2	2	2
2	30	2	412	1.39365	1	2014	2009	4	4	1	2	2	2	1	6	2	2				2	2					2	2	2	2	2		2	2	2	2	2	2	2	2	2	2	2	2	2	2	2	2	2
2	30	2	412	1.39365	1	2014	2010	4	4	2	2	2	1	2			2				2	2					1	2	2	2	2		2	2	2	2	2	2	2	2	2	2	2	2	2	2	2	2	2
2	30	1	413	0.578889	1	2014	2013	4	4	2	2	2	1	1	6	2	2				2	2					2	2	2	2	2		2	2	2	2	2	2	2	2	2	2	2	2	2	2	2	2	2
2	30	1	413	0.578889	1	2014	2011	4	1	1	1	2	1	2			2				2	2					1	1	2	2	2		2	2	2	2	2	2	2	2	2	2	2	2	2	2	2	2	2
2	30	1	413	0.578889	1	2014	2008	4	1	2	2	2	1	2			2				2	2					1	1	2	2	2		2	2	2	2	2	2	2	2	2	2	2	2	2	2	2	2	2
2	30	2	414	1.46169	1	2014	2009	4	4	1	2	1	1	2			2				2	2					2	2	2	2	2		2	2	2	2	2	2	2	2	2	2	2	2	2	2	2	2	2
2	30	2	417	0.678489	1	2014	2011	4	4	2	1	2	1	2			2				2	2					2	2	2	2	2		2	2	2	2	2	2	1	2	2	2	2	2	2	2	2	2	2
2	120	2	418	0.535406	1	2014	2012	4	4	1	2	2	1	2			2				2	2					2	2	2	2	1	2	2	2	1	2	2	2	2	2	2	2	2	2	2	2	2	2	2
2	120	2	418	0.535406	8	2014	2011	4	4	1	1	2	1	1	3	2	1	2	2	2	2	2					2	1	2	1	1	2	2	2	2	2	2	2	2	2	2	2	2	2	2	2	2	2	2
2	120	2	418	0.535406	1	2014	2009	4	4	1	1	2	1	1	4	2	2				2	2					2	2	2	1	2		2	2	2	2	2	2	2	2	2	2	2	2	2	2	2	2	2
2	120	2	418	0.535406	1	2014	2010	4	3	1	1	2	2	2			1	2	1	2	1	2	1	2	1	2	2	2	2	1	2		2	2	2	2	2	2	2	2	2	2	2	2	2	2	2	2	2
2	120	2	421	1.33346	1	2014	2009	4	4	2	2	1	1	2			2				1	2	2	2	2	2	2	2	2	1	2		2	2	2	2	2	2	2	2	2	2	2	2	2	2	2	2	2
2	120	2	422	0.498511	1	2014	2011	4	4	1	2	1	1	2			2				2	2					2	2	2	1	2		2	2	2	2	2	2	1	2	2	2	2	2	2	2	2	2	2
2	120	1	423	1.28994	1	2014	2010	4	1	2	1	1	1	2			2				2	2					2	2	2	2	2		2	2	2	2	2	2	2	2	2	2	2	2	2	2	2	2	2
2	120	2	424	1.692	1	2014	2010	4	4	2	2	1	1	1	5	2	2				2	2					2	2	2	1	2		2	2	2	2	2	2	2	2	2	2	2	2	2	2	2	2	2
2	120	2	424	1.692	1	2014	2009	4	4	2	2	1	1	1	7	2	2				2	2					2	2	2	2	2		2	2	2	2	2	2	2	2	2	2	2	2	2	2	2	2	2
2	120	2	424	1.692	1	2014	2009	4	4	1	2	2	1	2			2				2	2					2	2	2	2	2		2	2	2	2	2	2	2	2	2	2	2	2	2	2	2	2	2
2	120	2	425	0.60564	1	2014	2012	4	4	1	2	1	1	1	99	2	2				2	2					2	2	2	2	2		2	2	2	2	2	2	2	2	2	2	2	2	2	2	2	2	2
2	120	2	425	0.60564	1	2014	2009	4	4	1	2	1	1	1	4	2	2				2	1	1	1	2	2	2	2	2	2	1	2	2	2	1	1	2	2	2	2	2	2	2	2	2	2	2	2	2
2	120	2	425	0.60564	1	2014	2012	4	4	1	2	1	1	1	5	2	1	3	1	1	2	1	1	2	1	2	2	2	2	2	2		2	2	2	2	2	2	2	2	2	2	2	2	2	2	2	2	2
2	120	2	425	0.60564	1	2014	2010	4	1	1	2	2	1	2			2				1	1	2	2	2	2	2	2	2	2	2		2	2	2	2	2	2	2	2	2	2	2	2	2	2	2	2	2
2	120	2	425	0.60564	1	2014	2009	4	4	2	2	1	1	1	5	2	2				2	1	1	2	2	2	2	2	2	2	2		2	2	2	2	2	2	2	2	2	2	2	2	2	2	2	2	2
2	120	1	426	1.21846	1	2014	2012	4	4	2	1	1	1	2			1	99	2	2	2	2					1	2	2	2	2		1	2	2	2	2	2	1	2	2	2	2	2	2	2	2	2	2
2	120	2	427	1.00962	1	2014	2008	4	4	1	2	2	1	1	5	1	1	99	1	1	2	1	2	2	2	2	2	1	2	2	2		2	2	2	2	2	2	2	2	2	2	2	2	2	2	2	2	2
2	120	2	427	1.00962	1	2014	2008	4	4	2	2	1	1	2			2				2	2					2	2	2	2	2		2	2	2	2	2	2	2	2	2	2	2	2	2	2	2	2	2
2	120	2	428	1.87501	1	2014	2011	4	4	2	1	2	1	2			2				2	2					2	2	2	2	2		2	2	2	2	2	2	2	2	2	2	2	2	2	2	2	2	2
2	120	2	429	0.546553	1	2014	2012	4	4	1	2	1	1	2			2				2	1	1	2	1	2	2	2	2	2	2		2	2	2	2	2	2	2	2	2	2	2	2	2	2	2	2	2
2	120	2	430	0.652989	1	2014	2010	4	4	2	2	2	1	2			2				1	2	2	2	2	2	2	2	2	2	2		2	2	2	1	2	2	2	2	2	2	2	2	2	2	2	2	2
2	120	2	430	0.652989	1	2014	2012	4	1	2	2	1	1	1	3	2	1	14	1	2	1	2	1	2	2	2	2	2	2	2	2		2	2	2	2	2	2	2	2	2	2	2	2	2	2	2	2	2
2	120	2	430	0.652989	1	2014	2011	4	4	2	2	2	1	1	3	2	1	2	2	2	2	1	2	2	2	1	2	2	2	2	2		2	2	2	2	2	2	2	2	2	2	2	2	2	2	2	2	2
2	120	2	433	0.614963	1	2014	2008	4	4	2	2	1	1	2			2				1	2	2	2	1	2	2	2	2	2	2		2	2	2	2	2	2	2	2	2	2	2	2	2	2	2	2	2
2	120	2	434	0.730331	1	2014	2012	4	4	1	2	1	2	2			1	2	1	1	1	2	2	2	2	2	1	1	1	2	2		2	2	2	2	2	2	2	2	2	2	2	2	2	2	2	2	2
2	120	2	435	0.82252	1	2014	2010	4	4	2	2	2	1	1	2	2	2				2	2					2	1	2	2	2		2	2	2	2	2	2	2	2	2	2	2	2	2	2	2	2	2
2	120	2	435	0.82252	1	2014	2010	4	4	1	2	1	1	1	3	2	2				1	2	1	2	2	2	2	2	2	2	2		2	2	2	2	2	2	2	2	2	2	2	2	2	2	2	2	2
2	120	2	435	0.82252	1	2014	2009	4	4	2	2	1	2	2			2				2	2					2	2	2	2	2		2	2	2	2	2	2	2	1	2	2	2	2	2	2	2	2	1
2	120	2	435	0.82252	1	2014	2010	4	4	2	2	1	1	1	4	2	1	3	2	2	1	2	2	2	2	2	2	2	2	2	2		2	2	2	2	2	2	2	2	2	2	2	2	2	2	2	2	2
2	120	2	435	0.82252	1	2014	2009	4	1	2	2	1	1	2			2				2	2					2	2	2	2	2		2	2	2	2	2	2	2	2	2	2	2	2	2	2	2	2	2
2	120	2	436	0.724	1	2014	2010	4	4	1	2	1	1	2			2				2	2					2	2	2	2	2		2	2	2	2	2	2	2	2	2	2	2	2	2	2	2	2	2
2	120	2	438	1.02884	1	2014	2009	4	4	2	2	1	1	2			2				2	1	2	1	2	2	2	2	1	2	2		2	2	2	2	2	2	2	2	2	2	2	2	2	2	2	2	2
2	120	2	438	1.02884	1	2014	2009	4	4	2	2	1	1	2			2				2	2					1	2	2	2	2		2	2	2	2	2	2	1	2	2	2	2	2	2	2	2	2	2
2	120	2	438	1.02884	1	2014	2011	4	4	1	2	2	1	1	3	2	2				2	1	2	2	2	2	2	2	2	2	2		2	2	2	2	1	2	2	2	2	2	2	2	2	2	2	2	2
2	120	2	438	1.02884	1	2014	2010	4	4	1	2	2	1	2			2				2	2					2	2	2	1	2		2	2	2	2	1	2	2	2	2	2	2	2	2	2	2	2	2
2	120	2	439	1.44914	1	2014	2013	4	4	2	2	2	1	2			2				1	2	1	2	2	2	2	2	2	2	2		2	2	2	1	2	2	2	2	2	2	2	2	2	2	2	2	2
2	120	2	439	1.44914	1	2014	2011	4	1	1	2	1	1	2			2				2	2					1	1	2	2	2		2	2	2	2	1	2	2	2	2	2	2	2	2	2	2	2	2
2	120	1	440	1.49136	1	2014	2008	4	4	1	1	2	1	2			2				2	1	2	2	2	2	2	2	2	2	2		2	2	2	2	2	2	2	2	2	2	2	2	2	2	2	2	2
2	10	2	441	0.499227	1	2014	2011	4	5	2	2	1	1	1	3	2	1	14	1	2	1	2	1	1	2	2	2	2	2	2	2		2	2	2	2	2	2	2	2	2	2	2	2	2	2	2	2	2
2	10	2	442	1.09068	1	2014	2011	4	4	1	2	1	1	2			2				2	2					2	2	2	2	2		2	2	2	2	2	2	2	2	2	2	2	2	2	2	2	2	2
2	10	2	442	1.09068	1	2014	2012	4	4	2	2	1	1	1	4	1	1	3	1	1	2	2					2	2	2	2	1	1	2	2	2	1	2	2	1	2	2	2	2	2	2	2	2	2	2
2	10	2	442	1.09068	1	2014	2008	4	4	2	2	1	1	1	4	2	2				2	2					2	2	2	2	2		2	2	2	2	2	2	2	2	2	2	2	2	2	2	2	2	2
2	10	2	443	0.70175	1	2014	2011	4	4	2	2	1	1	2			2				2	2					2	2	2	2	2		2	2	2	2	2	2	1	1	2	2	2	2	2	2	2	2	2
2	10	2	443	0.70175	1	2014	2011	4	4	1	2	1	1	2			2				2	2					2	2	2	2	2		2	2	2	2	2	2	2	2	2	2	2	2	2	2	2	2	2
2	10	2	443	0.70175	1	2014	2008	4	4	2	2	1	1	1	4	2	2				2	2					2	1	2	1	2		2	2	2	2	2	2	2	2	2	2	2	2	2	2	2	2	2
2	10	2	445	1.06777	1	2014	2012	4	1	2	2	1	1	2			1	3	2	2	2	2					2	2	2	2	2		2	2	2	2	1	2	2	2	2	2	2	2	2	2	2	2	2
2	10	2	446	0.379072	1	2014	2011	4	4	2	1	1	1	2			2				2	2					2	2	2	2	2		2	2	2	2	2	2	2	2	2	2	2	2	2	2	2	2	2
2	10	2	446	0.379072	1	2014	2010	4	4	2	2	1	2	2			2				2	2					2	2	2	2	2		2	2	2	2	2	2	2	2	2	2	2	2	2	2	2	2	2
2	10	2	446	0.379072	1	2014	2010	4	4	2	2	1	1	1	99	2	1	99	2	2	2	2					2	2	2	1	2		2	2	2	2	2	2	1	2	2	2	2	2	2	2	2	2	2
2	10	2	446	0.379072	1	2014	2010	4	4	1	2	1	1	1	99	2	2				2	2					2	2	2	2	2		2	2	2	2	2	2	2	2	2	2	2	2	2	2	2	2	2
2	10	2	446	0.379072	1	2014	2010	4	4	1	2	1	1	1	99	2	2				2	2					2	2	2	1	2		2	2	2	2	2	2	2	2	2	2	2	2	2	2	2	2	2
2	10	1	447	0.862404	1	2014	2012	4	4	1	2	1	1	2			2				2	2					2	2	2	1	2		2	2	2	2	2	2	2	2	2	2	2	2	2	2	2	2	2
2	10	2	448	1.61106	1	2014	2012	4	4	1	2	1	1	2			2				1	2	1	2	1	2	2	1	2	2	2		2	2	2	2	2	2	2	2	2	2	2	2	2	2	2	2	2
2	10	2	449	0.313384	1	2014	2008	4	4	2	2	1	1	2			1	4	1	2	1	2	1	2	1	2	2	2	2	2	2		2	2	2	2	2	2	2	2	2	2	2	2	2	2	2	2	2
2	10	2	449	0.313384	1	2014	2009	4	4	2	2	1	1	1	4	2	1	3	1	1	1	2	2	2	2	1	2	2	2	2	2		2	2	2	2	2	2	2	2	2	2	2	2	2	2	2	2	2
2	10	2	450	0.852826	1	2014	2010	4	3	1	2	1	1	2			2				2	2					2	2	2	2	2		2	2	2	2	2	2	2	2	2	2	2	2	2	2	2	2	2
2	10	2	451	0.840296	1	2014	2013	4	4	1	2	1	1	2			2				2	2					2	2	2	2	2		2	2	2	2	2	2	2	2	2	2	2	2	2	2	2	2	2
2	10	2	451	0.840296	1	2014	2010	4	4	2	2	1	1	1	99	2	2				2	2					2	2	2	2	1	1	2	2	2	2	1	2	1	2	2	2	2	2	2	2	2	2	2
2	10	1	452	0.968283	1	2014	2009	1	4	2	1	2	1	2			2				2	2					2	2	2	2	1	1	2	1	2	2	2	2	2	1	2	2	2	2	2	2	2	2	2
2	10	1	453	0.564732	1	2014	2012	1	4	2	1	4	1	2			2				1	2	1	2	2	2	1	2	2	1	2		2	2	2	1	2	2	2	2	2	2	2	2	2	2	2	2	2
2	10	1	453	0.564732	1	2014	2010	4	4	1	1	2	2	2			2				2	2					2	2	2	2	2		2	2	2	2	2	2	2	2	2	2	2	2	2	2	2	2	2
2	10	1	453	0.564732	1	2014	2009	4	4	2	1	2	1	1	6	2	2				1	2	2	2	2	2	1	2	2	2	2		2	2	2	1	1	2	1	2	2	2	2	2	2	2	2	2	2
2	10	1	454	0.858394	1	2014	2010	4	4	2	1	2	1	1	4	2	2				2	1	2	2	2	2	2	2	2	1	2		2	2	1	2	1	2	1	1	2	2	2	2	2	2	2	2	2
2	10	2	457	0.504734	1	2014	2010	1	4	2	1	2	1	1	2	2	2				2	2					2	2	2	2	2		2	2	2	2	2	2	2	2	2	2	2	2	2	2	2	2	2
2	10	2	457	0.504734	1	2014	2011	4	4	1	1	2	1	2			2				1	2	2	2	1	1	2	2	2	2	2		2	2	2	2	2	2	2	2	2	2	2	2	2	2	2	2	2
2	10	2	458	1.31667	1	2014	2013	4	4	2	2	1	1	1	4	2	2				2	2					2	2	2	1	2		2	2	2	2	2	2	2	2	2	2	2	2	2	2	2	2	2
2	10	2	458	1.31667	1	2014	2012	4	4	1	2	1	1	2			2				2	2					2	2	2	2	2		2	2	2	2	2	2	2	2	2	2	2	2	2	2	2	2	2
2	10	2	458	1.31667	1	2014	2011	4	4	1	2	1	1	2			2				2	2					2	2	2	2	2		2	2	2	2	2	2	2	2	2	2	2	2	2	2	2	2	2
2	10	2	458	1.31667	1	2014	2012	4	4	2	2	1	1	1	5	2	2				2	2					2	2	2	2	2		2	2	2	1	2	2	2	2	2	2	2	2	2	2	2	2	2
2	10	2	458	1.31667	1	2014	2012	1	4	1	2	1	1	2			2				2	2					2	2	2	2	2		2	2	2	2	2	2	2	2	2	2	2	2	2	2	2	2	2
2	10	2	458	1.31667	1	2014	2013	1	4	1	2	1	1	1	10	2	2				2	2					2	2	2	2	2		2	2	2	2	2	2	2	2	2	2	2	2	2	2	2	2	2
2	10	2	459	0.71435	3	2014	2013	4	4	1	2	1	2	1	5	2	2				2	2					2	2	2	2	2		2	2	2	2	2	2	2	2	2	2	2	2	2	2	2	2	2
2	10	2	459	0.71435	1	2014	2008	4	4	2	1	1	2	2			2				2	1	2	2	1	2	2	2	2	2	2		2	2	2	2	2	2	2	2	2	2	2	2	2	2	2	2	2
2	10	2	459	0.71435	1	2014	2009	4	4	1	1	1	1	1	5	2	2				2	1	2	2	2	2	2	2	2	2	2		2	2	2	2	2	2	1	2	2	2	2	2	2	2	2	2	2
2	10	2	460	0.852826	1	2014	2008	4	4	1	1	1	1	2			2				2	2					2	2	2	2	2		2	2	2	2	2	2	2	2	2	2	2	2	2	2	2	2	2
2	10	2	460	0.852826	1	2014	2012	4	4	2	1	1	1	1	4	2	1	0	2	2	2	2					2	2	2	2	2		2	2	2	2	1	2	2	2	2	2	2	2	2	2	2	2	2
2	10	2	461	0.889292	1	2014	2010	4	4	1	2	1	1	2			2				2	2					2	2	2	2	2		2	2	2	2	2	2	2	2	2	2	2	2	2	2	2	2	2
2	10	2	461	0.889292	1	2014	2009	4	4	1	1	1	2	1	6	2	2				2	2					2	2	2	2	2		2	2	2	2	2	2	2	2	2	2	2	2	2	2	2	2	2
2	10	2	461	0.889292	1	2014	2012	4	4	2	2	1	1	2			2				2	2					2	2	2	2	2		2	2	2	2	2	2	2	2	2	2	2	2	2	2	2	2	2
2	10	2	464	0.820701	1	2014	2010	4	4	1	1	1	1	2			2				2	2					2	2	2	2	2		2	2	2	2	2	2	2	2	2	2	2	2	2	2	2	2	2
2	10	2	464	0.820701	3	2014	2013	4	4	2	2	1	1	1	5	2	2				2	2					2	2	2	2	2		2	2	2	2	2	2	2	2	2	2	2	2	2	2	2	2	2
2	20	2	465	0.620758	1	2014	2008	4	4	2	2	2	1	1	4	2	2				2	2					2	2	2	2	2		2	2	2	2	2	2	2	2	2	2	2	2	2	2	2	2	2
2	20	2	466	0.831761	1	2014	2009	4	4	1	2	2	1	2			2				2	2					2	2	2	2	2		2	2	2	2	2	2	2	2	2	2	2	2	2	2	2	2	2
2	20	2	466	0.831761	1	2014	2012	4	4	2	2	2	1	1	6	2	2				2	2					2	2	2	2	1	2	2	2	2	2	2	2	1	2	2	2	2	2	2	2	2	2	2
2	20	2	466	0.831761	1	2014	2010	4	4	2	2	1	1	2			2				1	1	2	2	1	2	2	2	2	2	2		2	2	2	2	2	2	2	2	2	2	2	2	2	2	2	2	2
2	20	2	466	0.831761	1	2014	2009	4	4	2	2	2	1	2			2				1	2	2	2	2	2	2	2	2	2	2		2	2	2	2	2	2	2	2	2	2	2	2	2	2	2	2	2
2	20	2	469	1.04321	1	2014	2009	4	4	1	2	1	1	2			2				2	2					2	2	2	2	2		2	2	2	2	2	2	2	2	2	2	2	2	2	2	2	2	2
2	20	2	469	1.04321	1	2014	2010	4	4	2	2	2	1	2			1	4	2	1	2	2					2	2	2	2	2		2	2	2	2	2	2	1	2	2	2	2	2	2	2	2	2	2
2	20	2	469	1.04321	1	2014	2009	4	4	2	2	1	1	2			2				2	2					2	2	2	2	2		2	2	2	2	2	2	2	2	2	2	2	2	2	2	2	2	2
2	20	2	469	1.04321	1	2014	2009	4	4	1	2	1	1	1	9	2	2				2	2					2	2	2	2	2		2	2	2	1	2	2	1	2	2	2	2	2	2	2	2	2	2
2	20	2	469	1.04321	1	2014	2008	4	4	1	2	1	2	2			2				2	2					2	2	2	2	2		2	2	2	2	2	2	2	2	2	2	2	2	2	2	2	2	2
2	20	2	469	1.04321	1	2014	2013	1	4	1	2	1	1	1	99	2	2				2	2					2	2	2	2	2		2	2	2	2	2	2	2	2	2	2	2	2	2	2	2	2	2
2	20	2	469	1.04321	1	2014	2011	4	4	1	2	2	2	1	4	1	1	5	2	1	2	2					1	2	2	2	2		2	2	2	2	2	2	1	2	2	2	2	2	2	2	2	2	2
2	20	2	469	1.04321	1	2014	2010	4	4	1	2	1	1	1	3	2	2				2	2					2	2	2	2	2		2	2	2	2	2	2	2	2	2	2	2	2	2	2	2	2	2
2	20	2	470	0.975198	1	2014	2008	4	4	2	2	2	1	2			2				2	2					2	2	2	2	2		2	2	2	2	2	2	2	2	2	2	2	2	2	2	2	2	2
2	20	1	471	1.42102	1	2014	2009	4	4	1	1	2	1	1	10	1	1	7	1	1	1	2	2	2	2	2	2	2	2	1	2		2	2	2	2	2	1	2	2	2	2	1	2	2	2	2	2	2
2	20	1	471	1.42102	1	2014	2009	4	1	2	1	2	1	1	5	2	2				2	1	2	2	2	2	2	2	1	2	2		2	2	2	2	2	2	2	2	2	2	2	2	2	2	2	2	2
2	20	2	472	0.780652	1	2014	2012	4	4	1	2	1	1	1	2	2	2				1	2	1	1	1	1	1	1	2	2	1	2	2	1	2	2	1	2	1	2	2	2	2	2	2	2	2	2	2
2	20	2	472	0.780652	1	2014	2008	4	4	1	2	2	2	2			2				1	1	2	2	1	2	1	2	2	1	2		2	2	2	2	2	2	2	2	2	2	2	2	2	2	2	2	2
2	20	2	472	0.780652	1	2014	2009	4	4	2	2	2	1	2			2				2	1	2	2	2	2	1	1	2	2	2		2	2	2	2	2	2	2	2	2	2	2	2	2	2	2	2	2
2	20	2	474	0.992948	1	2014	2010	4	4	1	2	2	1	2			2				2	2					2	2	2	2	2		2	2	2	2	2	2	2	2	2	2	2	2	2	2	2	2	2
2	20	2	474	0.992948	1	2014	2012	4	4	2	1	1	1	2			1	3	1	2	2	2					2	2	2	2	2		2	2	2	2	2	2	2	2	2	2	2	2	2	2	2	2	2
2	20	2	474	0.992948	1	2014	2008	4	4	2	2	2	1	1	7	1	2				2	2					1	2	2	2	1	2	1	2	2	2	2	2	1	1	1	2	2	2	2	2	2	2	1
2	20	2	474	0.992948	1	2014	2010	4	4	2	2	2	1	2			2				2	2					2	2	2	2	2		2	2	2	2	2	2	2	2	2	2	2	2	2	2	2	2	2
2	20	2	474	0.992948	1	2014	2010	4	4	2	2	2	1	2			2				2	2					2	2	2	2	2		2	2	2	2	2	2	2	2	2	2	2	2	2	2	2	2	2
2	20	2	474	0.992948	1	2014	2010	4	4	2	2	2	1	2			2				2	2					2	2	2	2	2		2	2	2	2	2	2	2	2	2	2	2	2	2	2	2	2	2
2	20	2	474	0.992948	1	2014	2009	4	4	1	2	2	1	1	3	2	2				2	2					2	1	2	2	2		2	2	2	2	2	2	1	2	2	2	2	2	2	2	2	2	2
2	20	2	474	0.992948	1	2014	2010	4	4	1	2	2	1	1	5	2	2				1	1	1	1	1	1	2	1	2	1	2		2	2	2	2	2	2	1	2	2	2	2	2	2	2	2	2	2
2	20	2	475	0.839288	1	2014	2009	4	4	2	2	2	1	1	1	2	2				2	1	2	2	1	2	2	2	2	2	2		2	2	2	2	2	2	2	2	2	2	2	2	2	2	2	2	2
2	20	2	475	0.839288	1	2014	2011	4	4	2	2	1	1	2			1	5	1	1	2	2					2	2	2	2	2		2	1	2	2	1	2	2	2	2	2	2	2	2	2	2	2	2
2	20	2	475	0.839288	1	2014	2011	4	4	1	2	2	1	2			2				2	2					2	2	2	2	2		2	2	2	2	2	2	1	2	2	2	2	2	2	2	2	2	2
2	20	2	475	0.839288	1	2014	2009	4	4	1	2	2	1	1	6	2	2				2	2					2	2	2	2	2		2	2	2	2	2	2	2	2	2	2	2	2	2	2	2	2	2
2	20	1	476	1.82111	1	2014	2010	1	1	1	1	2	1	2			2				1	2	1	2	1	1	2	2	2	2	2		2	2	2	2	2	2	2	2	2	2	2	2	2	2	2	2	2
2	20	1	476	1.82111	1	2014	2009	4	1	2	1	2	1	1	7	2	2				2	2					2	2	2	2	2		2	2	2	2	2	2	2	2	2	2	2	2	2	2	2	2	2
2	20	1	476	1.82111	1	2014	2011	4	1	1	1	2	1	1	10	2	2				2	1	2	2	2	2	2	2	2	2	2		2	2	2	2	2	2	1	2	2	2	2	2	2	2	2	2	2
2	20	2	478	1.68315	1	2014	2012	4	4	1	2	1	1	2			2				2	2					1	1	2	2	2		2	2	2	2	2	2	1	2	2	2	2	2	2	2	2	2	2
2	20	2	478	1.68315	1	2014	2012	4	4	1	2	1	1	2			2				2	2					2	2	2	2	2		2	2	2	2	2	2	2	2	2	2	2	2	2	2	2	2	2
2	20	2	478	1.68315	1	2014	2011	4	4	1	2	2	1	1	4	2	2				1	2	1	1	2	2	1	2	2	1	2		2	2	2	2	1	2	2	2	2	2	2	2	2	2	2	2	2
2	20	2	479	0.996148	1	2014	2012	4	4	2	2	1	1	2			2				2	1	2	2	2	2	2	2	2	2	2		2	2	2	2	2	2	2	2	1	2	2	2	2	2	2	2	2
2	20	2	480	0.916416	1	2014	2008	4	1	2	2	2	2	1	5	2	2				2	2					2	2	2	2	2		2	2	2	2	2	2	2	2	2	2	2	2	2	2	2	2	2
2	20	2	481	0.59756	1	2014	2009	4	4	2	2	1	1	2			1	0	2	1	2	2					1	1	1	1	1	1	2	2	2	2	2	1	1	2	1	2	2	2	2	2	2	2	2
2	20	2	481	0.59756	1	2014	2009	1	4	1	2	2	1	2			2				2	2					1	2	2	2	2		2	2	2	2	2	2	2	2	2	2	2	2	2	2	2	2	2
2	20	1	482	0.981037	1	2014	2008	4	4	2	1	2	2	2			2				2	2					2	2	2	2	2		2	2	2	2	2	2	2	2	2	2	2	2	2	2	2	2	2
2	20	2	483	0.681421	1	2014	2011	4	4	2	2	1	1	1	4	2	2				2	2					2	2	2	2	2		2	2	2	2	2	2	2	2	2	2	2	2	2	2	2	2	2
2	20	2	483	0.681421	1	2014	2008	4	4	2	2	1	1	1	5	2	2				2	2					2	2	2	2	2		2	2	2	2	2	2	2	2	2	2	2	2	2	2	2	2	2
2	20	2	483	0.681421	1	2014	2012	4	4	1	2	1	1	1	5	2	2				2	2					2	2	2	2	2		2	2	2	2	2	2	2	2	2	2	2	2	2	2	2	2	2
2	20	2	483	0.681421	1	2014	2012	4	4	1	2	1	1	1	3	2	2				2	1	2	2	2	2	2	1	2	2	2		2	2	2	2	1	2	2	2	2	2	2	2	2	2	2	2	2
2	20	2	483	0.681421	3	2014	2012	4	4	2	2	1	1	1	4	2	2				2	2					2	2	2	2	2		2	2	2	2	2	2	2	2	2	2	2	2	2	2	2	2	2
2	20	2	484	2.61243	1	2014	2012	4	4	2	2	2	2	2			2				2	2					2	2	2	2	2		2	2	2	2	2	2	2	2	2	2	2	2	2	2	2	2	2
2	20	2	484	2.61243	1	2014	2009	4	4	1	2	1	1	2			2				1	1	1	1	2	2	1	2	2	2	2		2	2	2	1	2	2	1	2	2	2	2	2	2	2	2	2	2
2	20	2	484	2.61243	1	2014	2009	4	4	2	2	2	1	2			2				2	2					1	2	2	2	2		2	2	2	2	2	2	2	2	2	2	2	2	2	2	2	2	2
2	20	2	484	2.61243	1	2014	2008	4	4	2	2	2	1	1	5	2	2				2	2					2	2	2	1	2		2	2	2	2	2	2	2	2	2	2	2	2	2	2	2	2	2
2	20	2	484	2.61243	1	2014	2011	4	4	1	2	2	1	2			2				2	2					2	2	2	2	1	2	2	2	1	1	2	2	2	2	2	2	2	2	2	2	2	2	2
2	20	2	485	0.538881	1	2014	2008	4	4	2	2	2	1	2			1	7	1	2	2	2					2	2	2	2	2		2	2	2	2	2	2	2	2	2	2	2	2	2	2	2	2	2
2	20	2	485	0.538881	1	2014	2011	4	4	2	2	2	1	2			2				2	2					2	2	2	2	2		2	2	2	2	2	2	2	2	2	2	2	2	2	2	2	2	2
2	20	2	485	0.538881	1	2014	2011	4	4	1	2	2	1	1	4	2	2				2	1	1	1	1	1	2	2	2	2	2		2	2	2	2	2	2	2	2	2	2	2	2	2	2	2	2	2
2	20	2	486	1.55346	1	2014	2010	4	4	2	1	2	2	2			1	15	1	1	2	2					1	2	2	2	2		2	2	2	2	2	2	2	2	2	2	2	2	2	2	2	2	2
2	20	2	486	1.55346	1	2014	2011	4	4	2	1	2	1	2			1	3	2	2	2	2					1	2	2	2	2		2	2	2	2	1	2	1	2	2	2	2	2	2	2	2	2	2
2	20	2	487	1.50554	1	2014	2009	4	4	1	1	2	1	1	5	2	2				2	2					2	2	2	2	2		2	2	2	2	2	2	2	2	2	2	2	2	2	2	2	2	2
2	20	2	487	1.50554	1	2014	2009	4	4	1	1	2	1	2			2				2	2					2	2	2	2	2		2	2	2	2	2	2	2	2	2	2	2	2	2	2	2	2	2
2	20	2	487	1.50554	1	2014	2009	4	4	1	1	2	1	2			2				2	2					2	2	2	2	2		2	2	2	2	2	2	2	2	2	2	2	2	2	2	2	2	2
2	20	2	487	1.50554	1	2014	2009	4	4	1	2	2	1	2			2				2	2					2	2	2	2	2		2	2	2	2	2	2	2	2	2	2	2	2	2	2	2	2	2
2	20	2	487	1.50554	1	2014	2011	4	4	2	1	1	1	2			2				2	2					2	2	2	2	2		2	2	2	2	1	2	2	2	2	2	2	2	2	2	2	2	2
2	310	1	488	0.407712	1	2014	2012	1	3	2	1	2	1	2			2				2	2					2	2	2	2	2		2	2	2	2	2	2	2	2	2	2	2	2	2	2	2	2	2
2	310	1	489	0.30943	1	2014	2008	2	4	2	1	2	1	2			2				2	1	2	2	2	2	2	2	2	1	2		2	2	2	2	1	2	2	2	2	2	2	2	2	2	2	2	2
2	310	1	490	0.366973	1	2014	2009	1	1	2	1	2	1	1	3	2	2				1	2	2	2	2	2	1	2	2	2	2		2	2	2	2	1	2	2	2	2	2	2	2	2	2	2	2	2
2	310	1	490	0.366973	1	2014	2010	1	1	2	1	2	1	2			2				2	2					1	1	2	2	2		2	2	2	2	2	2	2	2	2	2	2	2	2	2	2	2	2
2	310	2	493	0.688013	1	2014	2009	2	4	2	1	1	1	2			2				1	2	1	2	1	2	2	1	2	2	2		2	2	2	2	2	2	2	2	2	2	2	2	2	2	2	2	2
2	310	2	495	0.501401	1	2014	2010	2	4	2	1	2	1	2			2				2	1	2	2	2	2	1	1	2	2	2		2	2	2	2	2	2	2	2	2	2	2	2	2	2	2	2	2
2	310	2	496	0.972429	1	2014	2012	4	4	1	2	1	1	2			2				2	2					2	2	2	1	2		2	2	2	2	2	2	2	2	2	2	2	2	2	2	2	2	2
2	310	2	498	0.518152	1	2014	2011	4	4	1	1	2	1	2			2				2	1	2	2	1	2	1	1	2	2	2		2	2	2	2	2	2	2	2	2	2	2	2	2	2	2	2	2
2	310	2	500	0.786807	1	2014	2009	1	4	2	1	2	1	2			2				2	1	2	2	2	2	2	2	2	2	2		1	2	2	2	2	2	2	2	2	2	2	2	2	2	2	2	2
2	310	2	500	0.786807	1	2014	2009	2	4	2	1	2	1	2			2				2	2					2	2	2	2	2		2	2	2	2	2	2	2	2	2	2	2	2	2	2	2	2	2
2	310	2	500	0.786807	1	2014	2008	2	1	2	1	2	1	2			2				2	1	2	2	2	2	1	1	2	2	2		2	2	2	2	1	2	2	2	2	2	2	2	2	2	2	2	2
2	310	2	501	0.392223	1	2014	2009	2	1	1	1	2	1	2			2				2	2					1	1	2	2	2		2	2	2	2	2	2	2	2	2	2	2	2	2	2	2	2	2
2	310	2	501	0.392223	1	2014	2012	2	5	1	1	2	1	2			2				2	2					1	2	2	2	2		2	2	2	2	2	2	2	2	2	2	2	2	2	2	2	2	2
2	310	2	501	0.392223	1	2014	2008	1	4	1	1	2	1	1	3	2	2				1	2	2	2	1	2	1	2	2	2	2		2	2	2	2	2	2	2	2	2	2	2	2	2	2	2	2	2
2	310	2	503	0.709346	1	2014	2011	5	2	2	2	1	1	2			1	3	1	2	1	1	2	2	1	2	2	2	2	2	2		2	2	2	2	2	2	2	2	2	2	2	2	2	2	2	2	2
2	310	2	506	0.254323	1	2014	2010	1	4	1	1	2	1	2			2				2	2					2	2	2	2	2		2	2	2	2	2	2	2	2	2	2	2	2	2	2	2	2	2
2	310	2	507	1.61671	3	2014	2010	2	4	1	1	2	1	2			2				2	1	1	2	1	2	2	1	2	2	2		2	2	2	2	1	2	2	2	2	2	2	2	2	2	2	2	2
2	310	2	509	0.343103	1	2014	2008	2	4	1	1	2	1	2			2				1	1	1	2	2	2	2	2	2	2	2		2	2	2	2	2	2	2	2	2	2	2	2	2	2	2	2	2
2	260	2	513	0.706318	1	2014	2012	4	4	1	1	2	1	1	5	2	2				2	2					1	1	2	2	2		2	2	2	2	2	2	2	2	2	2	2	2	2	2	2	2	2
2	260	2	513	0.706318	1	2014	2012	2	2	1	1	2	1	2			2				2	1	2	2	1	2	2	2	2	2	2		2	2	2	2	2	2	2	2	2	2	2	2	2	2	2	2	2
2	260	1	515	0.449031	1	2014	2013	2	1	1	1	3	1	2			2				2	1	2	2	1	2	1	1	2	2	2		2	2	2	2	2	2	2	2	2	2	2	2	2	2	2	2	2
2	260	1	516	1.93009	1	2014	2010	2	1	2	1	3	1	2			1	3	2	1	1	2	2	2	2	2	1	2	2	2	2		2	2	2	2	2	2	2	2	2	2	2	2	2	2	2	2	2
2	260	1	516	1.93009	1	2014	2010	2	1	1	1	2	1	2			2				2	1	2	2	2	2	1	2	2	2	2		2	2	2	2	1	2	2	2	2	2	2	2	2	2	2	2	2
2	260	1	516	1.93009	11	2014	2008	1	4	2	1	2	1	1	5	1	2				2	2					2	2	2	2	2		2	2	2	2	1	2	2	2	2	2	2	2	2	2	2	2	2
2	260	1	517	0.470896	1	2014	2008	2	4	1	2	2	1	1	7	2	2				2	2					1	1	2	2	2		2	2	2	2	2	2	2	2	2	2	2	2	2	2	2	2	2
2	260	1	517	0.470896	1	2014	2011	2	4	1	2	2	1	2			2				2	2					1	2	2	2	2		2	2	2	2	1	2	2	2	2	2	2	2	2	2	2	2	2
2	260	1	517	0.470896	1	2014	2008	1	2	1	2	2	1	1	5	2	2				1	2	2	2	1	2	2	1	2	2	2		2	2	2	2	2	2	2	2	2	2	2	2	2	2	2	2	2
2	260	1	525	0.591069	3	2014	2012	1	4	2	1	2	2	2			2				2	2					2	2	2	2	2		2	2	2	2	2	2	2	2	2	2	1	2	2	2	2	2	2
2	260	1	526	0.583713	1	2014	2008	1	4	1	1	2	1	2			1	3	1	2	2	1	1	2	2	2	2	2	2	2	2		2	2	2	2	2	2	2	2	2	2	2	2	2	2	2	2	2
2	260	1	526	0.583713	1	2014	2012	2	4	1	1	2	1	1	3	2	1	5	1	1	2	2					2	2	2	2	2		2	2	2	2	1	2	2	2	2	2	2	2	2	2	2	2	2
2	260	2	528	2.02583	1	2014	2013	2	4	1	1	2	1	2			2				1	2	2	2	1	2	2	1	2	2	2		2	2	2	2	2	2	2	2	2	2	2	2	2	2	2	2	2
2	260	1	530	4.22534	1	2014	2009	1	4	1	1	2	1	2			2				2	2					1	1	2	2	2		2	2	2	2	2	2	2	2	2	2	2	2	2	2	2	2	2
2	260	1	533	0.600529	1	2014	2008	2	1	1	1	4	1	2			1	3	2	2	1	2	2	2	1	2	2	2	2	2	2		2	2	2	2	1	2	2	2	2	2	2	2	2	2	2	2	2
2	260	1	533	0.600529	1	2014	2011	1	1	1	1	2	1	1	5	2	2				2	1	2	2	1	2	2	2	2	2	2		2	2	2	2	2	2	2	2	2	2	2	2	2	2	2	2	2
2	280	1	534	0.692436	1	2014	2009	4	4	2	2	1	1	2			1	2	2	2	2	1	2	2	2	2	2	2	2	2	2		2	2	2	2	2	2	2	2	2	2	2	2	2	2	2	2	2
2	280	1	535	1.26627	1	2014	2010	5	4	2	1	4	1	2			1	7	1	2	2	2					2	2	2	2	1	1	2	2	1	2	2	2	1	1	2	2	2	2	2	2	2	2	2
2	280	1	535	1.26627	1	2014	2012	4	4	1	1	1	1	2			2				2	2					2	2	2	1	2		2	2	2	2	2	2	2	2	2	2	2	2	2	2	2	2	2
2	280	1	535	1.26627	1	2014	2010	4	4	2	1	2	1	1	3	2	2				1	1	2	2	1	2	2	2	2	2	2		2	2	2	2	9	2	2	2	2	2	2	2	2	2	2	2	2
2	280	1	540	0.618868	1	2014	2010	4	4	2	2	1	1	2			1	4	2	2	2	1	2	2	1	2	2	2	2	2	2		2	2	2	2	1	2	2	2	2	2	2	2	2	2	2	2	2
2	280	2	543	0.467726	1	2014	2011	2	4	2	1	2	1	2			2				1	2	2	2	2	2	1	2	2	2	2		2	2	2	2	2	2	2	2	2	2	2	2	2	2	2	2	2
2	280	2	543	0.467726	1	2014	2009	4	4	2	1	2	1	1	4	1	1	5	1	2	2	2					2	1	2	2	2		2	2	2	2	2	2	2	2	2	2	2	2	2	2	2	2	2
2	280	2	543	0.467726	1	2014	2009	4	4	1	2	1	1	2			2				2	2					2	1	2	2	2		2	2	2	2	1	2	2	2	2	2	2	2	2	2	2	2	2
2	280	2	544	0.924294	1	2014	2012	4	3	2	2	1	1	2			2				2	1	2	2	2	2	2	2	2	2	2		2	2	2	2	2	2	2	2	2	2	2	2	2	2	2	2	2
2	280	1	545	0.865077	1	2014	2012	1	1	2	1	1	1	2			1	3	2	2	2	1	1	2	2	2	2	2	2	2	2		2	2	2	2	2	2	2	2	2	2	2	2	2	2	2	2	2
2	280	1	546	1.73171	1	2014	2011	4	4	2	1	2	2	1	5	2	2				2	2					2	2	2	2	1	2	1	2	2	2	2	2	2	2	2	2	2	2	2	2	2	2	2
2	280	1	546	1.73171	1	2014	2010	1	4	2	2	1	2	2			2				2	2					2	2	1	2	2		2	2	2	2	2	2	2	2	2	2	2	2	2	2	2	2	2
2	280	1	547	1.15656	3	2014	2010	1	4	1	2	1	1	2			1	3	2	2	1	2	2	2	1	2	1	2	2	2	2		2	2	2	2	2	2	2	2	2	2	2	2	2	2	2	2	2
2	280	1	547	1.15656	1	2014	2008	1	4	1	2	1	1	2			2				2	1	2	2	1	2	2	2	2	2	2		2	2	2	2	2	2	2	2	2	2	2	2	2	2	2	2	2
2	280	1	547	1.15656	1	2014	2009	4	1	1	2	2	1	2			2				2	2					2	2	2	2	2		2	2	2	2	2	2	2	2	2	2	2	2	2	2	2	2	2
2	280	1	547	1.15656	1	2014	2009	5	4	1	2	1	1	2			2				1	2	2	2	1	2	1	1	2	2	2		2	2	2	2	2	2	2	2	2	2	2	2	2	2	2	2	2
2	280	1	548	1.42808	1	2014	2011	1	3	1	1	2	1	2			2				1	2	1	2	2	2	2	2	2	2	2		2	2	2	2	2	2	2	2	2	2	2	2	2	2	2	2	2
2	280	1	548	1.42808	1	2014	2008	1	4	2	1	2	1	1	5	2	2				2	2					2	2	2	2	2		2	2	2	2	2	2	2	2	2	2	2	2	2	2	2	2	2
2	280	1	548	1.42808	1	2014	2010	1	4	1	1	1	1	2			2				2	2					1	1	2	2	2		2	2	2	2	2	2	2	2	2	2	2	2	2	2	2	2	2
2	280	1	551	0.853553	1	2014	2009	1	1	1	1	2	1	2			2				2	2					1	2	2	2	2		2	2	2	2	1	2	2	2	2	2	2	2	2	2	2	2	2
2	280	1	551	0.853553	1	2014	2008	2	3	1	1	2	2	2			2				1	2	2	2	1	2	2	1	2	2	2		2	2	2	2	2	2	2	2	2	2	2	2	2	2	2	2	2
2	280	1	552	2.03623	1	2014	2010	1	3	1	2	1	2	1	4	2	2				2	2					2	2	2	2	2		2	2	2	2	2	2	2	2	2	2	2	2	2	2	2	2	2
2	280	1	553	0.953473	1	2014	2011	4	4	1	2	1	1	2			2				2	1	1	2	1	2	1	1	2	2	2		2	2	2	2	2	2	2	2	2	2	2	2	2	2	2	2	2
2	280	1	554	0.698474	1	2014	2009	1	1	1	1	2	1	2			2				2	1	1	2	2	2	2	2	2	2	2		2	2	2	2	1	2	2	2	2	2	2	2	2	2	2	2	2
2	280	1	554	0.698474	1	2014	2012	2	1	1	1	2	1	2			1	1	2	2	1	1	2	2	2	2	2	1	2	2	2		2	2	2	2	2	2	2	2	2	2	2	2	2	2	2	2	2
2	280	1	555	0.861202	1	2014	2009	1	1	2	2	1	2	1	6	2	2				2	2					2	2	2	2	2		2	2	2	2	2	2	2	2	2	2	2	2	2	2	2	2	2
2	270	2	558	1.22231	1	2014	2010	2	1	2	1	2	1	2			2				1	2	2	2	2	2	2	1	2	2	2		2	2	2	2	2	2	2	2	2	2	2	2	2	2	2	2	2
2	270	1	560	0.990909	1	2014	2009	1	2	1	1	2	2	1	8	2	2				2	2					1	2	2	2	2		2	2	2	2	2	2	2	2	2	2	2	2	2	2	2	2	2
2	270	1	561	1.16725	1	2014	2008	1	1	1	1	2	1	2			2				2	2					1	1	2	2	2		2	2	2	2	2	2	2	2	2	2	2	2	2	2	2	2	2
2	270	1	561	1.16725	1	2014	2010	1	4	1	1	4	1	1	4	2	2				2	2					1	1	2	2	2		2	2	2	2	2	2	2	2	2	2	2	2	2	2	2	2	2
2	270	2	565	1.7202	1	2014	2009	2	4	2	1	2	1	2			2				1	2	1	2	2	2	2	2	2	2	2		2	2	2	2	2	2	2	2	2	2	2	2	2	2	2	2	2
2	270	2	565	1.7202	1	2014	2011	2	2	2	1	4	1	2			2				2	1	2	2	2	2	1	1	2	2	2		2	2	2	2	2	2	2	2	2	2	2	2	2	2	2	2	2
2	270	1	566	0.406507	1	2014	2011	2	4	2	2	2	1	1	5	2	2				2	1	2	2	2	2	1	2	2	2	2		2	2	2	2	2	2	2	2	2	2	2	2	2	2	2	2	2
2	270	1	567	0.617288	1	2014	2011	2	4	2	1	2	1	2			2				1	1	2	2	1	2	2	2	2	2	2		2	2	2	2	1	2	2	2	2	2	2	2	2	2	2	2	2
2	270	1	568	0.345807	1	2014	2010	1	1	1	1	2	1	2			1	3	2	2	2	2					2	2	2	2	2		2	2	2	2	1	2	2	2	2	2	2	2	2	2	2	2	2
2	270	1	570	2.58039	1	2014	2008	2	1	1	2	2	1	2			1	4	2	1	2	1	2	2	2	2	2	2	2	2	2		2	2	2	2	1	2	2	2	2	2	2	2	2	2	2	2	2
2	270	1	572	0.670628	1	2014	2012	2	1	2	2	1	1	1	4	2	2				2	2					2	2	2	2	2		2	2	2	2	1	2	2	2	2	2	2	2	2	2	2	2	2
2	270	2	573	0.378486	1	2014	2010	2	2	2	2	1	1	2			2				1	2	2	2	1	2	2	2	2	2	2		2	2	2	2	2	2	2	2	2	2	2	2	2	2	2	2	2
2	270	1	574	1.35196	1	2014	2009	1	1	1	1	2	1	2			2				2	2					2	1	2	2	2		2	2	2	2	2	2	2	2	2	2	2	2	2	2	2	2	2
2	270	1	574	1.35196	1	2014	2012	1	4	2	1	2	1	2			2				2	1	2	2	2	2	2	2	2	2	2		2	2	2	2	2	2	2	2	2	2	2	2	2	2	2	2	2
2	270	1	574	1.35196	1	2014	2010	4	5	1	1	2	1	2			2				1	2	1	2	2	2	1	2	2	2	2		2	2	2	2	1	2	1	2	2	2	2	2	2	2	2	2	2
2	270	2	580	0.859313	1	2014	2013	2	4	1	2	2	1	2			2				2	2					2	2	2	2	2		2	2	2	2	2	2	2	2	2	2	2	2	2	2	2	2	2
2	270	2	580	0.859313	11	2014	2010	4	4	1	2	1	1	2			2				1	2	2	2	2	2	2	2	2	2	2		2	2	2	2	2	2	2	2	2	2	2	2	2	2	2	2	2
2	320	1	582	0.94341	1	2014	2012	1	1	1	1	2	1	1	6	1	2				2	2					2	1	2	2	2		2	2	2	2	2	2	2	2	2	2	2	2	2	2	2	2	2
2	320	2	585	0.666072	5	2014	2011	1	4	2	1	2	1	1	4	2	2				2	1	2	2	2	2	2	2	2	2	2		2	2	2	2	2	2	2	2	2	2	2	2	2	2	2	2	2
2	320	1	587	1.37709	1	2014	2010	2	3	1	1	2	1	2			2				2	2					2	1	2	2	2		2	2	2	2	2	2	2	2	2	2	2	2	2	2	2	2	2
2	320	1	588	0.873968	1	2014	2012	2	2	2	1	4	1	2			2				2	2					2	2	2	2	2		1	2	2	2	1	2	2	2	2	2	2	2	2	2	2	2	2
2	320	2	589	0.789377	1	2014	2010	1	4	2	1	2	1	2			2				2	1	2	2	2	2	2	2	2	2	2		2	2	2	2	2	2	2	2	2	2	2	2	2	2	2	2	2
2	320	1	593	1.86157	1	2014	2012	2	4	2	2	1	1	2			1	12	1	1	2	1	2	2	1	2	2	2	2	2	2		2	2	2	2	2	2	2	2	2	2	2	2	2	2	2	2	2
2	320	1	593	1.86157	1	2014	2009	4	4	1	2	1	1	2			1	4	1	1	2	1	1	2	2	2	1	1	2	2	2		2	2	2	2	2	2	2	2	2	2	2	2	2	2	2	2	2
2	320	1	593	1.86157	2	2014	2011	4	4	2	2	1	1	2			1	2	1	1	1	2	2	2	2	2	2	2	2	2	2		2	2	2	2	2	2	2	2	2	2	2	2	2	2	2	2	2
2	320	1	593	1.86157	4	2014	2012	4	4	2	2	1	1	2			2				2	2					1	2	2	2	2		2	2	2	2	1	2	2	2	2	2	2	2	2	2	2	2	2
2	320	1	593	1.86157	1	2014	2008	4	3	1	2	1	1	2			1	2	2	2	1	2	1	1	2	2	2	2	2	2	2		2	2	2	2	2	2	2	2	2	2	2	2	2	2	2	2	2
2	320	2	594	0.78145	1	2014	2012	2	2	1	1	2	1	2			2				1	2	2	2	1	2	2	2	2	2	2		2	2	2	2	2	2	2	2	2	2	2	2	2	2	2	2	2
2	320	1	601	2.6895	1	2014	2008	1	1	2	1	2	1	2			1	1	1	2	1	2	2	2	1	2	2	2	2	1	2		2	2	2	2	2	2	2	2	2	2	2	2	2	2	2	2	2
2	320	2	602	0.550934	11	2014	2009	2	4	1	1	2	1	1	6	1	2				2	2					1	2	2	2	2		2	2	2	2	1	2	2	2	2	2	2	2	2	2	2	2	2
2	320	1	604	0.78834	1	2014	2012	2	4	1	1	4	1	2			2				2	1	2	2	2	2	2	2	2	2	2		2	2	2	2	1	2	2	2	2	2	2	2	2	2	2	2	2
2	300	2	609	0.607476	1	2014	2010	4	5	2	1	2	1	2			2				2	2					1	2	2	2	2		2	2	2	2	2	2	2	2	2	2	2	2	2	2	2	2	2
2	300	2	609	0.607476	1	2014	2012	5	4	2	1	1	1	2			2				2	2					2	2	2	2	2		2	2	2	2	2	2	1	2	2	2	2	2	2	2	2	2	2
2	300	2	613	0.328061	1	2014	2012	5	1	1	1	2	1	1	3	2	1	2	2	2	2	1	1	2	2	2	1	2	1	2	2		2	2	2	2	1	2	2	2	2	2	2	2	2	2	2	2	2
2	300	2	618	0.560582	1	2014	2012	5	5	1	1	1	1	1	3	2	1	2	1	1	2	1	2	2	2	2	1	2	2	2	2		1	2	2	2	1	2	2	2	2	2	2	2	2	2	2	2	2
2	300	2	620	0.814441	1	2014	2011	2	5	2	1	2	1	2			2				2	1	1	2	1	2	1	1	1	1	2		2	2	2	2	2	2	2	2	2	2	2	2	2	2	2	2	2
2	300	2	623	1.27135	1	2014	2012	2	4	2	1	2	1	2			1	5	1	2	2	2					1	2	2	2	2		2	2	2	2	9	2	2	2	2	2	2	2	2	2	2	2	2
2	300	2	623	1.27135	1	2014	2008	5	4	2	1	2	1	2			1	1	2	1	2	2					2	2	2	2	2		2	2	2	2	2	2	2	2	2	2	2	2	2	2	2	2	2
2	300	2	624	1.32954	1	2014	2011	5	4	1	2	1	1	2			2				2	2					2	2	2	2	1	2	2	2	2	2	2	2	1	2	2	2	2	2	2	2	2	2	2
2	300	2	625	0.730638	1	2014	2010	1	4	1	1	2	1	2			2				2	1	1	2	2	2	1	2	2	2	2		2	2	2	2	1	2	2	2	2	2	2	2	2	2	2	2	2
2	300	2	626	0.551552	1	2014	2011	5	5	2	2	1	1	2			1	2	1	1	2	1	1	2	1	1	1	2	2	2	2		2	2	2	2	2	2	2	2	2	2	2	2	2	2	2	2	2
2	300	2	626	0.551552	1	2014	2008	2	4	2	1	1	1	1	6	2	1	1	1	1	2	2					1	1	2	2	1	1	2	2	2	1	1	2	2	2	2	2	2	2	2	2	2	2	2
2	300	2	627	0.983176	1	2014	2008	1	1	1	1	2	1	2			1	5	2	2	1	2	2	2	2	2	2	2	2	2	2		2	2	2	2	2	2	2	2	2	2	2	2	2	2	2	2	2
2	340	2	631	0.148927	1	2014	2013	4	4	2	1	2	1	2			2				2	2					2	2	2	2	2		2	2	2	2	2	2	2	2	2	2	2	2	2	2	2	2	2
2	340	2	633	0.190567	1	2014	2012	4	4	1	1	2	1	1	6	1	2				2	2					1	2	2	2	2		2	2	2	2	2	2	2	2	2	2	2	2	2	2	2	2	2
2	340	2	636	0.238783	1	2014	2008	4	4	1	1	2	1	2			2				2	2					2	2	2	2	2		2	2	2	2	2	2	2	2	2	2	2	2	2	2	2	2	2
2	340	2	636	0.238783	2	2014	2008	2	3	1	1	2	2	2			2				2	2					2	2	2	2	2		2	2	2	2	2	2	2	2	2	2	2	2	2	2	2	2	2
2	340	2	636	0.238783	1	2014	2009	2	5	2	1	1	1	2			2				2	2					2	2	2	2	2		2	2	2	2	2	2	2	2	2	2	2	2	2	2	2	2	2
2	340	2	641	0.188054	1	2014	2008	5	5	2	1	4	1	2			1	28	1	1	2	2					2	1	2	2	2		2	2	2	2	1	2	2	2	2	2	2	2	2	2	2	2	2
2	340	2	641	0.188054	1	2014	2012	4	4	1	1	2	1	2			2				2	1	2	2	2	2	1	2	2	2	2		2	2	2	2	2	2	2	2	2	2	2	2	2	2	2	2	2
2	340	2	642	0.339898	1	2014	2008	1	1	2	1	4	2	2			2				9	9	9	9	9	9	2	9	2	2	2		2	2	2	2	9	2	2	2	2	2	2	2	2	2	2	2	2
2	340	2	643	0.188054	1	2014	2010	4	1	2	1	2	1	2			2				1	2	1	2	1	2	1	1	2	2	2		2	2	2	2	1	2	2	2	2	2	2	2	2	2	2	2	2
2	340	2	645	0.170203	1	2014	2009	4	4	1	2	1	1	2			2				2	1	2	2	2	2	2	2	2	2	1	1	2	2	2	2	2	2	2	2	2	2	2	2	2	2	2	2	2
2	340	2	645	0.170203	1	2014	2011	4	4	2	2	2	1	2			2				2	2					1	2	2	2	2		2	2	2	2	2	2	2	2	2	2	2	2	2	2	2	2	2
2	340	1	651	0.762323	1	2014	2008	5	1	1	1	2	2	2			2				2	1	2	1	1	2	1	2	2	2	2		2	2	2	2	2	2	2	2	2	2	2	2	2	2	2	2	2
2	290	2	652	0.319746	1	2014	2013	1	1	1	1	2	1	1	7	2	2				2	2					1	1	2	2	2		2	2	2	2	2	2	2	2	2	2	2	2	2	2	2	2	2
2	290	2	653	0.638878	1	2014	2009	1	4	2	1	2	1	2			2				1	2	1	2	2	2	2	2	2	2	2		2	2	2	2	2	2	2	2	2	2	2	2	2	2	2	2	2
2	290	2	654	0.598516	1	2014	2010	4	1	2	1	2	1	2			1	2	2	2	1	2	1	2	1	2	2	2	2	2	2		2	2	2	2	1	2	2	2	2	2	2	2	2	2	2	2	2
2	290	1	664	1.69849	1	2014	2009	1	1	1	1	4	1	2			2				2	1	2	2	2	2	2	2	2	2	2		2	2	2	2	2	2	2	2	2	2	2	2	2	2	2	2	2
2	290	2	666	0.665373	1	2014	2008	4	4	2	2	1	1	1	5	2	2				2	2					2	2	2	2	2		2	2	2	2	2	2	2	2	2	2	2	2	2	2	2	2	2
2	290	2	666	0.665373	1	2014	2012	4	4	2	2	1	1	2			2				2	2					2	2	2	2	2		2	2	2	2	2	2	2	2	2	2	2	2	2	2	2	2	2
2	290	2	668	0.584105	1	2014	2011	4	4	1	1	1	1	2			1	0	1	2	2	1	1	2	2	2	2	1	2	2	2		2	2	2	2	2	2	2	2	2	2	2	2	2	2	2	2	2
2	290	2	668	0.584105	1	2014	2010	4	4	1	1	1	1	2			2				2	1	2	2	2	2	2	2	2	2	2		2	2	2	2	9	2	2	2	2	2	2	2	2	2	2	2	2
2	290	2	670	0.370202	1	2014	2008	2	2	1	1	2	2	2			2				2	2					2	2	2	2	2		2	2	2	2	2	2	2	2	2	2	2	2	2	2	2	2	2
2	290	2	671	1.6946	1	2014	2013	1	2	2	1	2	1	1	1	2	2				2	2					2	2	2	2	1	2	2	2	2	2	1	2	2	2	2	2	2	2	2	2	2	2	2
2	290	2	671	1.6946	1	2014	2011	4	4	1	1	2	2	2			2				2	2					2	2	2	2	2		2	2	2	2	2	2	2	2	2	2	2	2	2	2	2	2	2
2	290	2	672	0.546857	1	2014	2010	1	3	1	1	2	1	1	6	1	2				1	2	2	2	2	2	2	1	2	2	2		2	2	2	2	2	2	2	2	2	2	2	2	2	2	2	2	2
2	290	2	673	2.30262	1	2014	2010	2	5	1	1	2	1	2			2				1	2	2	2	1	2	2	1	2	2	2		2	2	2	2	2	2	2	2	2	2	2	2	2	2	2	2	2
2	350	2	675	0.902276	1	2014	2009	1	3	2	1	2	2	2			1	1	2	2	2	2					2	2	2	2	2		2	2	2	2	2	2	2	2	2	2	2	2	2	2	2	2	2
2	350	1	676	0.72769	1	2014	2011	1	5	2	1	5	2	2			2				2	1	2	2	1	2	2	2	2	2	2		2	2	2	2	2	2	2	2	2	2	2	2	2	2	2	2	2
2	350	1	676	0.72769	1	2014	2013	2	4	2	1	5	1	1	99	2	2				2	2					2	2	2	2	2		2	2	2	2	2	2	2	2	2	2	2	2	2	2	2	2	2
2	350	2	677	0.53183	1	2014	2012	4	1	1	2	3	1	1	4	2	2				2	2					2	2	2	2	2		2	2	2	2	1	2	2	2	2	2	2	2	2	2	2	2	2
2	350	2	677	0.53183	1	2014	2011	4	4	1	2	2	1	1	8	2	2				1	2	2	2	2	2	2	2	2	2	2		2	2	2	2	2	2	2	2	2	2	2	2	2	2	2	2	2
2	350	2	677	0.53183	1	2014	2012	5	3	2	1	2	1	1	6	2	2				2	2					2	2	2	2	2		2	2	2	2	1	2	2	2	2	2	2	2	2	2	2	2	2
2	350	2	678	0.486616	1	2014	2012	4	4	2	2	2	1	2			2				2	1	2	2	2	2	2	2	2	2	2		2	2	2	2	2	2	2	2	2	2	2	2	2	2	2	2	2
2	350	2	679	0.698026	1	2014	2010	4	4	1	1	2	1	2			2				1	1	2	2	2	2	1	2	2	2	2		2	2	2	2	2	2	2	2	2	2	2	2	2	2	2	2	2
2	350	2	679	0.698026	1	2014	2010	4	4	2	1	2	1	2			2				2	1	2	2	2	2	2	2	2	2	2		2	2	2	2	2	2	2	2	2	2	2	2	2	2	2	2	2
2	350	2	680	0.664594	1	2014	2010	4	4	2	1	1	1	1	6	1	2				1	2	2	2	2	2	2	2	2	2	2		2	2	2	2	2	2	2	2	2	2	2	2	2	2	2	2	2
2	350	2	684	0.879741	1	2014	2010	2	1	2	2	2	1	2			2				2	2					2	2	2	2	2		2	2	2	2	2	2	2	2	2	2	2	2	2	2	2	2	2
2	350	1	688	1.60117	1	2014	2008	2	2	1	1	1	1	1	5	1	2				1	2	9	2	2	1	2	1	2	2	2		1	2	2	2	1	2	2	2	2	2	2	2	2	2	2	2	2
2	350	1	691	0.449424	1	2014	2011	1	2	1	1	2	1	1	5	2	2				2	1	2	2	2	2	1	2	2	2	2		2	2	2	2	2	2	2	2	2	2	2	2	2	2	2	2	2
2	350	1	692	0.984017	1	2014	2011	5	4	2	1	2	1	1	6	2	2				2	2					2	2	2	2	2		2	2	2	2	2	2	2	2	2	2	2	2	2	2	2	2	2
2	350	2	694	1.35676	1	2014	2008	4	4	2	1	2	1	2			1	17	1	1	1	2	1	2	2	1	1	2	2	2	2		2	2	2	2	1	2	2	2	2	2	2	2	2	2	2	2	2
2	350	2	698	0.37859	1	2014	2012	4	4	1	1	3	1	2			2				2	2					2	2	2	2	2		2	2	2	2	2	2	2	2	2	2	2	2	2	2	2	2	2
2	350	2	698	0.37859	1	2014	2010	5	3	2	1	1	2	2			1	7	2	2	1	2	2	2	2	1	1	2	2	2	2		2	2	2	2	2	2	2	2	2	2	2	2	2	2	2	2	2
2	250	1	705	0.444482	1	2014	2008	2	1	2	1	2	2	2			2				2	2					2	2	2	2	2		2	2	2	2	2	2	2	2	2	2	2	2	9	9	2	2	2
2	250	1	706	0.261094	1	2014	2013	4	5	2	1	2	1	2			2				2	2					2	2	2	2	2		2	2	2	2	1	2	2	2	2	2	2	2	2	2	2	2	2
2	250	1	708	0.306037	1	2014	2008	2	4	2	1	2	1	2			2				2	1	2	2	2	2	2	2	2	2	2		2	2	2	2	1	2	2	2	2	2	2	2	2	2	2	2	2
2	250	2	709	0.534927	1	2014	2011	1	4	2	1	2	1	2			2				2	2					2	2	2	2	2		2	2	2	2	2	2	2	2	2	2	2	2	2	2	2	2	2
2	250	2	712	0.213242	1	2014	2009	4	1	2	1	2	1	1	4	2	2				2	2					1	2	2	2	2		2	2	2	2	1	2	2	2	2	2	2	2	2	2	2	2	2
2	250	2	712	0.213242	1	2014	2009	4	4	1	1	2	1	2			2				1	2	2	2	2	2	2	2	2	2	1	1	2	2	2	2	2	2	2	2	2	2	2	2	2	2	2	2	2
2	250	2	720	0.659819	1	2014	2008	1	1	2	1	2	2	2			2				1	2	1	2	2	2	1	2	2	2	2		2	2	2	2	2	2	2	2	2	2	2	2	2	2	2	2	2
2	250	2	721	1.37374	1	2014	2011	1	3	2	1	2	1	2			2				2	2					2	2	2	2	2		2	2	2	2	2	2	2	2	2	2	2	2	2	2	2	2	2
2	330	2	722	0.647011	1	2014	2008	1	3	2	1	4	1	2			1	0	1	2	2	2					2	2	2	2	2		2	2	2	2	2	2	2	2	2	2	2	2	2	2	2	2	2
2	330	2	723	0.916922	1	2014	2010	5	4	2	1	2	1	1	5	2	2				2	2					2	1	2	2	2		2	2	2	2	2	2	2	2	2	2	2	2	2	2	2	2	2
2	330	2	728	0.310915	1	2014	2012	4	4	2	2	1	1	1	5	2	2				2	2					2	2	2	2	2		2	2	2	2	2	2	2	2	2	2	2	2	2	2	2	2	2
2	330	2	730	1.10163	1	2014	2011	4	4	2	2	3	1	2			2				2	2					2	2	2	2	2		2	2	2	2	2	2	2	2	2	2	2	2	2	2	2	2	2
2	330	2	730	1.10163	1	2014	2009	4	4	1	2	1	2	2			2				2	2					2	2	2	2	2		2	2	2	2	2	2	2	2	2	2	2	2	2	2	2	2	2
2	330	1	733	2.13642	1	2014	2012	2	3	2	1	5	1	2			2				2	2					2	2	2	2	2		2	2	2	2	2	2	2	2	2	2	2	2	2	2	2	2	2
2	330	1	735	1.23394	1	2014	2008	1	4	2	1	2	1	2			2				2	2					2	2	2	2	2		2	2	2	2	2	2	2	2	2	2	2	2	2	2	2	2	2
2	330	1	736	2.01369	1	2014	2009	2	2	2	1	2	9	9			2				2	2					1	2	2	2	2		1	2	2	2	9	2	2	2	2	2	2	2	2	2	2	2	2
2	330	1	741	2.38998	1	2014	2012	1	2	2	1	2	1	2			2				2	1	2	2	1	2	2	2	2	2	2		2	2	2	2	1	2	2	2	2	2	2	2	2	2	2	2	2
2	230	1	755	0.270522	1	2014	2010	2	4	2	1	2	1	2			2				2	2					1	2	2	2	2		2	2	2	2	2	2	2	2	2	2	2	2	2	2	2	2	2
2	230	1	756	0.343076	1	2014	2008	2	4	2	1	5	2	1	3	2	2				2	2					2	2	2	2	2		2	2	2	2	2	2	2	2	2	2	2	2	2	2	2	2	2
2	230	1	756	0.343076	1	2014	2009	1	1	2	1	2	2	1	5	2	2				2	2					2	2	2	2	2		2	2	2	2	2	2	2	2	2	2	2	2	2	2	2	2	2
2	230	1	766	0.259766	1	2014	2009	2	4	1	1	2	1	2			2				2	2					2	2	2	2	2		2	2	2	2	2	2	2	2	2	2	2	2	2	2	2	2	2
2	230	1	766	0.259766	1	2014	2012	1	1	2	1	5	1	2			2				2	2					2	2	2	2	2		2	2	2	2	1	2	2	2	2	2	2	2	2	2	2	2	2
2	360	1	769	0.856611	1	2014	2008	5	5	1	1	2	2	2			2				2	2					2	2	2	2	2		2	2	2	2	2	2	2	2	2	2	2	2	2	2	2	2	2
2	360	1	769	0.856611	1	2014	2012	1	1	1	1	2	1	2			2				1	2	2	2	2	2	2	2	2	2	2		2	2	2	2	2	2	2	2	2	2	2	2	2	2	2	2	2
2	360	1	771	1.20116	1	2014	2010	5	1	2	1	4	1	2			2				2	1	1	1	2	2	2	1	1	2	2		2	2	1	2	2	2	2	1	2	2	2	2	2	2	2	2	2
2	360	1	781	0.646165	1	2014	2010	1	4	1	1	2	1	1	3	2	2				2	2					2	2	2	2	2		2	2	2	2	2	2	2	2	2	2	2	2	2	2	2	2	2
2	360	1	782	1.48174	1	2014	2010	1	1	1	1	2	1	1	12	2	2				2	2					2	2	2	2	2		2	2	2	2	2	2	2	2	2	2	2	2	2	2	2	2	2
2	360	1	782	1.48174	1	2014	2012	1	4	1	1	1	1	2			2				2	1	2	2	2	2	2	2	2	2	2		2	2	2	2	2	2	2	2	2	2	2	2	2	2	2	2	2
2	360	1	789	1.48174	1	2014	2013	2	4	2	1	2	2	1	5	2	2				2	2					2	2	2	2	2		2	2	2	2	2	2	2	2	2	2	2	2	2	2	2	2	2
2	360	1	789	1.48174	1	2014	2008	4	4	1	1	2	2	2			2				2	2					1	1	2	2	2		2	2	2	2	2	2	2	2	2	2	2	2	2	2	2	2	2
2	360	1	795	1.14047	1	2014	2009	5	2	1	1	4	2	2			1	3	2	2	2	1	1	2	2	2	2	2	2	2	2		2	2	2	2	2	2	2	2	2	2	2	2	2	2	2	2	2
2	360	1	796	1.24428	1	2014	2012	2	4	1	1	2	1	2			2				2	1	2	2	1	2	1	2	2	2	2		2	2	2	2	2	2	2	2	2	2	2	2	2	2	2	2	2
2	360	1	803	1.5141	1	2014		1	1	1	1	2	2	1	5	2	2				2	2					2	2	2	2	2		2	2	2	2	2	2	2	2	2	2	2	2	2	2	2	2	2
2	360	1	803	1.5141	1	2014	2009	5	3	1	1	2	1	1	5	2	1	4	1	2	2	2					2	2	2	2	2		2	2	2	2	2	2	2	2	2	2	2	2	2	2	2	2	2
2	370	2	814	0.720898	1	2014	2008	4	4	2	2	2	2	2			2				2	2					1	2	2	2	2		2	2	2	2	2	2	2	2	2	2	2	2	2	2	2	2	2
2	370	2	815	0.959976	1	2014	2012	1	4	2	1	2	1	2			1	4	2	2	2	2					2	2	2	2	2		2	2	2	2	2	2	2	2	2	2	2	2	2	2	2	2	2
2	370	1	816	1.54068	1	2014	2012	1	1	1	1	2	1	2			2				2	2					2	2	2	2	2		2	2	2	2	1	2	2	2	2	2	2	2	2	2	2	2	2
2	370	2	818	1.21293	1	2014	2009	1	1	2	1	4	2	2			2				1	2	1	2	2	2	2	2	2	2	2		2	2	2	2	2	2	2	2	2	2	2	2	2	2	2	2	2
2	370	2	820	1.5147	1	2014	2012	5	4	2	1	2	2	1	3	2	2				1	1	2	1	2	2	2	2	1	2	2		1	2	2	2	2	2	2	2	2	2	2	2	2	2	2	2	2
2	370	2	827	1.28214	1	2014	2009	1	4	1	1	2	1	2			2				2	2					2	2	1	2	2		2	2	2	2	2	2	2	2	2	2	2	2	2	2	2	2	2
2	370	2	830	1.22235	1	2014	2012	1	1	1	2	1	1	2			1	2	1	2	1	2	1	1	2	1	2	2	2	2	2		2	2	2	2	2	2	2	2	2	2	2	2	2	2	2	2	2
2	240	2	841	0.438374	1	2014	2011	4	4	1	2	3	1	2			2				2	2					1	2	2	2	2		2	2	2	2	2	2	2	2	2	2	2	2	2	2	2	2	2
2	240	2	845	1.05416	1	2014	2012	1	4	1	2	3	1	1	4	2	2				2	2					2	2	2	2	2		2	2	2	2	2	2	2	2	2	2	2	2	2	2	2	2	2
2	240	1	848	1.65477	1	2014	2011	1	1	2	1	2	2	1	7	2	2				2	2					2	2	2	2	2		2	2	2	2	2	2	2	2	2	2	2	2	2	2	2	2	2
2	240	2	850	0.804373	1	2014	2010	2	3	1	1	2	1	2			2				2	2					1	2	2	2	2		2	2	2	2	1	2	2	2	2	2	2	2	2	2	2	2	2
2	240	2	853	0.559044	1	2014	2009	1	3	2	1	2	1	2			1	3	2	2	2	2					2	2	2	2	2		2	2	2	2	2	2	2	2	2	2	2	2	2	2	2	2	2
2	240	1	855	0.441376	1	2014	2009	1	4	1	1	5	2	1	8	2	2				2	2					2	2	2	2	2		2	2	2	2	2	2	2	2	2	2	2	2	2	2	2	2	2
2	240	1	856	1.83571	1	2014	2009	1	4	1	1	2	2	1	8	2	2				2	2					2	2	2	2	2		2	2	2	2	2	2	2	2	2	2	2	2	2	2	2	2	2
2	220	2	868	0.931296	1	2014	2012	1	4	1	2	2	2	2			2				2	2					2	2	2	2	2		2	2	2	2	2	2	2	2	2	2	2	2	2	2	2	2	2
2	220	1	869	1.51861	1	2014	2013	1	1	1	1	5	2	2			2				2	2					2	2	2	2	2		2	2	2	2	2	2	2	2	2	2	2	2	1	2	2	2	2
2	220	1	870	0.420786	1	2014	2008	1	4	1	1	2	1	2			2				2	2					2	2	2	2	2		2	2	2	2	1	2	2	2	2	2	2	2	2	2	2	2	2
2	220	1	874	0.41448	1	2014	2012	1	1	1	1	5	1	2			2				2	2					2	2	2	2	1	1	2	2	1	2	2	2	2	2	2	2	2	2	2	2	2	2	2
2	220	1	877	0.619189	1	2014	2013	2	3	2	1	5	2	1	7	1	2				2	2					2	2	2	2	2		2	2	2	2	2	2	2	2	2	2	2	2	2	2	2	2	2
2	220	1	877	0.619189	1	2014	2012	1	4	2	1	5	1	2			2				2	2					2	2	2	2	2		2	2	2	2	2	2	2	2	2	2	2	2	2	2	2	2	2
2	220	1	878	1.00961	1	2014	2011	1	4	2	1	5	1	2			2				2	2					2	2	2	2	2		2	2	2	2	2	2	2	2	2	2	2	2	2	2	2	2	2
2	220	1	879	1.0209	1	2014	2008	1	4	1	1	5	2	1	10	2	2				2	2					2	2	2	2	2		2	2	2	2	2	2	2	2	2	2	2	2	2	2	2	2	2
2	220	1	879	1.0209	1	2014	2009	1	4	2	1	5	2	2			2				2	2					2	2	2	2	2		2	2	2	2	2	2	2	1	2	2	2	2	2	2	2	2	2
2	210	1	881	2.0134	1	2014	2013	5	3	2	1	2	1	2			1	4	1	1	1	2	1	2	2	2	2	2	2	2	2		2	2	2	2	2	2	2	2	2	2	2	2	2	2	2	2	2
2	210	1	885	2.17409	1	2014	2012	2	4	1	1	4	1	2			2				2	2					2	2	2	2	2		2	2	2	2	9	2	2	2	2	2	2	2	2	2	2	2	2
2	210	1	886	1.12809	1	2014	2012	1	1	2	1	2	1	2			2				1	2	2	2	2	2	2	2	2	2	2		2	2	2	2	2	2	2	2	2	2	2	2	1	2	2	2	2
2	210	1	886	1.12809	1	2014	2012	1	4	1	1	2	2	2			2				1	2	2	2	2	2	2	2	2	2	2		2	2	2	2	2	2	2	2	2	2	2	2	2	2	2	2	2
2	210	1	887	2.5305	1	2014	2008	1	4	1	1	2	2	2			2				2	2					2	2	2	2	2		2	2	2	2	2	2	2	2	2	2	2	2	2	2	2	2	2
2	210	1	889	1.29715	1	2014	2008	1	1	1	1	2	1	2			2				2	2					2	2	2	2	2		2	2	2	2	2	2	2	2	2	2	2	2	2	2	2	2	2
2	210	1	893	1.27046	1	2014	2010	1	4	1	1	2	1	2			2				2	1	2	2	2	2	2	2	2	2	2		2	2	2	2	2	2	2	2	2	2	2	2	2	2	2	2	2
2	210	2	894	1.5048	1	2014	2010	1	5	2	2	2	2	2			2				1	2	2	2	2	2	2	2	2	2	2		2	2	2	2	2	2	2	2	2	2	2	2	2	2	2	2	2
2	210	2	903	1.0776	1	2014	2013	1	4	1	2	1	2	2			1	4	1	2	1	2	2	2	1	2	2	2	2	2	2		2	2	2	2	2	2	2	2	2	2	2	2	2	2	2	2	2
2	210	1	904	2.65376	1	2014	2010	1	1	2	1	2	1	2			2				2	2					2	2	1	2	2		2	2	2	2	2	2	2	2	2	2	2	2	2	2	2	2	2
[truncated: 51 more columns]
