# Supplementary material for: Development of an effective illness severity measure and assessment of the impact of perceived illness severity on formal careseeking for fatal illnesses of neonates and infants in six sub-Saharan Africa countries and Pakistan
Source: PLOS Glob Public Health. 2026 May 22;6(5):e0006455. doi: 10.1371/journal.pgph.0006455 (PMC13197068; doi:10.1371/journal.pgph.0006455)
Supplement: S3 Data — (XLSX) [file pgph.0006455.s004.xlsx]

## Sheet: Data
country	cluster	standardizedweight320_MW	vagq4030 - respondent	vagq206y - VASA interview year	vacq124y - year of child's death: VASA	vacq1060 - birthplace	vacq1220 - place of child's death	vacq1090 - child's sex: VASA	vagq409a - electricity	vagq4120 - floor material	vacq3010 -signs of birth injury	vacq3040 - breathe immediately after birth	vacq3050 - difficult breathing at birth	vacq3070 - cried immediately after birth	vacq3080 - minutes after birth cried	vacq3090 - stopped crying	vacq3110 - able to suckle on day-0	vacq3120 - ever able to suckle	vacq3130 - stopped suckling	vacq3160 - able to open mouth when stopped suck	vacq3170 - difficult breathing during illness	vacq3200 - fast breathing	vacq3230 - chest indrawing	vacq3240 - grunting	vacq3250 - spasms/convulsions	vacq3260 - fever	vacq3290 - cold to touch	vacq3320 - lethargic	vacq3330 - unresponsive	vacq3340 - bulging fontanelle	vacq3350 - cord pus	vacq3360 - cord stump redness	vacq3370 - cord red extended to skin	vacq3380 - skin bumps w-pus	vacq3390 - ulcers/pits	vacq3410 - skin turned black	vacq3420 - bleeding	vacq3440 - loose/watery stools	vacq3450 - N loose stools on worst day	vacq3460 - vomited everything	vacq3470 - yellow skin	vacq3480 - yellow eyes	saq602a_01 - 1st symptom	saq602a_02 - 2nd symptom	saq602a_03 - 3rd symptom	saq602a_04 - 4th symptom	saq602a_05 - 5th symptom	saq602a_06 - 6th symptom	saq602a_07 - 7th symptom
3	1	0.853401	1	2013	2011	4	4	2	2	1	2	1	2	1		1	2	2			1	1	2	2	2	2	2	2	2	2	2	2		2	2	2	2	2		2	2	2	3090	3110	3170	32002
3	2	0.605486	1	2013	2010	3	4	2	2	1	2	1	2	1		2	1		2		2	2	2	2	2	2	2	2	2	2	2	2		2	2	2	2	2		2	2	2
3	2	0.605486	1	2013	2009	4	4	1	2	1	2	1	2	1		2	2	2			2	2	2	2	2	2	2	2	2	2	2	2		2	2	2	2	2		2	2	2	3110
3	3	1.26818	1	2013	2010	2	2	1	2	1	2	1	2	1		2	1		1	1	2	2	2	1	2	2	2	2	2	2	2	2		2	2	2	1	2		2	2	2	3420	3240	3130
3	7	1.08701	1	2013	2011	1	1	1	2	1	2	1	2	1		1	1		2		2	2	2	2	2	2	2	2	2	2	2	2		2	2	2	2	2		2	2	2	3090
3	7	1.08701	1	2013	2008	1	4	2	2	1	2	1	2	1		1	1		2		2	2	2	1	2	1	2	2	2	2	2	2		2	2	2	2	2		2	2	2	3260	3240	3090
3	7	1.08701	5	2013	2011	1	4	2	2	1	2	1	2	1		1	1		1	1	1	2	2	1	2	1	2	2	2	2	2	2		2	2	2	2	1	3	1	2	2	3090	3260	3130	3460		3240	3170
3	10	1.0298	1	2013	2011	2	2	1	2	1	2	1	2	1		2	2	2			2	2	2	2	2	2	2	2	2	2	2	2		2	2	2	2	2		2	2	2	3110
3	10	1.0298	1	2013	2010	2	1	1	2	1	2	1	2	2	3	2	2	2			2	2	2	1	2	2	2	2	2	2	2	2		2	2	2	1	2		2	2	2	3080	3110	3240	3420
3	16	0.982127	1	2013	2009	4	4	1	2	1	2	1	2	1		2	1		2		2	2	2	2	2	2	2	2	2	2	2	2		2	2	2	2	2		2	2	2
3	22	0.882007	1	2013	2011	1	1	1	2	1	9	1	1	1		1	2	2			1	2	1	2	2	2	1	9	9	9	9	9		9	9	1	2	2		2	2	2	3050	3090	3170	3230	3110	3410	3290
3	25	1.61145	1	2013	2010	1	1	1	2	1	2	1	1	1		1	2	2			1	2	2	2	2	2	2	2	2	2	2	2		2	2	2	2	2		2	2	2	3050	3090	3110	3170
3	28	1.01073	1	2013	2008	1	4	2	2	1	2	1	2	1		2	2	2			2	2	2	2	2	2	2	2	2	2	2	2		2	2	2	2	2		2	2	2	3110
3	36	1.03934	1	2013	2011	4	4	1	2	1	1	2		2	4		2	2			1	2	2	2	2	2	2	2	2	2	2	2		2	2	2	2	2		2	2	2	3010	3040	3080	3110	3170
3	37	0.89631	1	2013	2009	1	1	1	1	2	2	1	2	1		2	1		2		2	2	2	2	2	1	2	2	2	2	2	2		2	2	2	2	2		2	2	2	3260
3	37	0.89631	2	2013	2011	1	1	1	2	1	2	1	2	1		2	1		2		1	2	2	2	2	2	2	2	2	2	2	2		2	2	2	2	2		2	2	2	3170
3	39	0.820028	1	2013	2008	1	1	1	2	1	2	1	2	2	4		2	2			2	2	2	2	2	2	2	2	2	2	2	2		2	2	2	2	2		2	2	2	3080	3110
3	40	1.3397	1	2013	2008	1	4	1	2	2	2	1	2	1		2	1		2		2	2	2	2	2	2	2	2	2	2	2	2		2	2	2	1	2		2	2	2	3420
3	41	1.50656	1	2013	2010	1	4	1	2	1	2	1	1	1		2	2	2			2	2	2	2	2	2	2	2	2	2	2	2		2	2	2	2	2		2	2	2	3050	3110
3	44	1.49703	1	2013	2009	1	1	2	2	1	2	1	2	2	4		2	2			1	2	2	2	2	2	2	2	2	2	2	2		2	2	2	2	2		2	2	2	3170	3080	3110
3	46	1.08701	2	2013	2011	4	2	1	2	1	2	1	2	1		2	2	2			2	2	2	2	2	2	2	2	2	2	2	2		2	2	2	2	2		2	2	2	3110
3	50	1.04411	11	2013	2009	5	1	1	2	1	2	1	2	1		2	1		2		1	2	2	2	2	1	2	2	2	2	2	2		2	2	2	2	1	99	2	2	2	3260		3170
3	51	0.743746	1	2013	2010	1	1	1	2	1	2	1	1	1		2	2	2			1	2	2	2	2	1	2	2	2	2	2	2		2	2	2	2	2		2	2	2	3050	3110	3170	3260
3	52	1.1919	1	2013	2008	1	1	2	2	1	2	1	2	1		1	1		2		2	2	2	2	2	2	2	2	2	2	2	2		2	2	2	2	2		2	2	2	3090
3	53	1.12992	1	2013	2011	1	3	2	2	1	2	1	2	1		2	1		2		1	2	2	2	2	2	2	2	2	2	2	2		2	2	2	2	2		2	2	2	3170
3	54	0.853401	1	2013	2008	4	4	2	2	1	2	1	1	1		2	2	2			1	2	2	2	2	2	2	2	2	2	2	2		2	2	2	2	2		2	2	2	3050	3170	3110
3	54	0.853401	1	2013	2010	5	5	1	2	1	2	1	2	1		2	2	2			2	2	2	2	2	2	2	2	2	2	2	2		2	2	2	2	2		2	2	2	3110
3	54	0.853401	1	2013	2009	1	1	1	2	1	2	1	2	1		2	2	2			2	2	2	2	2	2	2	2	2	2	2	2		2	2	2	2	2		2	2	2	3110
3	56	1.05841	1	2013	2008	4	4	2	2	1	2	1	1	2	4		2	2			1	1	2	2	2	2	2	2	2	2	2	2		2	2	2	2	2		2	2	2	3050	3080	3110	3170	32002
3	57	1.07748	1	2013	2011	5	3	1	2	1	2	1	2	1		2	1		2		2	2	2	2	2	2	2	2	2	2	2	1	2	2	2	2	1	2		2	2	2	3360	3420
3	58	1.08701	1	2013	2010	2	2	2	2	1	2	1	2	1		2	2	2			2	2	2	2	2	2	2	2	2	2	2	2		2	2	2	2	2		2	2	2	3110
3	61	1.31197	1	2013	2008	1	1	2	2	1	2	1	1	1		1	2	2			1	1	2	2	2	2	2	2	2	2	2	2		2	2	2	2	2		2	2	2	3050	3090	3110	3170	32002
3	61	1.31197	5	2013	2010	1	1	1	2	1	1	1	1	1		1	2	2			1	2	2	2	2	2	2	2	2	2	2	2		2	2	2	2	2		2	2	2	3010	3020	3050	3110	3090	3170
3	63	1.37307	3	2013	2011	2	4	1	2	1	2	1	2	1		2	1		2		1	2	2	1	2	2	2	2	2	2	2	2		2	2	2	2	2		2	2	2	3170	3240
3	64	1.23004	1	2013	2010	1	1	2	2	1	2	1	1	1		2	1		1	2	2	2	2	2	2	1	2	2	2	2	2	2		2	2	2	2	2		2	2	2	3260	3130	3050	3160
3	64	1.23004	3	2013	2010	1	1	1	2	1	1	1	2	1		2	2	2			2	2	2	1	2	1	2	2	2	2	2	2		2	2	2	2	2		2	2	2	3010	3110	3240	3260
3	66	0.905845	1	2013	2011	2	2	2	2	1	2	1	2	1		2	2	2			1	2	2	2	2	2	2	2	2	2	2	2		2	2	2	2	2		2	2	2	3110	3170
3	67	1.14899	1	2013	2008	1	1	1	2	1	2	1	1	2	1	2	2	2			2	2	2	2	2	2	2	2	2	2	2	2		2	2	2	2	2		2	2	2	3050	3110
3	70	0.91538	1	2013	2008	1	1	2	1	2	2	1	2	1		2	1		2		2	2	2	1	2	1	2	1	2	2	2	2		2	2	2	2	2		2	2	2	3260	3320	3240
3	72	0.605486	1	2013	2008	1	4	1	2	1	2	1	1	1		2	1		2		1	2	2	2	2	2	2	2	2	2	2	2		2	2	2	2	2		2	2	2	3050	3170
3	74	0.805725	1	2013	2011	1	1	2	2	1	2	1	2	1		2	1		2		1	2	2	2	2	1	2	2	2	2	2	2		2	2	2	2	2		2	2	2	3260	3170
3	75	0.872471	1	2013	2010	1	1	1	2	1	2	1	1	1		2	2	2			1	2	2	2	2	2	2	2	2	2	2	2		2	2	2	2	2		2	2	2	3050	3110	3170
3	77	0.953521	1	2013	2009	1	1	1	2	1	2	1	1	1		2	2	2			1	2	2	2	2	2	2	2	2	2	2	2		2	2	2	2	2		2	2	2	3050	3110	3170
3	78	0.829563	1	2013	2008	3	4	1	2	1	2	1	2	1		2	2	2			2	2	2	2	2	2	2	2	2	2	2	2		2	2	2	2	2		2	2	2	3110
3	79	0.376641	1	2013	2010	5	4	2	2	1	2	1	2	1		2	1		2		1	2	2	2	2	2	2	2	2	2	2	2		2	2	2	2	2		2	2	2	3170
3	82	1.14899	1	2013	2009	5	4	1	2	1	2	1	2	1		2	1		2		2	2	2	2	2	2	1	2	2	2	2	2		2	2	2	2	2		2	2	2	3290
3	83	0.891542	2	2013	2011	4	4	1	2	1	2	1	2	1		2	2	1	1	2	1	2	2	2	2	2	2	2	2	2	2	2		2	2	2	2	2		2	2	2	3110	3130	3160	3170
3	83	0.891542	1	2013	2009	2	2	2	2	1	2	1	1	1		2	1		2		1	1	1	2	2	2	1	2	2	2	2	2		2	2	2	2	2		2	1	1	3050			3170	32002	3230	3290
3	83	0.891542	3	2013	2009	2	1	2	2	1	2	1	2	1		2	2	2			2	2	2	2	2	2	2	2	2	2	2	2		2	2	2	1	2		2	2	2	3110	3420
3	85	0.939218	1	2013	2009	2	2	2	2	1	2	1	2	1		2	1		2		2	2	2	2	2	1	2	2	2	2	2	2		2	2	2	2	2		2	2	2	3260
3	85	0.939218	1	2013	2010	1	1	1	2	1	2	1	2	1		2	2	2			2	2	2	2	2	2	2	2	2	2	2	2		2	2	2	2	2		2	2	2	3110
3	85	0.939218	1	2013	2008	5	5	2	2	1	2	1	9	2	4		2	2			2	2	2	2	2	2	9	2	2	2	2	2		2	2	2	2	2		2	2	2	3080	3110
3	86	1.354	1	2013	2010	1	4	2	2	1	2	1	2	1		2	1		1	1	2	2	2	2	2	1	2	2	2	2	2	2		2	2	2	2	2		2	2	2	3260	3130
3	91	0.667465	1	2013	2010	4	4	1	2	1	2	1	2	1		2	1		2		2	1	2	1	2	1	2	2	2	2	2	2		2	2	2	2	2		2	2	2	3260	32003	3240
3	93	0.781887	1	2013	2010	2	2	1	2	1	2	1	2	1		1	1		1	2	1	1	2	1	2	2	1	2	2	2	2	2		2	2	2	2	2		2	2	2	3290	3130	3160	3170	32003	3240	3090
3	93	0.781887	1	2013	2009	2	1	1	2	1	2	1	2	1		1	2	2			2	2	2	2	2	2	1	2	2	2	2	2		2	2	2	2	2		2	2	2	3110	3290	3090
3	95	1.25865	1	2013	2011	1	1	1	2	1	2	1	1	1		1	1		2		1	2	1	2	2	2	2	2	2	2	2	2		2	2	2	2	2		2	2	2	3050	3170	3230	3090
3	96	1.14899	5	2013	2008	1	1	1	1	2	2	1	1	1		1	2	2			1	2	2	2	2	2	2	2	2	2	2	2		2	2	2	2	2		2	2	2	3050	3090	3110	3170
3	96	1.14899	1	2013	2011	2	2	2	2	1	2	1	2	1		1	1		1	2	1	2	2	2	2	1	2	2	2	2	2	2		2	2	2	2	2		2	2	2	3260	3090	3170	3160	3130
3	96	1.14899	1	2013	2009	1	1	2	2	1	2	1	2	1		1	2	2			1	1	2	2	2	2	2	2	1	2	2	2		2	2	2	1	2		2	2	2	3110	3170	32002	3090	3420	3330
3	98	0.667465	1	2013	2010	1	1	2	2	1	2	1	1	1		1	2	2			1	1	9	9	2	2	2	2	2	2	2	2		2	2	2	2	2		1	2	2	3050	32002	3460	3170	3110	3090
3	98	0.667465	1	2013	2011	2	2	1	2	1	2	1	1	1		1	2	2			1	2	2	2	2	1	2	2	2	2	2	2		2	2	2	2	2		2	2	2	3050	3170	3110	3260	3090
3	99	1.26818	1	2013	2009	2	2	2	2	1	2	1	2	1		2	1		2		2	2	2	2	2	2	2	2	2	2	2	2		2	2	2	2	2		2	2	2
3	101	0.858169	1	2013	2009	2	4	2	2	1	2	1	2	1		1	1		1	2	1	2	2	2	2	1	2	2	2	2	2	2		2	2	2	2	2		2	2	2	3260	3170	3130	3090	3160
3	102	1.07748	1	2013	2010	4	4	1	2	1	2	1	2	1		2	1		2		1	2	2	1	2	1	2	2	2	1	2	2		2	2	2	2	2		1	2	1	3460	3260		3240	3340	3170
3	102	1.07748	1	2013	2009	1	5	1	2	1	2	2		1		2	1		2		2	2	2	2	2	1	2	2	2	2	2	2		2	2	2	2	2		2	2	2	3040	3260
3	103	0.858169	1	2013	2010	2	2	2	2	2	2	1	2	1		1	1		1	2	2	1	2	2	2	2	1	2	2	2	2	2		2	2	2	1	2		2	2	2	3090	3130	3160	32003	3290	3420
3	106	1.01073	5	2013	2009	2	4	1	2	1	2	1	2	1		2	1		1	2	2	1	2	1	2	2	1	2	2	2	2	2		2	2	2	1	2		2	2	2	3130	3160	3240	3290	32003	3420
3	109	0.333732	5	2013	2011	2	1	1	1	1	2	1	2	1		2	1		2		1	1	1	2	2	1	2	2	2	2	2	2		2	2	2	2	2		2	1	2	3260		32003	3230	3170
3	110	0.719908	1	2013	2009	4	2	2	2	1	2	1	2	1		2	1		2		2	2	2	1	2	2	2	2	2	2	2	2		2	2	2	2	2		2	2	2	3240
3	116	1.24434	1	2013	2010	2	5	2	2	1	2	1	2	1		2	1		2		2	1	2	2	1	1	2	2	2	2	2	2		2	2	2	2	2		2	2	2	3260	3250	32003
3	116	1.24434	1	2013	2009	1	1	1	2	1	2	1	1	1		1	2	2			1	2	2	2	2	2	2	2	2	2	2	2		2	2	2	2	2		2	2	2	3050	3090	3110	3170
3	120	1.31109	1	2013	2008	2	2	1	2	1	2	1	2	1		2	1		2		1	2	2	2	2	2	2	2	2	2	2	2		2	2	2	2	2		2	2	2	3170
3	125	1.58284	1	2013	2008	4	4	1	2	1	2	1	2	1		2	1		2		2	2	2	2	2	1	2	2	1	2	2	2		2	2	2	2	2		2	2	2	3260	3330
3	125	1.58284	1	2013	2010	4	4	1	2	1	2	1	2	1		2	1		2		2	2	2	2	2	2	2	2	2	2	2	2		2	2	2	1	2		2	2	2	3420
3	127	1.21574	1	2013	2011	4	4	1	2	1	2	1	2	1		2	2	2			2	2	2	2	2	2	2	2	2	2	2	2		2	2	2	2	2		2	2	2	3110
3	129	0.920148	1	2013	2009	1	4	1	1	1	2	1	1	1		2	2	2			1	2	2	2	2	2	2	2	2	2	2	2		2	2	2	2	2		2	2	2	3050	3110	3170
3	130	0.862936	1	2013	2012	2	2	2	2	1	2	1	2	1		2	1		2		1	2	2	2	2	2	2	2	2	2	2	2		2	2	2	2	2		2	2	2	3170
3	130	0.862936	3	2013	2011	2	5	2	2	1	2	1	2	1		2	1		2		2	2	2	2	2	2	2	2	2	2	2	2		2	2	2	2	2		2	2	2	3490
3	135	1.73541	1	2013	2009	1	4	2	2	1	2	1	2	1		2	1		2		2	2	2	2	2	2	2	2	2	2	2	2		2	2	2	2	2		2	1	1
3	138	1.04411	1	2013	2008	1	1	2	1	2	2	1	2	1		2	1		2		1	2	2	2	2	1	2	2	2	2	2	2		2	2	2	2	2		1	2	2	3260	3460	3170
3	140	0.89631	1	2013	2008	1	1	2	1	2	2	1	2	1		2	1		2		2	2	2	2	2	1	2	2	2	2	2	2		2	2	2	2	2		2	2	2	3260
3	140	0.89631	1	2013	2008	4	4	1	2	1	2	1	1	1		2	2	1	2		1	2	2	2	2	2	2	2	2	2	2	2		2	2	2	2	2		2	2	2	3050	3110	3170
3	142	0.805725	1	2013	2009	1	1	1	1	2	2	1	1	1		1	2	2			2	2	2	2	2	1	2	2	2	2	2	2		2	2	2	2	2		2	2	2	3050	3090	3110	3260
3	143	1.38737	1	2013	2010	4	4	1	2	1	2	1	2	1		1	2	2			2	2	2	2	2	2	2	2	2	2	2	2		2	2	2	2	2		2	2	2	3090	3110
3	146	1.5304	1	2013	2010	1	1	2	1	2	2	1	2	1		2	1		2		2	2	2	1	2	1	2	2	2	2	2	2		2	2	2	2	2		2	2	2	3260	3240
3	152	0.271754	1	2013	2011	1	1	2	2	2	2	2		2	4		2	2			1	2	2	2	2	2	2	2	2	2	2	2		2	2	2	2	2		2	2	2	3040	3080	3110	3170
3	153	0.386176	1	2013	2010	2	2	1	2	1	2	1	1	2	4		2	2			1	2	2	2	2	2	2	2	2	2	2	2		2	2	2	2	2		2	2	2	3080	3110	3170	3050
3	156	0.653162	1	2013	2011	2	2	1	2	1	2	1	2	1		1	2	2			2	2	2	2	2	2	2	2	2	2	2	2		2	2	2	1	2		2	2	2	3090	3110	3420
3	157	1.09655	1	2013	2011	2	2	1	2	1	1	1	1	2	4		2	2			1	2	2	2	2	2	9	9	2	2	2	2		2	2	2	2	2		2	2	2	3010	3080	3050	3110	3170
3	158	1.33016	1	2013	2009	1	1	2	2	1	2	1	2	2	2	2	2	2			1	2	2	2	2	2	2	2	2	2	2	2		2	2	2	2	2		2	2	2	3080	3110	3170
3	160	1.14422	1	2013	2011	4	2	1	2	1	2	1	1	1		2	1		1	2	1	2	2	1	2	2	2	2	2	1	2	2		2	2	2	2	2		2	1	2	3050	3340		3160	3130	3170	3240
3	160	1.14422	1	2013	2009	2	4	1	2	1	2	1	2	1		2	1		2		1	2	2	1	2	2	1	2	2	2	2	2		2	2	2	2	2		2	2	1	3170		3290	3240
3	164	0.834331	1	2013	2009	4	2	1	2	1	2	1	2	1		2	2	2			1	2	2	1	2	2	2	2	2	2	2	2		2	2	2	2	2		2	2	2	3110	3170	3240
3	164	0.834331	1	2013	2008	5	4	1	2	1	2	1	2	1		2	1		2		2	2	2	1	2	1	2	2	2	2	2	2		2	2	2	2	2		2	2	2	3240	3260
3	166	0.471993	1	2013	2011	2	2	2	2	1	2	1	1	2	4		2	2			1	2	1	2	2	2	2	2	2	2	2	2		2	2	2	2	2		2	2	2	3050	3080	3110	3170	3230
3	167	0.486296	1	2013	2010	4	1	1	2	1	2	1	2	1		2	2	2			2	2	2	2	2	1	2	2	2	2	2	2		2	2	2	2	2		2	1	2	3110	3260
3	167	0.486296	5	2013	2010	3	3	1	2	1	1	2		2	4		2	2			1	2	2	2	2	2	1	2	2	2	2	2		2	2	2	2	2		2	2	2	3010	3040	3080	3110	3170	3290
3	172	0.667465	1	2013	2011	1	1	1	2	1	2	1	2	1		2	1		1	2	1	1	2	1	2	1	2	2	2	2	2	2		2	2	2	2	2		2	2	2	3260	3170	3240	32002	3160	3130
3	173	0.843866	1	2013	2009	2	2	1	2	1	2	1	1	2	4		2	2			1	2	2	2	2	1	2	2	2	2	2	2		2	2	2	2	2		2	1	2	3080	3050	3110	3170	3260
3	174	0.805725	1	2013	2009	1	1	1	2	1	2	1	2	1		2	1		1	1	1	1	2	2	2	2	2	2	2	2	2	2		2	2	2	2	2		2	2	2	3130	3170	32002
3	180	1.03457	1	2013	2010	1	1	2	2	1	2	2		1		1	1		2		1	2	2	1	2	1	2	2	2	2	2	2		2	2	2	1	2		2	2	2	3040	3420	3170	3090	3260	3240
3	184	0.619789	1	2013	2009	4	2	1	2	1	2	1	1	1		2	1		1	2	1	2	2	2	2	2	2	2	2	2	2	2		2	2	2	2	2		2	2	2	3050	3130	3160	3170
3	186	1.46842	1	2013	2010	3	1	2	2	1	2	1	1	1		2	2	2			1	2	2	1	1	1	2	2	1	2	2	2		2	2	1	2	2		2	1	1	3050	3110	3170	3240	3250	3260	3330
3	186	1.46842	1	2013	2011	2	1	1	2	1	2	1	1	1		2	1		2		1	2	2	1	2	1	2	2	2	2	2	2		2	2	2	1	2		2	2	2	3050	3170	3240	3260	3420
3	187	0.667465	1	2013	2010	4	4	1	2	1	2	1	1	2	4		2	2			1	2	1	2	2	1	2	2	2	2	2	2		2	2	2	2	2		2	1	1	3050	3080	3110	3170	3230	3260
3	188	1.14422	1	2013	2008	2	4	2	2	2	2	1	2	1		2	2	2			1	2	2	2	2	1	2	2	2	2	2	2		2	2	2	2	2		2	2	2	3110	3170	3260
3	190	0.748514	1	2013	2010	5	4	1	2	1	2	2		2	1	1	2	2			1	2	2	1	2	1	2	2	2	2	2	2		2	2	2	2	2		2	2	2	3110	3260	3240	3090	3040	3170
3	192	1.12039	1	2013	2008	4	4	2	2	1	1	2		2	4		1		1	1	1	2	2	1	2	1	2	2	2	2	2	2		2	2	2	2	2		2	2	2	3010	3020	3040	3080	3130	3170	3260
3	193	0.762817	1	2013	2011	1	4	1	2	1	1	1	2	1		1	1		1	1	1	1	2	1	2	1	2	2	2	1	2	2		2	2	2	2	2		2	2	2	3010	3090	3130	3170	3400	3260	3340
3	195	1.31586	1	2013	2010	2	3	1	2	1	2	1	1	1		2	2	2			1	1	1	1	2	1	2	2	2	2	2	2		2	2	2	2	2		2	2	2	3110	3170	3050	32002	3230	3240	3260
3	196	0.89631	1	2013	2011	1	1	1	2	1	2	1	2	2	1	1	2	1	2		2	2	2	2	2	1	2	2	2	2	2	2		2	2	2	2	2		2	2	2	3260	3110	3090
3	197	1.44458	1	2013	2010	2	1	1	2	1	2	1	2	1		1	1		2		1	2	2	1	2	1	2	2	2	2	2	1	1	2	2	2	2	2		2	2	2	3170	3090	3360	3260	3370	3240
3	197	1.44458	1	2013	2011	2	4	1	2	1	2	1	2	1		1	1		2		2	2	1	1	2	1	2	2	2	1	2	2		2	2	2	2	1	7	2	2	2	3440	3260	3230	3340	3090	3240
3	197	1.44458	1	2013	2010	2	4	1	2	1	2	1	2	1		2	1		2		2	2	2	2	2	2	1	2	2	2	2	1	2	2	2	1	2	2		2	2	2	3020	3290	3360	3400	3410
3	200	1.82123	1	2013	2010	2	1	1	2	1	2	2		1		2	2	2			1	2	2	2	2	2	2	2	2	2	2	2		2	2	2	2	2		2	2	2	3040	3110	3170
3	203	0.367106	1	2013	2010	5	5	2	2	1	2	1	1	1		1	2	2			1	2	2	2	2	2	2	2	2	2	2	2		2	2	2	2	2		2	2	2	3050	3110	3090	3170
3	203	0.367106	1	2013	2011	4	4	2	2	1	2	1	2	1		2	1		2		1	2	1	2	2	2	2	2	2	2	2	2		2	2	2	2	2		2	2	2	3170	3230
3	204	0.781887	1	2013	2009	2	1	1	2	1	2	1	1	1		1	2	2			1	2	2	2	2	1	2	2	2	2	2	2		2	2	2	2	2		2	2	2	3050	3090	3110	3170	3260
3	205	0.781887	1	2013	2010	2	2	1	2	1	2	1	1	1		1	2	2			1	1	2	2	2	2	1	2	1	2	2	2		2	2	2	2	2		2	2	2	3050	3090	3110	3170	32002	3290	3330
3	206	1.41121	1	2013	2011	1	3	1	2	1	2	1	2	1		2	1		2		1	2	2	1	2	1	2	2	2	2	2	2		2	2	2	2	2		2	1	1	3170	3240	3260
3	207	0.967824	3	2013	2011	2	1	2	2	1	2	1	2	1		2	1		2		1	2	2	2	2	1	2	2	2	2	2	2		2	2	2	2	1	5	2	1	1	3020	3260	3440			3170
3	207	0.967824	1	2013	2009	2	2	1	2	2	2	1	2	1		2	1		2		2	2	2	2	2	1	2	2	2	2	2	2		2	2	2	2	2		2	1	1			3260
3	208	1.21574	3	2013	2010	2	2	1	2	1	1	1	1	2	4		2	2			1	2	2	2	2	2	2	2	1	2	2	2		2	2	1	2	2		2	2	2	3010	3050	3080	3110	3170	3330	3410
3	211	1.43982	1	2013	2011	1	1	2	2	1	2	1	1	2	1	1	2	2			2	2	2	2	2	2	2	2	2	2	2	2		2	2	2	2	2		2	2	2	3050	3090	3110
3	213	1.0012	1	2013	2011	2	4	1	2	1	2	1	2	1		1	1		2		1	1	1	1	2	1	2	2	2	2	1	1	1	2	2	2	2	2		2	1	1	3090	3170	32003	3230	3240	3260	3350
3	216	0.491063	1	2013	2011	1	1	1	2	1	2	1	1	2	4		2	2			1	2	2	2	2	2	9	9	2	2	2	2		2	2	2	2	2		2	2	2	3050	3080	3170	3110
3	218	1.06794	1	2013	2010	1	1	1	2	1	2	1	2	1		2	2	2			2	2	2	2	2	2	2	2	2	2	2	2		2	2	2	2	2		2	2	2	3110
3	219	0.619789	1	2013	2009	2	4	1	2	1	2	1	2	1		2	2	1	1	2	1	2	2	1	2	1	2	2	2	2	2	2		2	2	2	2	2		2	2	2	3260	3130	3110	3170	3160	3240
3	220	0.634091	1	2013	2008	4	4	1	2	1	2	1	2	2	3	2	1		2		2	2	2	2	2	2	2	2	2	2	2	2		2	2	2	2	2		2	2	2	3080
3	224	1.04887	1	2013	2010	2	4	2	2	1	2	1	2	2	2	2	1		2		1	2	1	1	2	1	2	2	2	2	2	1	1	2	2	2	2	2		2	2	2	3080	3360	3260	3240	3170	3370	3230
3	226	1.29679	1	2013	2011	2	4	2	2	1	2	1	2	1		2	1		2		2	1	2	2	2	1	2	2	2	2	2	2		2	2	2	2	2		2	2	2	32003	3260
3	227	1.42075	1	2013	2011	1	1	2	2	1	2	1	2	1		2	2	2			1	2	2	2	2	1	2	2	2	2	2	2		2	2	2	2	2		2	2	2	3110	3170	3260
3	227	1.42075	1	2013	2008	5	5	2	2	1	2	1	2	1		1	2	2			2	2	2	2	2	2	2	2	2	2	2	2		2	2	2	2	2		2	2	2	3090	3110
3	227	1.42075	1	2013	2010	4	4	1	2	1	2	1	1	1		2	2	2			1	2	1	1	2	2	1	2	2	2	2	2		2	2	2	2	2		2	2	2	3110	3230	3240	3290	3170	3050
3	228	1.0012	1	2013	2011	1	1	2	2	1	2	1	1	1		1	1		2		1	2	2	2	2	2	2	2	2	2	2	2		2	2	2	2	2		2	2	2	3050	3090	3170
3	230	1.32063	1	2013	2009	2	2	2	2	1	1	1	2	1		2	1		1	2	1	2	2	2	2	1	2	2	2	2	2	2		2	2	2	2	2		1	2	2	3010	3130	3160	3260	3170	3460
3	233	0.605486	1	2013	2009	2	4	2	2	1	2	1	2	1		2	1		2		1	2	2	2	2	2	2	2	2	2	2	2		2	2	2	2	2		2	2	2	3170
3	236	1.32539	1	2013	2011	3	1	1	2	1	2	1	2	1		2	2	2			1	2	2	2	2	2	1	2	2	2	2	2		2	2	2	2	2		1	2	2	3290	3110	3460	3170
3	237	1.42551	1	2013	2009	4	1	2	2	1	2	1	2	1		2	1		2		1	2	2	2	2	1	2	2	2	2	2	2		2	2	2	2	2		2	2	2	3170	3260
3	239	0.872471	6	2013	2011	2	2	1	2	1	2	1	2	1		2	1		2		1	2	2	2	2	2	2	2	2	2	2	2		2	2	2	2	2		2	2	2	3170
3	239	0.872471	1	2013	2009	4	4	1	2	1	2	1	2	1		2	1		2		2	2	2	2	2	1	2	2	2	2	2	2		2	2	2	2	2		2	2	2	3260
3	239	0.872471	1	2013	2008	4	3	1	2	1	2	1	2	1		2	2	2			1	2	2	2	1	1	2	2	2	2	1	2		2	2	2	2	2		2	2	2	3260	3250	3170	3110	3350
3	240	0.524436	1	2013	2009	4	1	1	2	1	2	1	2	1		2	1		1	2	2	2	2	2	2	2	2	2	2	2	2	2		2	2	2	2	2		2	2	2	3130	3160
3	241	2.01193	1	2013	2011	1	1	2	2	2	2	1	1	2	4		2	2			1	1	2	2	2	2	2	2	2	2	2	2		2	2	2	2	2		2	2	2	3080	3050	3110	3170	32002
3	243	1.40644	1	2013	2008	1	1	1	2	1	2	1	1	2	4		2	2			1	2	2	2	1	2	2	2	2	2	2	2		2	2	2	2	2		2	2	2	3080	3050	3110	3170	3250	3400
3	245	1.21574	1	2013	2011	1	3	1	2	1	2	1	2	1		2	1		2		2	2	2	1	2	1	2	2	2	2	2	2		2	2	2	2	2		2	2	2	3240	3260
3	245	1.21574	1	2013	2009	2	1	1	2	1	2	1	1	2	2	2	1		2		2	2	2	1	2	2	2	2	2	2	2	2		2	2	2	2	2		2	1	1	3050	3080	3240
3	246	1.58284	1	2013	2010	4	4	2	2	1	2	1	2	2	4		2	2			2	2	2	2	2	2	2	2	2	2	2	2		2	2	2	2	2		2	2	2	3080	3110
3	246	1.58284	5	2013	2008	4	4	1	2	1	2	1	2	1		1	2	2			1	2	2	2	2	2	2	2	1	2	2	2		2	2	2	2	2		2	2	2	3110	3170	3090	3330
3	247	1.30156	1	2013	2011	2	3	1	2	1	2	1	2	1		2	1		2		2	2	2	2	2	1	2	2	2	2	2	2		2	2	2	2	2		2	1	2	3260
3	249	0.529204	1	2013	2009	3	3	1	2	1	2	1	1	2	4		2	2			1	2	2	2	2	2	2	2	2	2	2	2		2	2	2	2	2		2	2	2	3050	3170	3080	3110
3	250	1.44935	1	2013	2009	4	1	1	2	1	2	1	2	1		2	1		2		2	2	2	2	2	1	2	2	2	2	2	2		1	2	2	2	2		2	2	2	3020	3260	3380	3400
3	250	1.44935	1	2013	2010	2	2	2	2	1	2	1	2	1		2	2	2			1	2	2	2	1	1	2	2	2	2	2	2		2	2	2	2	2		2	1	1	3260	3250	3110			3170
3	250	1.44935	3	2013	2011	1	5	1	2	1	2	1	2	1		2	2	2			1	2	1	1	1	1	2	2	1	2	2	2		2	2	2	2	2		2	2	2	3260	3110	3400	3170	3250	3330	3230
3	251	1.0298	1	2013	2011	1	1	2	2	1	2	2		2	4		2	2			1	2	2	2	1	2	1	2	1	2	2	2		2	2	2	2	2		2	2	2	3040	3080	3110	3170	3250	3290	3330
3	252	0.686535	1	2013	2011	2	2	2	2	1	1	1	1	2	4		2	2			1	2	1	1	2	1	2	1	2	2	2	2		2	2	2	2	2		2	2	2	3010	3050	3080	3110	3170	3230	3240
3	254	1.43505	5	2013	2011	1	4	1	2	1	2	1	2	1		2	1		2		1	1	2	2	2	1	2	1	2	2	2	2		2	2	2	2	2		2	2	2	3170	32003	3260	3320
3	256	1.45412	1	2013	2008	4	3	1	2	1	2	1	1	2	1	2	1		2		2	1	2	1	2	1	2	2	2	2	2	1	2	2	2	2	2	2		2	2	2	3050	3260	3360	32003	3240
3	258	1.54947	1	2013	2008	2	4	1	2	1	2	1	1	1		2	1		2		1	1	1	1	2	1	2	1	2	2	2	2		2	2	2	2	2		2	1	1	3050	3260	3240	3170	32002
3	259	1.03457	1	2013	2008	4	1	1	2	1	2	1	2	1		2	1		1	2	2	2	2	2	1	1	2	2	2	1	2	2		2	2	2	2	2		2	2	2	3130	3160	3250	3260	3340
3	260	0.920148	3	2013	2010	1	4	2	2	1	2	1	2	1		2	1		2		1	2	2	2	2	2	2	2	2	2	2	2		2	2	2	2	2		2	2	2	3170
3	262	1.25865	5	2013	2011	1	1	2	2	1	2	1	1	1		2	2	2			1	2	1	2	2	1	2	2	2	1	2	2		2	2	2	2	2		2	2	2	3110	3260	3050	3340	3170	3230
3	262	1.25865	1	2013	2011	1	1	1	2	1	2	1	1	1		1	2	2			1	2	2	2	2	2	2	2	2	2	2	2		2	2	2	2	2		2	2	2	3050	3090	3110	3170
3	263	0.57688	1	2013	2009	4	4	1	2	1	2	1	2	1		2	1		1	2	1	2	1	2	1	2	2	2	1	2	2	2		2	2	2	2	2		2	2	1	3130	3250	3330	3160		3230	3170
3	264	1.354	1	2013	2008	4	4	2	2	1	2	1	2	1		2	1		2		2	2	2	2	2	2	2	2	2	2	2	2		2	2	1	2	2		2	2	2	3410
3	265	1.03934	3	2013	2008	4	4	2	2	2	1	1	2	1		1	2	2			2	2	2	2	2	2	2	2	2	2	2	2		2	2	2	2	2		2	2	2	3010	3090	3110	3490
3	270	0.872471	1	2013	2010	1	1	1	2	1	1	2		2	4		2	2			1	2	2	2	1	2	2	2	1	2	2	2		2	2	2	2	2		2	2	2	3010	3040	3080	3110	3170	3250	3330
3	271	1.08225	3	2013	2010	1	4	1	2	1	2	1	2	1		2	1		2		2	2	2	2	2	2	2	2	2	2	2	2		2	2	2	2	2		2	2	2	3490
3	272	1.05364	1	2013	2010	1	1	2	2	1	2	1	1	1		1	1		2		1	2	2	1	2	1	2	1	2	2	2	2		2	2	2	2	2		2	2	1	3050	3090	3260	3320		3170	3240
3	277	1.26341	1	2013	2010	2	3	1	2	1	2	1	1	1		2	1		2		1	2	1	2	2	1	2	2	2	2	2	2		2	2	2	2	2		2	2	2	3050	3170	3230	3260
3	277	1.26341	1	2013	2008	4	4	1	2	1	2	1	1	2	4		2	2			1	2	2	2	2	2	1	2	2	2	2	2		2	2	2	2	2		2	2	2	3050	3080	3110	3170	3290
3	279	0.848633	5	2013	2011	2	2	1	2	1	2	1	1	1		2	2	2			1	2	2	2	2	2	2	2	2	2	2	2		2	2	2	2	2		2	2	2	3050	3110	3170
3	280	1.1776	5	2013	2011	2	2	2	2	2	2	1	2	1		2	2	2			1	2	2	2	2	2	2	2	2	2	2	2		2	2	2	2	2		2	2	2	3110	3170
3	280	1.1776	1	2013	2009	2	4	2	2	1	2	1	2	1		2	1		2		2	2	2	2	2	2	2	2	2	1	2	2		2	2	2	2	2		2	2	2	3340
3	283	0.973154	1	2013	2010	1	1	1	2	2	2	1	1	1		2	1		2		1	2	2	1	2	1	2	2	2	2	2	2		2	2	2	2	2		2	2	2	3050	3170	3260	3240
3	283	0.973154	1	2013	2010	1	1	2	1	2	2	2		2	1	2	2	2			1	2	2	1	2	1	2	2	2	2	2	2		2	2	2	2	2		2	2	2	3170	3110	3260	3240	3040
3	285	1.22465	1	2013	2010	1	1	1	2	1	2	1	2	1		2	1		1	1	2	2	2	2	2	2	1	2	2	2	2	2		2	2	2	2	2		2	2	2	3130	3290
3	287	1.04114	1	2013	2008	2	2	2	2	1	2	1	2	1		2	1		1	2	1	1	1	1	2	1	9	9	2	1	9	9		2	2	2	2	1	5	2	1	1	3130	3260			3240	3170	32003
3	290	1.00592	1	2013	2008	1	1	1	2	1	2	1	1	2	4		2	2			1	2	9	9	9	2	2	2	2	2	2	2		2	2	2	2	2		2	2	2	3050	3080	3110	3170
3	292	0.909265	3	2013	2011	1	1	1	2	1	2	1	9	9	9	1	1		2		1	2	9	2	2	1	2	2	2	2	2	2		2	2	2	2	2		2	2	2	3090	3170	3260
3	293	0.937732	1	2013	2009	1	1	2	2	1	1	1	1	1		1	2	2			1	1	1	2	2	2	1	2	2	2	2	2		2	2	2	2	2		2	2	2	3010	3050	32002	3170	3110	3090	3230
3	295	0.981995	1	2013	2009	4	4	2	2	1	2	1	2	1		1	1		1	1	2	2	2	2	2	2	2	2	2	2	2	2		2	2	2	2	2		2	2	2	3090	3130
3	295	0.981995	3	2013	2010	2	2	2	2	1	2	1	1	1		2	2	2			1	1	9	2	2	2	2	2	2	2	2	2		2	2	2	2	2		2	2	2	3020	3110	3050	3170	32002
3	296	1.20617	1	2013	2011	4	1	1	2	1	2	1	2	1		1	1		1	1	1	2	1	1	2	1	2	2	2	2	2	2		2	2	2	2	2		2	1	1	3170	3230	3260	3240			3090
3	296	1.20617	1	2013	2011	5	4	2	2	1	2	1	2	1		1	1		1	2	2	1	2	1	2	1	2	2	2	2	2	1	2	2	2	2	2	2		2	2	2	3090	3130	32003	3240	3260	3360	3160
3	296	1.20617	1	2013	2009	4	4	1	2	1	2	1	2	1		1	2	2			1	1	1	2	2	2	1	2	2	2	2	2		2	2	2	2	2		2	2	2	3170	32002	3090	3110	3230	3290
3	300	1.02001	1	2013	2011	1	1	2	2	1	2	1	1	1		2	1		1	1	1	1	1	1	2	1	2	2	2	1	2	2		2	2	2	2	2		2	2	2	3050	3170	3340	3130	3230	3240	3260
3	302	0.650597	1	2013	2010	5	4	1	2	1	2	1	2	1		1	2	2			1	2	9	2	2	2	2	2	2	2	2	2		2	2	2	2	2		2	2	2	3090	3170	3110
3	308	1.03527	1	2013	2010	1	1	2	2	1	2	1	2	1		2	1		2		2	2	2	2	2	2	2	2	2	2	2	2		2	2	2	2	2		2	2	2
3	310	1.03843	1	2013	2008	2	4	2	2	1	2	1	2	2	2	1	1		1	1	2	2	2	2	2	2	2	2	2	2	2	2		2	2	2	2	2		2	2	2	3080	3090	3130
3	310	1.03843	1	2013	2010	2	2	2	1	2	2	9	9	1		1	2	2			2	2	2	2	2	2	2	2	2	2	2	2		2	2	2	2	2		2	2	2	3090	3110
3	311	0.839457	1	2013	2011	1	1	1	2	1	2	1	2	1		2	2	2			1	2	2	2	2	2	2	2	2	2	2	2		2	2	2	2	2		1	2	2	3170	3110	3460
3	313	1.12174	1	2013	2009	2	1	1	2	1	2	1	2	1		2	2	2			1	1	9	1	2	2	2	2	1	2	2	2		2	2	2	2	2		2	2	2	3110	32002	3170	3240	3330
3	315	0.399677	1	2013	2008	2	4	1	2	1	2	1	2	1		1	2	2			2	1	2	1	2	1	2	2	2	2	2	2		2	2	2	2	2		2	1	1	3090	3110	32002	3240	3260
3	318	1.73849	1	2013	2011	1	1	2	2	1	2	2		1		2	2	2			1	2	2	2	2	2	2	2	2	2	2	2		2	2	2	2	2		2	2	2	3170	3110	3040
3	321	0.85652	1	2013	2009	1	3	1	2	1	2	1	2	1		2	1		1	2	2	1	9	1	2	2	2	2	2	2	2	2		2	2	2	2	2		2	1	1			3240	3130	3160	32002
3	321	0.85652	1	2013	2008	1	4	1	2	1	2	1	2	1		1	1		1	1	2	2	2	2	2	2	2	2	2	2	2	2		2	2	2	2	2		2	2	2	3090	3130
3	323	0.906461	1	2013	2009	4	4	1	2	1	2	1	2	2	4		2	2			2	2	2	2	2	2	2	1	1	2	2	2		2	2	2	2	2		2	2	2	3020	3080	3110	3320	3330
3	325	2.12981	1	2013		5	5	1	2	1	2	1	2	1		2	9	9			2	1	9	2	2	2	2	2	2	2	2	2		2	2	2	2	2		2	2	2	3020	32002
3	325	2.12981	1	2013	2010	2	2	1	2	1	2	1	2	2	4		1		2		2	2	2	1	2	2	2	2	2	2	2	2		2	2	2	2	2		1	2	1	3080	3240	3460	347080
3	329	0.550143	1	2013	2011	4	4	1	2	1	2	1	2	1		2	9	9			1	1	9	1	1	1	2	2	2	2	2	2		2	2	2	2	2		2	2	2	3170	3240	3250	3260	32002
3	330	0.944691	1	2013	2008	2	4	2	2	1	2	1	2	1		1	1		1	2	1	1	1	1	1	1	2	2	1	2	2	2		2	2	2	2	2		2	2	2	3090	3130	3160	3170	32003	3230	3240
3	332	1.24801	2	2013	2010	4	4	2	2	1	2	1	2	1		2	1		2		1	1	2	2	2	1	2	2	2	2	2	2		2	2	2	2	2		2	2	2	3260	3170	32003
3	333	1.05893	1	2013	2009	4	4	1	2	1	2	1	2	1		2	1		1	1	1	2	2	2	2	2	2	2	2	2	2	2		2	2	2	2	2		2	1	1			3130	3170
3	333	1.05893	1	2013	2011	4	4	1	2	1	2	2		2	1	2	1		2		1	2	2	2	2	2	2	2	2	2	2	2		2	2	2	2	2		2	2	2	3040	3170
3	335	0.829885	1	2013	2010	4	4	2	2	1	2	2		2	2	2	2	2			2	2	2	2	2	2	2	2	2	2	2	2		2	2	2	2	2		2	2	2	3110	3040	3080
3	336	1.11978	1	2013	2009	4	2	2	2	1	2	1	2	1		2	1		2		1	2	9	1	2	1	2	1	2	2	2	2		2	2	2	2	2		2	1	1	3260	3240	3170			3320
3	336	1.11978	1	2013	2008	5	5	1	2	1	2	1	2	1		2	1		2		2	2	2	2	1	2	2	2	2	2	2	2		2	2	2	2	2		2	2	2	3250
3	338	0.9302	1	2013	2010	4	4	2	2	1	2	2		1		1	1		2		2	2	2	2	2	2	2	2	2	2	2	2		2	2	2	2	2		2	2	2	3040	3090
3	339	0.884792	2	2013	2010	4	4	1	2	1	2	1	2	1		2	2	1	2		1	1	9	1	2	2	1	2	2	2	2	2		2	2	2	2	2		1	2	2	3110	32002	3170	3240	3460	3290
3	339	0.884792	1	2013	2011	3	3	2	2	1	2	1	1	1		1	2	2			1	1	1	1	2	1	2	1	2	2	2	2		2	2	2	2	2		2	2	2	3050	3090	3110	3170	32002	3230	3240
3	340	1.10844	1	2013	2011	4	4	1	2	1	2	1	2	1		1	1		1	1	1	2	2	1	2	1	2	2	2	2	2	2		2	2	2	2	2		2	2	2	3260	3130	3090	3400	3170	3240
3	341	1.15462	1	2013	2011	1	4	1	2	1	2	1	2	1		1	1		1	1	2	2	2	1	2	1	2	2	2	2	2	2		2	2	2	2	2		2	2	2	3090	3130	3240	3260
3	342	0.739018	1	2013	2011	4	1	2	2	2	2	1	2	1		2	1		1	2	1	2	2	1	2	2	2	2	2	2	2	2		2	2	2	2	2		2	1	1			3170	3240	3160	3130
3	342	0.739018	1	2013	2009	1	1	1	2	1	2	2		1		2	1		2		2	2	2	2	2	1	2	2	2	2	2	2		2	2	2	2	2		2	2	2	3040	3260
3	348	0.604308	1	2013	2010	2	4	2	2	1	2	1	2	1		2	1		1	1	1	1	2	1	2	1	2	2	2	2	2	2		2	2	2	2	2		2	2	2	3260	3170	32003	3240	3130
3	352	0.432983	1	2013	2010	4	4	1	2	1	2	1	2	2	4		2	2			2	1	9	1	2	2	2	2	2	2	2	2		2	2	2	2	2		2	2	2	3080	3110	32002	3240
3	354	0.750504	3	2013	2011	1	1	2	2	1	2	1	2	1		1	2	2			1	2	2	1	2	2	2	2	2	2	2	2		2	2	2	2	2		2	2	2	3090	3110	3170	3240
3	354	0.750504	1	2013	2010	4	4	2	2	1	2	1	1	1		1	1		1	1	1	2	2	2	2	2	2	2	2	2	2	2		2	2	2	2	2		2	1	1	3050	3090	3130	3170
3	358	0.889371	1	2013	2009	2	4	1	2	1	2	1	2	2	3	1	1		2		1	2	9	1	2	2	2	2	2	2	2	1	2	2	2	2	2	2		2	2	2	3020	3080	3090	3360	3170	3240
3	359	0.889371	1	2013	2010	1	4	2	2	1	2	1	2	1		1	1		1	1	2	2	2	1	1	1	2	2	1	2	2	2		2	2	2	2	1	3	1	2	1	3090	3130	3240	3250	3260	3330
3	365	1.1057	1	2013	2009	2	2	2	2	1	2	1	1	2	1	2	1		1	2	1	2	2	1	2	1	2	2	2	2	2	2		2	2	2	1	2		2	1	1	3050	3130	3160	3170	3260	3420	3240
3	365	1.1057	1	2013	2009	4	4	2	2	1	2	1	2	1		1	1		1	1	1	1	2	1	2	2	2	2	2	2	2	2		2	2	1	1	2		2	2	1	3130	3090	3240	3410	3420	3170	32002
3	366	1.25371	1	2013	2009	2	2	1	2	2	2	1	1	2	4		2	2			1	2	2	2	2	2	2	2	2	2	2	2		2	2	2	2	2		2	2	2	3050	3080	3110	3170
3	366	1.25371	1	2013	2010	1	1	2	2	1	2	1	2	1		2	2	2			1	2	2	2	2	2	2	2	2	2	2	2		2	2	2	2	2		2	2	2	3110	3170
3	368	0.882003	1	2013	2009	4	1	1	2	1	2	1	2	1		2	2	2			1	2	2	2	2	2	2	2	2	2	2	2		2	2	2	2	2		2	2	2	3110	3170
3	371	1.03916	1	2013	2010	4	4	2	2	1	2	1	2	1		1	1		1	2	2	2	2	2	2	2	2	2	2	2	2	2		2	2	2	2	2		2	2	2	3090	3130	3160
3	371	1.03916	1	2013	2008	1	1	1	2	1	2	1	2	1		9	2	2			9	9	9	9	9	9	9	9	9	9	9	9		9	9	9	9	9		9	9	9	3110
3	377	1.44201	1	2013	2011	1	4	1	2	1	2	1	2	1		2	1		2		1	2	1	2	2	1	2	2	2	2	2	2		2	2	2	2	2		2	2	2	3260	3170	3230
3	378	1.44201	3	2013	2011	1	1	2	2	1	2	1	2	1		2	1		2		2	2	2	2	2	1	2	2	2	2	2	2		2	2	2	2	2		2	2	2	3260
3	379	0.947661	1	2013	2010	1	4	1	2	2	2	1	2	1		2	1		1	1	1	2	9	1	1	1	2	2	2	2	2	2		2	2	2	2	2		2	1	1			3260	3250	3240	3130	3170
3	383	1.13453	1	2013	2010	2	1	1	2	2	2	2		1		1	1		1	1	1	2	2	1	2	1	2	2	2	2	2	2		2	2	2	2	2		2	1	1	3040	3260	3130	3090	3240	3170
3	384	0.964532	1	2013	2008	2	2	1	2	1	2	1	2	1		1	1		1	1	2	2	2	2	2	2	2	2	2	2	2	1	2	2	2	2	1	2		2	2	2	3090	3130	3360	3420
3	387	0.423672	1	2013	2011	1	1	2	2	1	2	1	2	1		1	2	2			2	2	2	2	2	2	2	2	2	2	2	2		2	2	2	2	2		2	2	2	3090	3110
3	388	0.523608	1	2013	2009	1	1	2	2	1	2	1	2	1		2	1		2		1	2	1	2	2	1	2	2	2	2	2	2		2	2	2	2	2		2	2	2	3170	3230	3260
3	391	1.13873	1	2013	2010	4	4	2	2	1	2	1	2	2	1	1	1		2		2	1	1	1	1	2	2	1	2	2	2	1	1	2	2	2	2	2		2	1	1			3360	3370	3240	3320	3250
3	392	1.13873	1	2013	2009	2	2	2	2	1	2	1	1	1		1	2	2			1	2	1	1	2	2	1	1	2	2	2	2		2	2	2	2	2		2	2	2	3050	3090	3110	3170	3230	3240	3290
3	394	1.23022	1	2013	2010	2	2	2	2	1	2	1	2	1		2	1		1	1	1	2	2	2	2	2	2	2	2	2	2	2		2	2	2	2	2		2	2	2	3130	3170
3	394	1.23022	1	2013	2011	1	1	2	2	1	2	2		1		2	1		1	2	1	2	1	2	2	1	2	2	2	2	2	2		2	2	2	2	2		2	2	2	3260	3170	3130	3230	3040	3160
3	396	1.04578	1	2013	2010	1	1	2	2	1	2	1	1	2	4		2	2			1	2	9	2	2	2	2	2	2	2	2	2		2	2	2	2	2		2	2	2	3080	3050	3110	3170
3	396	1.04578	1	2013	2011	2	2	1	2	1	2	1	2	1		2	1		1	2	1	1	2	1	2	1	2	2	2	2	2	2		2	2	2	1	2		2	2	2	3260	3420	3130	3160	3240	3170	32002
3	397	0.97222	1	2013	2011	2	1	1	2	1	2	1	2	1		1	1		1	1	1	2	2	2	2	2	2	2	2	2	2	2		2	2	2	2	2		2	2	2	3090	3130	3170
3	398	1.07718	1	2013	2008	2	2	1	2	1	2	1	2	1		1	2	2			1	2	2	1	2	2	2	2	2	2	2	2		2	2	2	2	2		2	1	1	3090	3110	3240	3400	347080	347080	3170
3	401	1.72242	1	2013	2011	1	1	2	2	1	2	1	1	1		2	2	2			1	2	1	1	2	2	2	2	2	2	2	2		2	2	2	2	2		2	2	2	3050	3110	3170	3230	3240
3	403	1.06237	1	2013	2009	4	4	2	2	2	2	1	2	1		1	1		1	1	2	2	2	2	2	1	2	2	2	2	2	2		2	2	2	2	2		2	2	2	3090	3130	3260
3	403	1.06237	1	2013	2009	3	4	2	2	1	2	1	2	1		1	1		1	1	1	2	2	2	2	2	2	2	2	2	2	2		2	2	2	2	2		2	2	2	3090	3130	3170
3	403	1.06237	1	2013	2012	4	4	2	2	1	2	1	2	1		2	1		1	1	1	2	2	2	2	2	2	2	2	2	2	2		2	1	2	2	2		2	2	2	3130	3390	3170
3	403	1.06237	1	2013	2009	1	4	2	2	1	2	1	1	1		2	2	2			2	2	2	2	2	1	2	2	2	2	2	2		2	2	2	2	2		2	1	1	3050	3110	3260
3	405	1.24914	1	2013		2	2	2	2	1	2	1	2	2	1	2	1		2		1	2	2	2	1	1	2	2	2	2	2	2		2	2	2	2	2		2	2	2	3260	3250	3170
3	408	0.694334	1	2013	2011	1	4	1	2	1	2	1	2	1		1	1		1	1	2	2	2	2	2	1	2	2	2	2	2	2		2	1	2	2	2		2	1	1	3090	3130	3260		3400		3390
3	408	0.694334	1	2013	2008	2	2	1	2	1	2	1	2	1		1	2	2			2	2	2	2	2	2	2	2	2	2	2	2		2	2	2	2	2		2	2	2	3110	3090
3	412	0.793399	1	2013	2009	2	1	2	2	1	2	1	1	1		2	2	2			1	2	2	1	2	1	2	2	2	2	2	2		2	2	2	2	2		2	2	2	3110	3050	3260	3240	3170
3	412	0.793399	1	2013	2010	2	1	1	2	1	2	1	2	1		1	1		1	2	1	2	2	1	2	2	1	1	2	2	2	2		2	2	2	1	2		2	2	2	3090	3130	3160	3170	3240	3290	3320
3	412	0.793399	1	2013	2011	1	1	2	2	1	2	1	1	2	4		2	2			1	2	2	2	2	2	2	2	2	2	2	2		2	2	2	2	2		2	2	2	3050	3080	3110	3170
3	413	0.648449	1	2013	2010	1	1	1	2	1	2	1	2	1		2	2	2			1	2	2	1	2	2	2	2	2	2	2	2		2	2	2	2	2		2	2	2	3170	3110	3240
3	414	0.804737	1	2013	2009	1	1	1	2	1	2	1	1	1		2	1		2		1	1	1	1	2	1	2	2	2	2	2	2		2	2	2	2	2		2	2	2	3260	3170	3050	3230	32002	3240
3	415	0.953291	1	2013	2008	2	4	1	2	1	2	1	2	1		1	1		1	1	2	2	2	1	2	1	2	2	2	2	2	2		2	2	2	2	2		2	2	2	3090	3130	3240	3260
3	415	0.953291	1	2013	2009	2	2	2	2	1	2	1	2	1		1	1		1	1	2	2	2	1	2	2	2	2	2	2	2	2		2	2	2	2	2		2	2	2	3090	3130	3240
3	418	0.826152	3	2013	2011	2	1	1	2	1	2	1	2	1		2	2	2			1	2	2	2	1	1	2	2	2	2	2	2		2	2	2	2	2		1	1	1	3110	3260	3250	3170	3460
3	420	0.589793	1	2013	2010	2	2	1	2	1	2	1	1	1		2	2	2			1	2	2	1	2	2	2	2	2	2	2	2		2	2	2	2	2		2	2	2	3110	3050	3170	3240
3	421	0.676461	1	2013	2009	1	1	1	2	1	2	1	1	1		2	2	2			1	2	2	1	2	1	2	2	2	2	2	2		2	2	2	2	2		2	2	2	3050	3110	3260	3240	3170
3	421	0.676461	1	2013	2009	1	4	1	2	1	2	1	2	1		1	2	1	2		1	2	1	1	2	1	2	2	2	2	2	2		2	2	2	2	2		2	2	2	3090	3110	3170	3230	3240	3260
3	422	0.905978	1	2013	2011	4	4	1	2	1	2	1	2	1		2	2	2			1	2	2	2	2	2	2	2	2	2	2	2		2	2	2	2	2		2	2	2	3110	3170
3	425	1.14749	1	2013	2011	4	4	1	2	1	2	1	1	1		2	1		2		1	2	2	2	2	2	2	2	2	2	2	2		2	2	2	2	2		2	2	2	3170	3050
3	426	0.887401	1	2013	2009	4	4	2	2	1	2	1	2	1		1	1		2		2	2	2	2	2	2	2	2	2	2	2	2		2	2	2	2	2		2	2	2	3090
3	430	0.804478	1	2013	2011	2	2	1	2	1	2	1	1	1		2	2	1	1	2	1	2	2	2	2	2	2	2	2	2	2	2		2	2	2	2	2		2	2	2	3050	3110	3130	3160	3170
3	435	0.403763	1	2013	2009	1	4	2	2	1	2	1	2	1		2	2	2			1	2	2	1	2	2	1	1	2	2	2	2		2	2	2	2	2		2	1	2	3110	3170	3240	3290	3320
3	438	0.422423	1	2013	2010	4	1	1	2	1	2	2		1		2	1		2		2	2	2	2	2	1	2	2	2	2	2	2		2	2	2	2	2		2	2	2	3040	3260
3	439	1.07043	1	2013	2008	1	1	2	2	1	1	1	2	1		1	1		1	1	1	2	2	2	2	1	2	2	2	2	2	2		2	2	2	2	2		2	2	2	3010	3090	3130	3170	3260
3	440	0.781619	1	2013	2008	4	4	2	2	1	2	1	2	1		2	2	1	1	2	1	2	2	2	2	2	1	2	2	2	2	2		2	2	2	2	2		2	2	2	3110	3130	3160	3170	3290
3	446	0.645632	1	2013	2009	4	4	2	2	1	2	1	1	1		1	2	2			1	2	2	1	2	2	1	2	2	2	2	2		2	2	2	2	2		2	2	2	3110	3050	3170	3090	3240	3290
3	448	0.865967	1	2013	2009	1	4	2	2	1	2	1	2	1		2	1		2		2	2	2	1	2	1	2	2	2	2	2	2		2	2	2	2	2		2	2	2	3260	3240
3	452	0.546105	1	2013	2008	1	4	1	2	1	2	1	2	1		2	1		1	2	2	2	2	2	2	2	2	2	2	2	2	2		2	2	2	2	2		2	2	2	3130	3160
3	453	0.688092	1	2013	2011	4	4	2	2	1	2	1	2	1		2	1		1	1	2	2	2	2	2	2	2	2	2	2	2	2		2	2	2	1	2		2	2	2	3130	3420
3	455	1.21598	1	2013	2011	1	1	1	2	1	2	1	2	1		1	2	2			2	2	2	2	2	2	1	2	2	2	2	2		2	2	2	2	2		2	2	2	3090	3110	3290
3	456	1.21598	1	2013	2010	2	2	1	2	1	2	1	1	1		2	2	2			1	2	1	1	2	1	2	1	2	2	2	2		2	2	2	2	2		1	1	1	3260	3170	3460	3110	3050		3230
3	456	1.21598	1	2013	2010	1	1	1	2	1	2	1	1	1		1	2	1	1	2	1	2	2	2	2	2	2	2	2	2	2	2		2	2	2	2	2		2	2	2	3090	3110	3160	3130	3050	3170
3	456	1.21598	1	2013	2011	1	1	1	2	1	2	1	1	1		1	2	2			1	2	2	2	2	2	2	2	2	2	2	2		2	2	2	2	2		2	2	2	3050	3090	3110	3170
3	456	1.21598	3	2013	2008	1	1	1	2	1	2	1	1	1		1	2	2			1	2	2	2	2	2	2	2	2	2	2	2		2	2	2	2	2		2	2	2	3050	3090	3110	3170
3	460	1.12011	1	2013	2010	3	1	1	2	1	2	1	1	1		1	2	2			1	1	2	1	2	2	1	2	2	2	2	2		2	2	2	2	2		2	2	2	3050	3090	3110	3170	32002	3240	3290
3	460	1.12011	1	2013	2008	2	4	1	2	1	2	1	2	1		2	1		2		2	2	2	2	2	1	2	2	2	2	2	2		2	2	2	2	2		2	2	2	3260
3	471	1.06006	1	2013	2009	5	5	2	2	1	2	1	2	1		2	2	2			2	2	2	2	2	2	2	2	2	2	2	2		2	2	2	2	2		2	2	2	3110
3	471	1.06006	1	2013	2010	1	1	1	2	1	2	1	2	1		2	1		1	1	2	1	2	2	2	1	2	2	2	2	2	2		2	2	2	2	2		2	1	1	3260	3130	32002
3	475	0.577311	1	2013	2008	4	4	1	2	1	2	2		2	1	2	1		2		2	2	2	2	2	2	2	2	2	2	2	2		2	2	2	2	2		2	2	2	3040
3	482	0.754945	1	2013	2008	4	4	1	2	1	2	1	2	1		1	1		1	2	2	2	2	2	2	2	1	2	2	2	2	2		2	2	2	2	2		2	2	1	3090	3130	3160	3290
3	484	0.564338	1	2013	2011	1	4	2	2	1	2	1	2	1		2	1		2		2	1	2	2	2	1	2	2	2	2	2	2		2	2	2	2	2		2	2	2	3260	32002
3	485	0.571623	1	2013	2011	4	1	1	2	1	2	1	1	1		2	2	2			1	2	2	2	2	2	2	2	2	2	2	2		2	2	2	2	2		2	2	2	3050	3110	3170
3	486	0.724005	1	2013	2009	1	4	2	2	1	2	1	2	2	1	2	2	1	2		1	1	2	1	2	1	2	2	2	2	2	2		2	2	2	2	2		2	2	2	3260	3240	32003	3170	3110
3	487	1.01148	1	2013	2008	4	4	1	2	1	2	1	2	1		2	2	2			1	2	2	2	2	2	2	2	2	2	2	2		2	2	2	2	2		2	2	2	3110	3170
3	493	0.71998	1	2013	2010	1	4	1	2	1	2	2		2	2	1	1		2		2	2	2	2	2	2	2	2	2	2	2	2		2	2	2	2	2		2	2	2	3040	3080	3090
3	503	1.32782	1	2013	2008	2	4	2	2	1	2	2		1		2	1		2		2	2	2	2	2	1	2	2	2	2	2	2		2	2	2	2	2		2	2	2	3040	3260
3	505	0.214213	1	2013	2009	1	1	1	2	1	1	1	2	2	4		2	2			2	1	2	2	2	2	2	2	2	2	2	1	9	2	2	2	2	2		2	2	2	3010	3080	3110	32002	3360
3	507	0.352656	1	2013	2010	4	4	1	2	2	2	2		2	1	2	1		2		2	2	2	2	2	2	2	2	2	2	2	2		2	2	2	2	2		2	2	2	3040
3	509	0.982625	1	2013	2011	2	2	1	2	1	2	1	1	1		2	2	2			1	1	2	1	2	2	2	2	2	2	2	2		2	2	2	2	2		2	2	2	3050	3110	3170	32002	3240
3	511	1.57718	1	2013	2008	4	4	1	2	1	2	1	2	2	2	2	1		2		2	2	2	2	2	1	2	2	2	2	2	2		2	2	2	2	2		2	2	2	3080	3260
3	513	0.950109	1	2013	2008	1	1	2	2	1	2	1	1	1		1	1		1	1	1	2	2	1	2	1	2	2	2	2	2	2		2	2	2	2	2		2	2	2	3050	3090	3130	3170	3240	3260
3	516	0.97782	1	2013	2009	4	1	2	2	1	2	2		2	2	2	2	2			2	2	2	2	2	2	2	2	2	2	2	2		2	2	2	2	2		2	2	2	3040	3080	3110
3	523	0.921611	1	2013	2008	1	4	1	2	1	9	9	9	9	9	9	1		1	1	1	2	2	2	2	2	2	2	2	2	2	2		2	2	2	2	2		2	2	2	3130	3170
3	526	0.992975	1	2013	2011	2	1	1	2	2	2	9	1	1		1	2	2			9	9	2	2	2	2	2	2	2	2	2	2		2	2	2	2	2		2	2	2	3050	3090	3110
3	528	0.631434	11	2013	2011	4	4	2	2	2	9	9	9	9	9	9	1		9		9	9	9	9	9	1	2	2	2	2	2	2		2	2	2	2	2		2	2	2	3260
3	530	0.727703	1	2013	2009	2	2	1	2	1	2	1	2	1		2	1		2		2	2	2	1	2	2	2	2	2	2	2	2		2	2	2	2	2		2	2	2	3240
3	531	0.871001	1	2013	2010	1	1	1	2	1	2	1	2	1		2	2	2			2	2	2	2	2	2	2	2	2	2	2	2		2	2	2	2	2		2	2	2	3110
3	545	0.911178	1	2013	2009	2	2	2	2	1	2	1	2	1		2	1		2		2	2	2	1	2	2	1	2	2	2	2	2		2	2	2	2	2		2	1	1			3240	3290
3	546	0.654131	1	2013	2010	4	1	2	2	1	2	1	1	1		1	2	2			2	2	2	1	2	2	1	2	2	2	2	2		2	2	1	2	2		2	1	1	3050	3090	3110	3240	3290	3410
3	551	0.566928	1	2013	2011	2	4	2	2	1	2	1	2	2	9	9	1		2		2	2	2	1	2	1	2	2	2	2	2	2		2	2	2	2	2		2	2	2	3240	3260
3	554	0.724005	1	2013	2009	4	4	2	2	1	2	1	2	1		2	1		1	2	1	2	2	1	2	1	2	1	2	2	2	1	2	2	2	2	2	2		2	2	1	3260	3130	3160	3360	3320	3170
3	556	0.789235	1	2013		1	1	2	2	1	2	1	2	1		2	1		2		2	2	2	2	2	2	2	2	2	2	2	2		2	2	2	1	2		2	2	2	3420
3	557	0.787539	1	2013	2010	4	4	1	2	1	2	1	2	1		2	2	2			2	2	2	1	1	1	2	2	2	2	2	2		2	2	2	2	2		2	2	2	3260	3110	3240	3250
3	557	0.787539	1	2013	2009	2	2	1	2	1	2	1	1	2	4		2	2			1	2	2	2	2	2	2	2	2	2	2	2		2	2	2	2	2		2	2	2	3050	3080	3110	3170
3	558	0.921835	1	2013	2008	5	4	2	2	1	2	1	2	1		1	1		1	1	2	2	2	1	2	1	2	2	2	2	2	2		2	2	2	2	2		2	1	1	3240			3260	3130	3090
3	558	0.921835	1	2013	2009	1	4	2	2	1	2	2		1		2	1		1	1	1	2	2	2	2	2	2	2	2	2	2	2		2	2	2	2	2		2	2	2	3040	3170	3130
3	559	1.35468	1	2013	2010	2	2	2	2	5	2	1	2	1		1	1		1	1	2	2	2	1	2	1	2	2	2	2	2	2		2	2	2	2	2		2	2	2	3260	3090	3130	3240
3	560	0.564761	1	2013	2010	2	4	1	2	1	2	1	1	1		2	2	2			1	1	2	1	2	1	2	1	2	2	2	2		2	2	2	1	2		2	2	2	3260	3170	3420	3110	3240	3320	3050
3	569	1.03848	1	2013	2009	4	4	2	2	2	1	1	1	2	4		2	2			1	2	2	2	2	2	2	2	2	2	2	2		2	2	2	2	2		2	2	2	3010	3080	3050	3170	3110
3	575	1.54368	1	2013	2008	1	1	2	2	1	2	1	2	1		2	1		1	1	2	2	2	2	2	2	1	2	2	2	2	2		2	2	2	2	2		2	2	2	3130	3290
3	580	0.830341	1	2013	2009	4	1	2	2	2	2	1	2	1		1	2	1	1	2	2	2	1	2	2	1	2	2	2	2	2	2		2	2	2	2	2		2	2	2	3090	3260	3230	3110	3130	3160
3	580	0.830341	1	2013	2008	1	1	1	2	2	2	1	2	1		2	1		1	9	2	2	2	2	2	1	2	2	2	2	2	2		2	2	2	2	2		2	2	2	3260	3130
3	581	0.830341	1	2013	2011	1	1	2	2	1	2	1	1	1		1	2	2			1	2	2	2	2	2	2	2	2	2	2	2		2	2	2	2	2		2	2	2	3050	3090	3110	3170
3	582	0.720906	1	2013	2010	4	1	2	2	1	2	1	2	1		2	2	2			2	2	2	2	2	2	2	2	1	2	2	2		2	2	2	2	2		2	2	2	3110	3330
[truncated: 36 more columns]
