# Supplementary material for: Development of an effective illness severity measure and assessment of the impact of perceived illness severity on formal careseeking for fatal illnesses of neonates and infants in six sub-Saharan Africa countries and Pakistan
Source: PLOS Glob Public Health. 2026 May 22;6(5):e0006455. doi: 10.1371/journal.pgph.0006455 (PMC13197068; doi:10.1371/journal.pgph.0006455)
Supplement: S4 Data — (XLSX) [file pgph.0006455.s005.xlsx]

## Sheet: Data
country	cluster	standardizedweight335_MW	vagq4030 - respondent	vagq206y - VASA interview year	vacq124y - year of child's death - VASA	vacq1060 - birthplace	vacq1220 - place of child's death	vacq1090 - child's sex - VASA	vagq409a - electricity	vagq4120 - floor material	vacq4010 - fever	vacq4060 - loose/watery stools	vacq4070 - N loose stools on worst day	vacq4110 - blood in loose/watery stools	vacq4120 - cough	vacq4130 - number of days cough lasted	vacq4140 - severe cough	vacq4150 - vomit after coughing	vacq4160 - difficult breathing	vacq4180 - fast breathing	vacq4200 - chest indrawing	vacq4220 - stridor	vacq4230 - grunting	vacq4240 - wheezing	vacq4250 - convulsions	vacq4260 - unconscious	vacq4280 - stiff neck	vacq4290 - bulging fontanelle	vacq4300 - rash	vacq4340 - blisters with clear fluid	vacq4350 - limbs became very thin	vacq4360 - swollen legs/feet	vacq4380 - skin flaked off in patches	vacq4390 - yellow/reddish hair	vacq4410 - pallor	vacq4420 - swelling in armpits	vacq4430 - whitish rash in mouth	vacq4440 - bleeding	vacq4460 - skin turned black	vacq4471 - road traffic injury	vacq4472 - fall injury	vacq4473 - drowning	vacq4474 - poisoning	vacq4475 - venomous animal bite	vacq4476 - burn injury	vacq4477 - violence injury	vacq4478 - other injury	saq602a_01 - 1st symptom	saq602a_02 - 2nd symptom
3	1	0.848143	1	2013	2008	1	1	1	2	1	1	2			1	2	2	1	1	1	2	2	2	2	2	1	2	2	2		2	2	2	2	1	2	1	2	2	2	2	2	2	2	2	2	2
3	4	0.82919	1	2013	2008	1	4	2	2	1	1	2			2				2	2					2	2	2	2	2		2	2	2	2	2	2	2	2	2	2	2	2	2	2	2	2	2
3	5	0.966599	1	2013	2008	2	4	1	2	1	2	2			2				2	2					1	2	2	2	2		2	2	2	2	2	2	2	2	2	2	2	2	2	2	2	2	2	4250
3	7	1.08032	3	2013	2011	1	1	2	2	1	1	1	5	2	2				2	1	2	2	2	2	2	2	2	2	2		2	2	2	2	2	2	2	2	2	2	2	2	2	2	2	2	2		4060
3	11	1.28406	1	2013	2011	1	1	1	2	2	1	2			2				1	2	2	2	1	2	2	2	2	2	2		2	2	2	2	1	2	2	2	2	2	2	2	2	2	2	2	2		4410
3	11	1.28406	1	2013	2009	5	4	1	2	1	1	2			2				1	2	2	2	2	2	2	2	2	2	2		2	2	2	2	2	2	2	2	2	2	2	2	2	2	2	2	2		4160
3	12	1.49728	5	2013	2010	1	4	2	2	1	1	2			1	1	1	1	1	1	2	2	1	2	1	2	2	2	2		2	2	2	2	2	2	2	2	2	2	2	2	2	2	2	2	2	4160
3	15	1.13718	3	2013	2008	1	1	2	2	1	2	1	99	2	2				2	2					2	2	2	2	2		2	2	2	2	2	2	2	2	2	2	2	2	2	2	2	2	2
3	16	0.976075	1	2013	2009	1	1	1	2	1	1	2			2				2	2					2	2	2	2	2		2	2	2	2	2	2	2	2	2	2	2	2	2	2	2	2	1		4478
3	16	0.976075	1	2013	2011	1	1	1	2	1	1	2			1	2	2	1	2	2					2	2	2	2	2		2	2	2	2	2	2	2	2	2	2	2	2	2	2	2	2	2
3	17	1.48307	1	2013	2008	3	4	1	2	1	1	1	2	2	2				1	2	2	2	2	2	2	2	2	2	2		2	2	2	2	2	2	2	2	2	2	2	2	2	2	2	2	2		4160
3	18	0.653876	5	2013	2011	1	1	1	2	1	1	1	4	2	2				2	2					2	2	2	2	2		2	2	2	2	2	2	2	2	2	2	2	2	2	2	2	2	2		4060
3	18	0.653876	1	2013	2009	1	4	2	2	1	1	2			2				1	2	2	1	2	2	1	2	2	2	2		2	2	2	2	2	2	2	2	2	2	2	2	2	2	2	2	2		4220
3	19	0.93817	1	2013	2010	5	5	1	2	1	1	2			2				1	1	2	2	2	2	2	2	2	2	2		2	2	2	2	2	2	2	2	2	2	2	2	2	2	2	2	2		4160
3	20	2.02322	1	2013	2010	2	4	1	2	1	2	1	6	2	2				2	2					2	2	2	2	1	2	2	2	2	2	2	2	2	2	2	2	2	2	2	2	2	2	2	4060	4300
3	24	0.852881	1	2013	2011	1	3	2	2	1	1	2			2				2	2					2	2	2	2	2		2	2	2	2	2	2	2	2	2	2	2	2	2	2	2	2	1		4478
3	25	1.60152	3	2013	2009	4	4	2	2	2	2	2			2				2	2					2	2	2	2	2		2	2	2	2	2	2	2	2	2	2	2	2	2	2	2	2	2
3	28	1.0045	1	2013	2009	1	1	1	2	1	1	2			2				2	1	2	2	1	2	2	1	2	2	2		2	2	2	2	2	2	2	2	2	2	2	2	2	2	2	2	2		4260
3	28	1.0045	1	2013	2008	4	4	1	2	1	2	2			2				2	2					2	2	2	2	2		2	2	2	2	2	2	2	1	2	2	2	2	2	2	2	2	2	4440
3	29	0.639661	1	2013	2010	2	1	1	2	1	1	2			2				2	2					2	2	2	2	2		2	2	2	2	2	2	1	2	2	2	2	2	2	2	2	2	2		4430
3	31	0.995028	1	2013	2011	1	2	1	2	1	1	2			2				2	2					2	2	2	2	2		2	2	2	2	2	2	2	2	2	2	2	2	2	2	2	2	2
3	32	1.15613	3	2013	2011	2	1	1	2	1	1	2			2				1	2	2	2	2	2	2	2	2	2	2		2	2	2	2	2	2	2	2	2	2	2	2	2	2	2	2	2		4160
3	36	1.03293	2	2013	2011	1	2	2	1	2	1	1	3	2	2				1	1	1	2	1	2	2	2	2	2	2		2	2	2	2	2	2	2	2	2	2	2	2	2	2	2	2	2		4060
3	36	1.03293	1	2013		1	1	1	2	1	1	2			2				2	1	2	1	1	2	2	2	2	2	2		2	2	2	2	2	2	2	2	2	2	2	2	2	2	2	2	2		4400
3	38	0.729687	1	2013	2010	1	1	1	2	1	1	1	5	2	2				2	1	2	2	1	2	2	2	2	2	2		2	2	2	2	2	2	2	2	2	2	2	2	2	2	2	2	2		4060
3	42	1.5494	1	2013	2010	2	4	1	2	2	1	2			2				2	2					2	2	2	2	2		2	2	2	2	2	2	2	2	2	2	2	2	2	2	2	2	2
3	42	1.5494	1	2013	2010	1	1	1	2	1	2	1	1	2	2				2	2					2	2	2	2	2		2	2	2	2	2	2	1	2	2	2	2	2	2	2	2	2	2	4430
3	44	1.4878	1	2013	2011	1	1	1	2	1	1	2			2				1	1	2	1	2	2	2	2	2	2	2		2	2	2	2	1	2	2	2	2	2	2	2	2	2	2	2	2		4160
3	45	1.7721	8	2013	2008	4	2	1	2	1	1	1	5	2	2				2	2					2	2	2	2	2		2	2	2	2	2	2	2	1	2	2	2	2	2	2	2	2	2		4060
3	45	1.7721	1	2013	2009	2	4	1	2	1	2	2			1	7	2	1	2	2					2	2	2	2	2		2	2	2	2	2	2	2	2	2	2	2	2	2	2	2	2	2	4120	4150
3	45	1.7721	1	2013	2008	1	1	1	2	2	1	2			2				2	2					2	2	2	2	2		2	2	2	2	2	2	2	2	2	2	2	2	2	2	2	2	2
3	46	1.08032	1	2013	2008	1	3	2	2	1	2	2			2				1	2	2	2	2	2	2	2	2	2	2		2	2	2	2	2	2	2	2	2	2	2	2	2	2	2	2	2	4160
3	48	0.734426	3	2013	2011	1	1	2	2	1	1	2			2				1	1	1	1	2	2	2	1	1	2	2		2	2	2	2	2	2	1	2	2	2	2	2	2	2	2	2	2	4430
3	59	0.677567	5	2013	2008	2	3	2	2	2	1	2			2				1	1	2	1	2	2	2	2	2	2	2		2	2	2	2	2	2	2	2	2	2	2	2	2	2	2	2	2		4160
3	60	0.549635	5	2013	2009	1	3	2	2	1	2	2			1	14	2	1	1	2	2	2	2	2	2	2	2	2	2		2	2	2	2	2	2	1	2	2	2	2	2	2	2	2	2	2	4120	4150
3	62	0.800761	1	2013	2012	1	1	1	2	1	1	2			2				1	2	2	2	1	2	2	2	2	2	2		2	2	2	2	2	2	2	2	2	2	2	2	2	2	2	2	2		4230
3	63	1.36461	1	2013	2010	5	2	2	2	1	1	2			1	2	1	2	2	2					2	1	2	2	2		2	2	2	2	2	2	2	2	2	2	2	2	2	2	2	2	2
3	64	1.22246	3	2013	2010	1	1	2	2	1	1	2			2				1	2	2	2	1	2	2	2	2	2	2		2	2	2	2	2	2	2	2	2	2	2	2	2	2	2	2	2		4230
3	64	1.22246	1	2013	2011	1	1	2	2	1	1	1	3	1	2				2	2					2	2	2	2	2		2	2	2	2	2	2	2	2	2	2	2	2	2	2	2	2	2	4060	4110
3	64	1.22246	1	2013	2009	1	4	1	2	1	1	1	3	2	2				2	2					2	2	2	2	2		2	2	2	2	2	2	2	2	2	2	2	2	2	2	2	2	2		4060
3	65	1.11822	1	2013		1	4	1	2	1	1	2			2				2	2					2	2	2	2	2		2	2	2	2	1	2	2	2	2	2	2	2	2	2	2	2	2		4410
3	68	1.0661	1	2013	2008	1	1	1	2	1	1	1	3	2	2				2	2					2	2	2	2	2		2	2	2	2	2	2	2	2	2	2	2	2	2	2	2	2	2		4060
3	70	0.90974	1	2013	2008	1	1	2	2	1	2	2			2				2	2					2	2	2	2	2		2	2	2	2	2	2	1	2	2	2	2	2	2	2	2	2	2	4430
3	71	0.862358	11	2013	2008	2	1	1	2	1	1	2			2				2	2					2	2	2	2	2		2	2	2	2	1	2	1	2	2	2	2	2	2	2	2	2	2		4410
3	72	0.601755	1	2013	2009	4	4	1	2	1	1	1	5	2	2				2	2					2	2	2	2	2		2	2	2	2	2	2	2	2	2	2	2	2	2	2	2	2	2		4060
3	73	1.44042	1	2013	2012	1	1	1	2	1	2	1	5	2	2				2	2					2	2	2	2	2		2	2	2	2	2	2	2	2	2	2	2	2	2	2	2	2	2	4060
3	76	1.2272	5	2013	2011	4	1	2	2	1	1	2			1	4	1	2	1	1	2	2	2	2	2	2	2	2	2		2	2	2	2	2	2	2	2	2	2	2	2	2	2	2	2	2
3	79	0.37432	3	2013	2011	3	4	2	2	2	1	2			2				1	2	2	2	2	2	2	2	2	2	2		2	2	2	2	2	2	1	2	2	2	2	2	2	2	2	2	2		4160
3	80	1.08505	1	2013	2010	2	1	1	2	2	2	2			2				2	2					2	2	2	2	2		2	1	2	1	2	2	1	2	2	2	2	2	2	2	2	2	2	4430	4360
3	81	1.04715	1	2013	2011	2	5	2	2	1	1	2			2				2	2					1	2	2	2	2		2	2	2	2	2	2	2	2	2	2	2	2	2	2	2	2	2		4250
3	84	0.810237	1	2013	2009	1	3	2	2	1	1	1	3	2	2				1	2	2	1	2	2	2	2	2	1	2		2	2	2	2	2	2	2	2	2	2	2	2	2	2	2	2	2		4060
3	84	0.810237	1	2013	2009	4	1	1	2	1	2	2			2				1	1	2	2	1	2	2	2	1	2	2		2	2	2	2	2	2	2	2	2	2	2	2	2	2	2	2	2	4230	4160
3	86	1.19403	1	2013	2010	2	4	1	2	1	1	2			2				2	2					2	2	2	2	2		2	2	2	2	2	2	1	2	2	2	2	2	2	2	2	2	2		4430
3	86	1.19403	5	2013	2010	4	4	2	2	1	1	1	4	2	2				2	2					2	2	2	2	2		2	1	2	2	2	2	2	2	2	2	2	2	2	2	2	2	2		4060
3	87	0.805499	1	2013	2009	4	4	1	2	1	1	1	4	2	2				2	2					2	2	2	2	2		2	2	2	2	2	2	2	2	2	2	2	2	2	2	2	2	2		4060
3	89	1.1277	1	2013	2011	2	1	2	2	1	1	2			2				1	2	2	1	2	1	2	2	1	2	2		2	2	2	2	2	2	2	2	2	2	2	2	2	2	2	2	2		4160
3	89	1.1277	1	2013	2009	1	4	1	2	1	2	2			1	7	1	2	1	9	1	1	2	1	2	2	2	1	2		2	2	2	2	9	2	1	2	2	2	2	2	9	2	2	2	2	4120	4140
3	90	0.649137	3	2013	2009	1	3	1	2	1	1	2			2				1	2	2	2	2	2	2	2	2	1	2		2	2	2	2	2	2	2	2	2	2	2	2	2	2	2	2	2		4290
3	94	1.20351	1	2013	2011	2	4	2	2	1	2	2			2				2	2					2	2	2	2	2		2	2	2	2	2	2	2	2	2	2	2	1	2	2	2	2	2	4473
3	98	0.663352	1	2013	2009	2	4	2	2	1	2	1	5	1	2				2	1	2	1	2	2	2	2	2	2	2		2	2	2	2	2	2	2	2	2	2	2	2	2	2	2	2	2	4060	4110
3	99	1.26037	1	2013	2008	2	3	2	2	1	1	2			2				1	1	2	2	2	2	2	2	2	2	2		2	2	2	2	2	2	2	2	2	2	2	2	2	2	2	2	2		4180
3	101	0.852881	3	2013	2011	2	1	2	2	1	1	2			1	7	2	2	1	1	2	2	2	2	2	2	2	2	2		2	2	2	2	1	2	2	2	2	2	2	2	2	2	2	2	2		4120
3	102	1.07084	1	2013	2010	1	1	1	2	1	1	1	6	2	2				2	2					2	2	2	2	2		2	2	2	2	2	2	2	2	2	2	2	2	2	2	2	2	2	4060
3	112	0.886049	1	2013	2011	2	4	1	2	1	1	1	4	2	1	11	1	1	1	2	2	2	1	1	2	2	2	2	2		2	2	2	2	2	2	2	2	2	2	2	2	2	2	2	2	2	4120	4140
3	115	1.24615	1	2013	2009	4	5	1	2	1	1	2			2				1	2	2	2	2	2	2	2	2	2	2		2	2	2	2	2	2	2	2	2	2	2	2	2	2	2	2	2		4160
3	116	1.23668	3	2013	2010	2	2	1	2	1	1	2			1	5	2	2	2	2					2	2	2	2	2		2	2	2	2	2	2	2	2	2	2	2	2	2	2	2	2	2
3	118	0.781808	5	2013	2011	1	1	1	2	1	1	1	4	2	1	1	2	2	2	2					2	2	2	2	2		2	2	2	2	2	2	1	2	1	2	2	2	2	2	2	2	2		4060
3	119	0.544896	1	2013	2010	2	3	1	2	1	2	1	2	2	2				2	2					2	2	2	2	2		2	2	2	2	2	2	2	2	2	2	2	2	2	2	2	2	2
3	120	1.30301	1	2013		2	4	2	2	1	2	1	4	2	2				2	2					2	2	2	2	2		2	2	2	2	2	2	2	2	2	2	2	2	2	2	2	2	2	4060
3	122	1.39304	1	2013	2011	2	1	2	2	1	1	2			2				1	2	1	2	2	1	1	2	2	1	2		1	2	2	2	2	2	1	2	2	2	2	2	2	2	2	2	2		4290
3	125	1.57309	1	2013	2008	4	2	2	2	1	2	2			2				2	2					2	2	2	1	2		2	2	2	2	2	2	2	2	2	2	2	2	2	2	2	2	2	4290
3	127	1.20825	2	2013	2010	1	1	2	2	1	1	1	4	2	2				1	2	2	2	2	1	2	2	2	2	2		2	2	2	2	2	2	2	2	2	2	2	2	2	2	2	2	2		4060
3	132	0.976075	1	2013	2009	2	4	2	2	1	1	1	6	2	2				2	1	2	1	1	2	2	2	2	2	2		2	2	2	2	2	2	1	2	2	2	2	2	2	2	2	2	2	4060
3	132	0.976075	1	2013	2010	2	1	2	2	1	2	2			2				2	2					2	1	2	2	2		2	2	2	2	2	2	2	2	2	2	2	2	2	2	2	2	2	4260
3	136	0.82919	1	2013	2008	1	1	1	2	2	2	2			2				2	2					2	2	2	2	2		2	2	2	2	2	2	2	2	2	2	2	2	2	2	2	2	2	4400
3	136	0.82919	1	2013	2009	1	1	2	2	1	1	2			2				2	1	2	2	2	2	2	2	2	2	2		2	2	2	2	2	2	2	2	2	2	2	2	2	2	2	2	2		4180
3	141	0.796023	1	2013	2009	2	3	2	2	2	1	2			2				2	2					2	2	2	2	2		2	2	2	2	2	2	2	1	2	2	2	2	2	2	2	2	2		4440
3	143	1.37882	1	2013	2008	1	1	1	2	1	1	2			1	3	2	2	1	2	2	1	2	2	2	2	2	2	2		2	1	2	2	2	2	1	2	2	2	2	2	2	2	2	2	2		4430
3	143	1.37882	1	2013	2008	1	1	1	2	1	2	2			2				1	2	1	2	2	2	2	2	2	2	2		2	2	2	2	2	2	2	2	2	2	2	2	2	2	2	2	2	4160	4200
3	151	0.933431	1	2013	2010	1	1	1	2	1	1	2			2				1	2	2	1	2	2	2	2	2	2	2		2	2	2	2	2	2	2	2	2	2	2	2	2	2	2	2	2		4160
3	152	0.270079	1	2013	2009	4	4	1	2	2	1	2			2				2	2					2	2	2	2	2		2	1	2	2	2	2	2	2	2	2	2	2	2	2	2	2	2		4360
3	157	1.08979	1	2013	2009	2	4	1	2	2	1	1	6	2	1	1	1	1	1	2	2	2	1	2	2	2	2	2	2		2	2	2	2	2	2	2	1	2	2	2	2	2	2	2	2	2		4060
3	159	0.734426	1	2013	2010	2	1	2	2	1	1	1	7	2	2				2	2					2	2	2	2	1	1	1	2	1	2	2	2	2	2	1	2	2	2	2	2	2	2	2		4060
3	161	1.17034	1	2013	2009	2	1	2	2	1	1	1	4	2	2				1	1	2	2	1	2	2	2	2	2	2		2	2	2	2	1	2	2	2	2	2	2	2	2	2	2	2	2	4060
3	162	1.30775	1	2013	2010	2	2	1	2	1	1	2			1	4	2	2	1	1	2	2	2	2	2	2	2	2	2		2	2	2	2	1	2	2	2	2	2	2	2	2	2	2	2	2
3	162	1.30775	1	2013	2008	1	2	1	2	1	2	1	4	2	2				2	2					2	2	2	2	2		2	2	2	2	2	2	2	2	2	2	2	2	2	2	2	2	2	4060
3	163	1.24142	1	2013	2010	2	2	1	2	1	2	1	3	2	2				2	2					1	2	2	2	2		2	2	2	2	2	2	1	1	1	2	2	2	2	2	2	2	2	4060	4430
3	167	0.483299	1	2013	2010	1	4	2	2	1	1	2			1	4	2	2	1	1	2	2	1	2	2	2	2	2	2		2	2	2	2	1	2	2	2	2	2	2	2	2	2	2	2	2
3	167	0.483299	1	2013	2011	1	4	2	2	1	2	2			2				2	2					2	2	2	2	2		2	2	2	2	2	2	2	1	2	2	2	2	2	2	2	2	2	4440
3	169	0.398011	1	2013	2010	2	4	1	2	1	1	1	4	2	2				2	2					2	2	2	1	2		2	2	2	2	2	2	2	2	1	2	2	2	2	2	2	2	2	4060
3	169	0.398011	1	2013	2008	2	1	2	2	1	1	1	5	2	2				1	1	2	2	2	2	2	2	2	2	2		2	2	2	2	2	2	2	2	2	2	2	2	2	2	2	2	2		4060
3	172	0.663352	1	2013	2010	1	2	1	2	1	1	1	10	2	2				1	2	2	2	1	2	2	2	2	2	2		2	2	2	2	2	2	2	2	2	2	2	2	2	2	2	2	2		4060
3	175	1.09453	1	2013	2010	2	4	1	2	1	1	1	5	2	2				1	1	2	1	2	2	2	2	2	2	2		2	1	2	2	2	2	1	2	2	2	2	2	2	2	2	2	2		4060
3	176	0.687043	1	2013	2009	2	2	2	2	1	1	2			1	2	1	1	1	2	1	1	2	2	2	2	2	2	2		2	2	2	2	2	2	1	2	2	2	2	2	2	2	2	2	2
3	177	0.886049	1	2013	2009	1	2	1	2	1	1	2			2				2	1	1	1	2	2	2	2	2	2	2		2	2	2	2	2	2	2	2	2	2	2	2	2	2	2	2	2		4180
3	178	1.73419	1	2013	2008	1	3	2	2	1	1	2			2				1	2	2	1	2	2	2	2	2	2	2		2	2	2	2	2	2	2	2	2	2	2	2	2	2	2	2	2		4160
3	178	1.73419	1	2013	2010	2	3	2	2	1	1	2			2				1	2	2	1	2	2	1	1	2	2	2		2	2	2	2	2	2	1	2	2	2	2	2	2	2	2	2	2		4160
3	180	1.0282	1	2013	2008	2	1	1	2	1	1	2			2				2	2					2	2	2	1	2		2	2	2	2	1	2	2	2	2	2	2	2	2	2	2	2	2		4410
3	181	1.19403	1	2013	2009	1	4	1	2	2	1	2			2				2	1	2	2	2	2	2	2	2	2	2		2	2	2	2	1	2	2	2	2	2	2	2	2	2	2	2	2		4180
3	181	1.19403	3	2013	2011	1	1	1	2	2	1	2			2				2	2					1	1	2	2	2		2	2	2	2	2	2	2	2	2	2	2	2	2	2	2	2	2		4250
3	183	0.544896	5	2013	2010	2	2	2	2	1	1	2			2				1	2	2	1	2	2	1	2	2	2	2		2	2	2	2	1	2	2	2	2	2	2	2	2	2	2	2	2		4250
3	185	0.578064	3	2013	2011	2	4	2	2	1	1	1	3	2	2				1	2	2	2	2	2	2	2	2	2	2		2	2	2	2	2	2	2	2	2	2	2	2	2	2	2	2	2		4060
3	185	0.578064	3	2013	2008	2	4	1	2	1	1	2			2				2	1	2	2	1	2	2	2	2	2	2		2	2	2	2	2	2	2	2	2	2	2	2	2	2	2	2	2		4180
3	188	1.13718	1	2013	2008	1	1	1	2	1	1	2			2				1	2	1	1	1	2	1	2	2	1	2		2	2	2	2	2	2	2	1	2	2	2	2	2	2	2	2	2		4220
3	189	0.786546	1	2013	2010	1	4	1	2	1	1	2			1	5	2	2	1	2	2	2	2	2	2	2	2	2	2		2	2	2	2	1	2	2	2	2	2	2	2	2	2	2	2	2
3	189	0.786546	1	2013	2009	1	2	1	2	1	1	2			2				1	1	1	2	1	2	2	2	2	1	2		2	2	2	2	2	2	2	2	2	2	2	2	2	2	2	2	2		4290
3	190	0.743902	1	2013	2010	2	4	2	2	1	1	1	4	1	1	3	2	2	1	2	1	2	1	1	2	2	2	2	1	2	2	2	1	1	2	2	1	2	2	2	2	2	2	2	2	2	2		4060
3	191	1.76736	1	2013	2011	2	4	1	2	1	1	2			1	3	1	2	1	2	2	1	2	2	2	2	2	2	2		2	2	2	2	1	2	2	2	2	2	2	2	2	2	2	2	2
3	194	0.957122	1	2013	2011	1	1	1	2	1	1	2			2				1	2	1	1	2	2	2	2	2	2	2		2	2	2	2	2	2	2	2	2	2	2	2	2	2	2	2	2		4160
3	194	0.957122	1	2013	2011	1	1	2	2	1	1	1	6	2	2				2	2					2	2	2	2	2		2	2	2	2	1	2	2	2	2	2	2	2	2	2	2	2	2		4060
3	195	1.30775	2	2013	2009	2	4	2	2	1	1	1	5	2	2				1	1	1	1	1	1	2	2	2	2	2		1	2	2	2	2	2	2	2	2	2	2	2	2	2	2	2	2	4350
3	196	0.890787	1	2013	2009	1	4	2	2	1	1	2			2				2	2					1	1	2	2	2		2	2	2	2	2	2	2	2	2	2	2	2	2	2	2	2	2		4250
3	197	1.43568	2	2013	2008	2	4	1	2	1	1	2			2				1	1	1	2	2	2	2	2	2	2	2		2	2	2	2	2	2	2	2	2	2	2	2	2	2	2	2	2		4160
3	197	1.43568	1	2013	2011	4	4	2	2	1	1	1	3	2	2				1	1	2	1	2	2	2	2	2	2	2		2	2	2	2	2	2	1	2	2	2	2	2	2	2	2	2	2		4430
3	200	1.81	1	2013	2010	1	4	1	2	1	1	2			1	7	1	2	1	2	2	2	1	2	2	2	2	2	2		1	2	2	2	2	2	2	2	2	2	2	2	2	2	2	2	2		4120
3	203	0.364844	3	2013	2008	5	4	1	2	1	1	2			1	5	2	2	2	1	2	2	1	2	2	2	2	2	2		2	2	2	2	2	2	1	2	2	2	2	2	2	2	2	2	2
3	203	0.364844	1	2013	2008	2	1	1	2	1	1	1	4	2	2				1	1	2	2	2	2	2	2	2	2	2		2	2	2	2	2	2	2	2	2	2	2	2	2	2	2	2	2		4060
3	204	0.77707	1	2013	2011	2	1	1	2	1	2	1	6	2	2				2	2					2	2	2	2	2		2	2	2	2	1	2	2	2	2	2	2	2	2	2	2	2	2	4060	4410
3	206	1.40252	1	2013	2008	1	4	1	2	1	1	2			1	5	2	1	1	2	2	1	2	2	2	2	2	2	2		2	2	2	2	2	2	1	2	2	2	2	2	2	2	2	2	2
3	206	1.40252	1	2013	2011	4	4	1	2	1	1	2			1	1	2	2	1	2	1	2	2	2	2	2	2	2	2		2	2	2	2	2	2	1	2	2	2	2	2	2	2	2	2	2
3	207	0.961861	1	2013	2011	2	4	1	2	2	1	1	6	1	2				1	1	2	2	1	2	2	2	2	2	2		2	2	2	2	2	2	1	2	2	2	2	2	2	2	2	2	2	4060
3	207	0.961861	1	2013	2008	2	3	2	2	1	1	2			2				2	2					2	2	2	2	2		2	2	2	2	2	2	2	2	2	2	2	2	2	2	2	2	2
3	211	1.43095	1	2013	2008	3	4	1	2	1	1	1	4	2	2				2	2					2	2	2	2	2		2	2	2	2	2	2	2	2	2	2	2	2	2	2	2	2	2		4060
3	211	1.43095	1	2013	2011	1	4	2	2	1	1	2			1	1	2	2	2	2					2	2	2	2	2		2	1	2	1	2	2	2	2	2	2	2	2	2	2	2	2	2
3	214	1.08032	5	2013	2008	2	4	2	2	1	1	1	5	2	2				2	2					2	2	2	2	2		2	1	2	1	2	2	1	2	2	2	2	2	2	2	2	2	2		4060
3	215	1.30775	1	2013	2008	2	1	2	2	1	1	2			2				1	1	1	1	2	2	2	2	1	1	2		2	2	2	2	1	2	2	2	2	2	2	2	2	2	2	2	2		4200
3	216	0.488038	1	2013	2010	4	4	2	2	1	1	2			2				1	1	1	2	2	2	2	2	2	2	2		2	2	2	2	2	2	2	2	2	2	2	2	2	2	2	2	2		4160
3	217	1.26511	1	2013	2009	2	4	2	2	1	1	1	4	2	2				1	2	2	2	2	2	2	2	2	2	2		2	2	2	2	2	2	2	2	2	2	2	2	2	2	2	2	2		4060
3	218	1.06136	1	2013	2010	2	2	1	2	1	1	1	4	2	2				2	2					2	2	2	2	2		2	2	2	2	2	2	2	2	2	2	2	2	2	2	2	2	2		4060
3	218	1.06136	1	2013	2011	2	4	1	2	1	1	1	4	2	1	4	1	1	1	2	1	2	1	2	2	2	2	2	2		1	2	2	2	2	2	2	2	2	2	2	2	2	2	2	2	2
3	218	1.06136	1	2013	2008	4	3	2	2	1	2	2			2				2	2					2	2	2	2	2		2	2	2	2	2	2	2	2	2	2	2	2	2	2	2	2	2
3	219	0.61597	1	2013	2010	1	4	1	2	1	1	1	5	2	2				1	2	2	2	1	2	2	2	2	2	2		1	2	2	1	2	2	2	2	2	2	2	2	2	2	2	2	2		4060
3	220	0.630185	1	2013	2011	2	4	1	2	1	2	2			2				2	2					2	2	2	2	2		2	2	2	2	2	2	1	2	2	2	2	2	2	2	2	2	2	4430
3	221	1.01872	1	2013	2009	2	1	1	2	1	1	1	4	2	1	2	2	2	2	2					1	2	1	2	2		2	2	2	2	2	2	2	2	2	2	2	2	2	2	2	2	2		4060
3	225	1.25563	1	2013	2010	2	1	2	2	1	1	2			1	3	2	2	2	1	1	2	2	2	2	2	2	2	2		2	2	2	2	1	2	2	2	2	2	2	2	2	2	2	2	2
3	227	1.41199	1	2013	2009	1	1	2	2	1	1	2			2				2	2					1	2	2	2	2		2	2	2	2	2	2	2	2	2	2	2	2	2	2	2	2	2		4250
3	228	0.995028	3	2013	2011	1	4	1	2	1	1	1	4	1	2				2	1	2	1	2	2	2	2	2	2	1	2	2	2	2	2	1	2	2	2	2	2	2	2	2	2	2	2	2		4060
3	229	0.767593	1	2013	2009	5	4	1	2	1	1	1	2	1	2				2	2					2	2	2	2	2		2	2	2	2	2	2	2	2	2	2	2	2	2	2	2	2	2
3	233	0.601755	5	2013	2008	1	1	1	2	1	1	2			2				2	2					2	2	2	1	2		2	2	2	2	2	2	2	2	2	2	2	2	2	2	2	2	2		4290
3	235	1.07084	1	2013	2009	2	5	1	2	1	2	2			2				2	2					2	2	2	2	2		2	2	2	2	2	2	2	1	2	2	2	2	2	2	2	2	2	4440
3	235	1.07084	1	2013	2009	2	4	1	2	1	2	2			2				2	2					2	2	2	2	2		2	2	2	2	2	2	2	2	2	2	2	2	2	2	2	2	2
3	236	1.31723	1	2013	2009	2	1	1	2	1	1	2			1	10	1	2	1	2	2	2	2	2	2	2	2	2	2		2	2	2	2	2	2	2	2	2	2	2	2	2	2	2	2	2		4120
3	236	1.31723	1	2013	2009	1	1	1	2	1	1	1	3	2	1	7	1	1	1	1	2	2	2	1	2	2	2	2	2		2	2	2	2	2	2	2	2	2	2	2	2	2	2	2	2	2		4060
3	237	1.41673	1	2013	2009	4	4	1	2	1	1	2			2				1	2	1	1	2	2	2	2	2	2	2		2	2	2	2	2	2	2	2	2	2	2	2	2	2	2	2	2		4160
3	237	1.41673	3	2013	2010	1	4	2	2	1	1	1	4	2	1	4	1	2	1	2	2	1	2	2	2	2	2	2	2		2	2	2	2	1	2	1	2	2	2	2	2	2	2	2	2	2		4060
3	237	1.41673	1	2013	2010	1	1	2	2	2	1	2			2				2	2					1	1	1	2	2		2	2	2	2	2	2	2	2	2	2	2	2	2	2	2	2	2		4250
3	238	2.04218	1	2013	2009	2	4	2	2	1	1	2			1	2	1	2	1	1	2	2	2	2	2	2	2	2	1	1	2	2	2	2	2	2	1	2	2	2	2	2	2	2	2	2	2
3	239	0.867096	1	2013	2009	2	4	1	2	1	2	2			2				2	2					1	2	2	1	2		1	1	2	1	2	2	1	2	2	2	2	2	2	2	2	2	2	4250	4290
3	241	1.99953	1	2013	2010	1	1	2	2	1	2	1	5	2	1	1	2	2	1	2	2	2	2	1	2	2	2	2	2		2	2	2	2	1	2	2	2	2	2	2	2	2	2	2	2	2		4160
3	242	0.739164	1	2013	2009	4	4	2	2	1	1	1	5	1	2				1	1	2	2	2	2	2	2	2	2	2		2	1	2	2	1	2	1	2	2	2	2	2	2	2	2	2	2		4060
3	243	1.39778	2	2013	2009	4	1	2	2	1	1	1	5	2	2				2	1	2	2	2	2	2	2	2	2	2		2	2	2	2	2	2	2	2	2	2	2	2	2	2	2	2	2		4060
3	243	1.39778	1	2013	2009	1	2	1	2	1	1	2			1	20	2	2	1	1	1	1	1	2	1	2	2	2	2		2	2	2	2	2	2	2	2	2	2	2	2	2	2	2	2	2		4120
3	244	1.13244	1	2013	2008	4	4	1	2	1	1	2			2				2	2					2	2	2	2	2		2	2	2	2	2	2	2	2	2	2	2	2	2	2	2	2	2
3	245	1.20825	1	2013	2010	2	1	1	2	1	1	1	7	2	1	7	2	2	2	2					2	2	2	2	2		2	2	2	2	2	2	2	2	2	2	2	2	2	2	2	2	2		4060
3	246	1.57309	1	2013	2009	1	4	2	2	1	2	2			1	1	2	2	1	2	2	1	2	1	2	2	2	2	2		2	2	2	2	2	2	2	2	2	2	2	2	2	2	2	2	2		4160
3	247	1.29354	1	2013	2011	4	4	2	2	1	2	2			2				1	2	2	2	2	2	2	2	2	2	2		2	2	2	2	2	2	2	2	2	2	2	2	2	2	2	2	2	4160
3	247	1.29354	1	2013	2008	1	4	2	2	1	1	2			2				1	2	2	1	1	2	2	2	2	2	2		2	2	2	2	2	2	2	2	2	2	2	2	2	2	2	2	2		4230
3	249	0.525944	3	2013	2012	2	1	2	2	1	1	2			2				2	2					2	2	2	2	2		2	2	2	2	2	2	2	2	2	2	2	2	2	2	2	2	2
3	250	1.44042	1	2013	2010	4	1	2	2	1	1	2			2				1	1	2	2	2	2	2	2	2	2	2		2	2	2	2	2	2	2	2	2	2	2	2	2	2	2	2	2		4160
3	253	1.23668	3	2013	2010	2	4	2	2	1	1	1	5	2	1	2	2	2	1	2	2	2	2	2	2	2	1	2	2		1	2	2	2	2	2	1	2	2	2	2	2	2	2	2	2	2		4060
3	253	1.23668	1	2013	2010	4	4	1	2	1	1	2			2				1	2	2	2	1	2	2	1	2	2	2		2	2	2	2	2	2	2	2	2	2	2	2	2	2	2	2	2		4160
3	257	1.2272	1	2013	2010	2	4	2	2	1	1	2			1	12	1	2	1	1	2	1	1	2	2	2	2	2	2		2	2	2	2	2	2	2	2	2	2	2	2	2	2	2	2	2	4120	4140
3	257	1.2272	1	2013	2010	5	4	2	2	1	1	1	5	2	1	4	2	2	1	1	2	2	2	1	2	2	2	2	2		2	2	2	2	2	2	2	2	2	2	2	2	2	2	2	2	2
3	259	1.0282	1	2013	2008	1	4	2	2	1	2	2			2				2	2					2	2	2	2	2		1	1	2	2	2	2	2	2	2	2	2	2	2	2	2	2	2	4350	4360
3	262	1.25089	1	2013	2009	2	5	2	2	1	1	2			2				2	2					2	2	2	2	2		2	2	2	2	2	2	2	2	2	2	2	2	2	2	2	2	2
3	263	0.573326	1	2013	2008	5	4	2	2	1	1	2			2				1	2	2	2	2	2	2	2	2	2	2		2	2	2	2	2	2	2	2	2	2	2	2	2	2	2	2	2		4160
3	263	0.573326	1	2013	2010	1	4	2	2	1	1	1	2	2	1	0	2	2	1	2	1	2	1	2	2	2	2	2	2		1	2	2	2	2	2	2	2	2	2	2	2	2	2	2	2	2
3	264	1.34566	1	2013	2010	1	4	2	2	1	1	1	4	2	2				2	2					2	2	2	2	2		1	2	2	2	2	2	2	2	2	2	2	2	2	2	2	2	2		4060
3	266	0.573326	1	2013	2011	4	4	1	2	1	2	2			1	1	1	2	1	1	2	1	2	2	1	2	2	2	2		2	2	2	2	2	2	1	2	2	2	2	2	2	2	2	2	2	4160	4250
3	267	0.867096	1	2013	2010	4	1	2	2	1	1	1	5	2	1	10	2	2	1	2	1	1	2	2	2	2	1	2	2		2	2	2	2	2	2	1	2	2	2	2	2	2	2	2	2	2		4120
3	268	1.07084	1	2013	2011	4	4	1	2	1	1	2			2				1	1	2	2	2	2	1	1	1	2	2		2	2	2	2	2	2	2	2	2	2	2	2	2	2	2	2	2		4160
3	270	0.867096	3	2013	2011	1	4	2	2	1	1	1	4	1	2				1	2	2	1	2	2	2	2	2	2	2		2	2	2	2	2	2	2	2	2	2	2	2	2	2	2	2	2		4060
3	271	1.07558	3	2013	2009	4	4	2	2	1	1	2			2				1	1	1	2	2	2	2	2	2	2	2		2	2	2	2	2	2	2	2	2	2	2	2	2	2	2	2	2		4160
3	273	1.16087	1	2013	2009	1	1	2	2	1	2	1	5	2	2				1	2	2	2	2	2	2	2	2	2	2		2	2	2	1	2	2	1	2	2	2	2	2	2	2	2	2	2	4060	4430
3	273	1.16087	1	2013	2009	1	5	2	2	1	2	2			2				1	1	2	2	2	2	2	2	2	2	2		2	1	2	2	2	2	2	2	2	2	2	2	2	2	2	2	2	4180	4160
3	273	1.16087	1	2013	2010	1	1	1	2	2	1	2			2				2	2					2	2	2	1	2		2	2	2	2	2	2	2	2	2	2	2	2	2	2	2	2	2		4290
3	275	1.33144	1	2013	2008	4	4	1	2	1	1	1	3	2	1	14	1	2	1	2	2	1	2	2	2	2	2	2	2		1	2	2	1	2	2	1	2	2	2	2	2	2	2	2	2	2		4060
3	276	0.677567	1	2013	2009	1	1	1	2	1	2	1	4	2	2				2	2					2	2	2	2	2		2	2	2	2	2	2	2	2	2	2	2	2	2	2	2	2	2	4060
3	278	1.63943	1	2013	2008	2	4	1	2	1	1	1	3	2	2				2	1	2	1	2	2	2	2	2	2	2		2	2	2	2	2	2	1	2	2	2	2	2	2	2	2	2	2		4060
3	281	1.52097	1	2013	2009	1	4	1	2	1	1	2			1	5	2	2	1	2	2	2	2	1	2	2	2	2	2		2	2	2	2	2	2	2	2	2	2	2	2	2	2	2	2	2
3	285	1.21711	1	2013	2008	2	1	2	2	2	1	2			1	0	2	1	1	1	2	2	1	2	2	1	2	2	2		2	2	2	2	2	2	2	2	2	2	2	2	2	2	2	2	2	4120
3	285	1.21711	1	2013	2011	1	4	1	2	1	2	2			1	0	1	1	1	2	2	2	2	2	2	2	2	2	2		2	2	2	2	2	2	2	2	2	2	2	2	2	2	2	2	2	4120	4140
3	291	1.36308	1	2013	2008	4	4	2	2	1	2	1	7	2	1	1	2	2	2	2					2	2	2	2	2		2	2	2	2	2	2	2	2	2	2	2	2	2	2	2	2	2		4060
3	295	0.975944	1	2013	2008	1	4	2	2	1	2	2			1	99	2	1	1	2	1	1	2	2	2	2	2	2	2		2	2	2	2	2	2	2	2	2	2	2	2	2	2	2	2	2		4150
3	296	1.19874	1	2013	2008	1	1	2	2	2	1	1	2	2	2				2	2					2	2	2	2	2		2	2	2	2	2	2	2	2	2	2	2	2	2	2	2	2	2
3	299	0.679092	1	2013	2011	1	4	1	2	1	2	2			2				2	2					2	2	2	2	2		2	2	2	2	2	2	2	2	2	2	2	2	2	2	2	2	2
3	303	0.509454	1	2013	2010	1	4	2	2	1	2	2			2				2	2					2	2	2	2	2		2	2	2	2	2	2	2	2	2	2	2	2	2	2	2	2	2
3	303	0.509454	1	2013	2009	2	4	1	2	1	1	2			1	5	2	2	2	2					2	2	2	2	2		2	2	2	2	2	2	2	2	2	2	2	2	2	2	2	2	2
3	303	0.509454	1	2013	2011	4	4	1	2	1	2	2			2				2	2					2	2	2	2	2		2	2	2	2	2	2	2	2	2	2	2	2	2	2	2	2	2
3	303	0.509454	1	2013	2008	2	4	2	2	1	1	2			2				2	2					2	2	2	2	2		2	2	2	2	2	2	1	2	2	2	2	2	2	2	2	2	2		4430
3	307	0.95384	1	2013	2012	1	1	2	2	1	1	2			2				2	2					2	2	2	2	2		2	2	2	2	2	2	2	2	2	2	2	2	2	2	2	2	2		4400
3	307	0.95384	3	2013	2010	1	1	1	2	1	1	2			2				2	2					2	2	2	2	2		2	2	2	2	2	2	2	2	2	2	2	2	2	2	2	2	2
3	309	0.593727	1	2013	2010	2	1	1	2	2	1	1	4	2	2				1	2	2	2	2	2	2	2	2	2	2		2	2	2	2	1	2	1	2	2	2	2	2	2	2	2	2	2	4430
3	314	0.481442	1	2013	2010	2	3	2	2	1	1	2			1	3	2	1	2	1	2	2	2	2	2	2	2	2	1	2	2	2	2	2	2	2	2	2	2	2	2	2	2	2	2	2	2
3	314	0.481442	1	2013	2008	1	1	2	2	1	1	1	3	2	1	1	2	2	1	1	2	1	2	2	1	2	2	2	2		2	2	2	2	1	2	1	2	2	2	2	2	2	2	2	2	2	4410
3	317	1.13328	3	2013	2009	1	1	1	2	1	2	2			2				2	2					2	2	2	2	2		2	2	2	2	2	2	2	2	2	2	2	2	2	2	2	2	2
3	319	1.72778	3	2013	2011	2	4	1	2	1	1	1	3	2	1	25	2	2	1	2	2	1	1	2	2	2	2	2	2		2	2	2	2	2	2	2	2	2	2	2	2	2	2	2	2	2		4120
3	319	1.72778	1	2013	2009	2	4	1	2	1	1	2			2				1	2	2	2	1	2	2	2	2	2	2		2	2	2	2	2	2	2	2	2	2	2	2	2	2	2	2	2		4160
3	320	0.712649	1	2013	2009	1	4	1	2	1	1	2			2				2	2					2	2	2	2	2		2	2	2	2	2	2	2	2	2	2	2	2	2	2	2	2	2
3	323	0.900876	1	2013	2010	1	1	2	2	1	1	2			2				1	2	2	2	2	2	2	2	2	2	2		2	2	2	2	2	2	2	2	2	2	2	2	2	2	2	2	2		4160
3	325	2.11669	1	2013	2009	2	1	1	2	1	2	2			2				1	2	2	1	2	2	2	2	1	2	2		2	2	2	2	2	2	2	2	2	2	2	2	2	2	2	2	2	4220	4160
3	326	1.28179	1	2013	2008	3	1	1	2	1	1	2			2				2	1	2	1	1	2	2	2	2	2	2		2	2	2	2	2	2	2	2	2	2	2	2	2	2	2	2	2		4180
3	327	0.992553	1	2013	2010	1	4	1	2	1	1	2			1	1	1	1	1	1	1	1	1	2	2	2	2	2	1	1	2	2	1	2	2	2	2	2	2	2	2	2	2	2	2	2	2
3	328	1.85255	1	2013	2009	4	4	1	2	1	1	2			1	2	2	2	2	1	2	2	1	2	2	2	2	2	2		2	2	2	2	2	2	2	2	2	2	2	2	2	2	2	2	2
3	329	0.546754	1	2013	2008	4	3	1	2	1	1	2			2				2	2					1	2	1	2	2		2	2	2	2	2	2	2	2	2	2	2	2	2	2	2	2	2		4250
3	330	0.93887	1	2013	2008	2	1	2	2	1	1	2			2				2	1	1	1	1	2	2	2	1	2	2		2	2	2	2	2	2	2	2	2	2	2	2	2	2	2	2	2		4180
3	331	0.9273	1	2013	2008	4	4	1	2	1	1	2			2				2	2					2	2	2	2	2		2	2	2	2	2	2	2	2	2	2	2	2	2	2	2	2	2		4400
3	331	0.9273	1	2013	2009	3	2	2	2	1	1	2			1	2	1	2	1	2	1	1	2	2	2	2	2	2	2		2	2	2	2	2	2	2	2	2	2	2	2	2	2	2	2	2
3	331	0.9273	1	2013	2010	1	2	2	2	1	1	2			2				1	2	2	2	1	2	2	1	2	2	2		2	2	2	2	2	2	2	2	2	2	2	2	2	2	2	2	2		4230
3	335	0.824771	1	2013	2011	1	1	2	2	1	2	2			2				1	1	2	1	1	2	2	1	2	2	2		2	2	2	2	1	2	2	2	2	2	2	2	2	2	2	2	2	4160	4180
3	338	0.924469	1	2013	2009	1	4	1	2	1	1	2			1	0	2	1	1	1	2	2	1	2	2	2	1	2	2		2	2	2	2	2	2	2	2	2	2	2	2	2	2	2	2	2		4120
3	338	0.924469	1	2013	2008	1	4	1	2	1	1	1	2	2	2				2	1	1	2	2	2	2	2	2	2	2		2	2	2	2	1	2	1	2	2	2	2	2	2	2	2	2	2
3	341	1.14751	1	2013	2009	1	1	1	2	1	1	1	3	2	2				1	2	2	2	1	1	2	2	2	2	2		2	2	2	2	2	2	2	2	2	2	2	2	2	2	2	2	2		4060
3	341	1.14751	1	2013	2011	2	3	1	2	1	1	2			2				1	1	2	2	1	2	2	2	2	2	2		2	2	2	2	1	2	2	2	2	2	2	2	2	2	2	2	2		4160
3	342	0.734465	1	2013	2010	1	4	2	2	2	2	2			2				2	2					2	2	2	2	2		2	2	2	2	2	2	2	2	2	2	2	2	2	2	2	2	2
3	344	0.920501	1	2013	2008	1	4	2	2	1	2	2			2				2	2					2	2	2	2	2		2	1	2	2	2	2	2	2	2	2	2	2	2	2	2	2	2	4360
3	346	1.32462	1	2013	2008	4	2	2	2	1	2	1	2	2	1	3	1	1	2	2					2	2	1	2	2		2	2	2	2	1	2	1	2	2	2	2	2	2	2	2	2	2		4140
3	349	0.575617	1	2013	2009	2	4	2	2	1	2	2			2				2	2					1	2	1	2	2		2	2	2	2	2	2	2	2	2	2	2	2	2	2	2	2	2	4250	4280
3	353	0.239064	1	2013	2010	2	3	2	2	1	1	2			2				1	1	1	1	2	2	2	2	2	2	2		2	2	2	2	2	2	2	2	2	2	2	2	2	2	2	2	2	4160
3	353	0.239064	1	2013	2010	1	3	2	2	1	1	2			1	0	2	2	2	2					2	2	2	2	2		2	2	2	2	1	2	2	2	2	2	2	2	2	2	2	2	2		4120
3	354	0.74588	1	2013	2008	1	3	2	2	1	1	1	7	2	1	8	2	1	1	2	1	1	1	1	2	2	2	2	1	1	2	2	2	2	1	2	1	2	2	2	2	2	2	2	2	2	2		4120
3	357	0.685867	1	2013	2010	1	1	2	2	1	1	2			2				2	1	1	2	1	2	2	2	2	2	2		2	2	2	2	2	2	2	2	2	2	2	2	2	2	2	2	2		4180
3	358	0.883891	1	2013		2	4	2	2	1	1	1	2	2	2				1	2	2	1	1	2	2	2	2	1	2		2	2	2	2	2	2	2	2	2	2	2	2	2	2	2	2	2		4230
3	360	0.914619	1	2013	2010	1	1	1	2	1	1	2			1	2	2	2	1	1	2	1	2	2	2	2	2	2	1	2	2	2	1	2	2	2	2	2	2	2	2	2	2	2	2	2	2
3	360	0.914619	1	2013	2010	1	4	2	2	1	1	2			2				1	1	1	1	1	2	1	1	1	1	2		2	2	2	2	2	2	2	2	2	2	2	2	2	2	2	2	2		4160
3	361	0.914619	1	2013	2011	2	4	1	2	3	1	2			1	4	2	1	1	1	1	1	1	1	2	2	2	1	2		2	2	2	2	2	2	2	2	2	2	2	2	2	2	2	2	2
3	364	0.913908	1	2013	2010	1	4	2	2	1	2	1	1	2	2				2	2					2	2	2	2	2		2	2	2	2	2	2	2	2	2	2	2	2	2	2	2	2	2
3	365	1.09888	1	2013	2008	1	1	2	2	1	1	2			2				1	1	1	2	1	2	2	2	2	2	2		2	2	2	2	2	2	2	2	2	2	2	2	2	2	2	2	2		4160
3	367	0.71271	1	2013	2010	2	4	2	2	1	1	2			1	4	2	1	1	1	2	2	2	2	2	2	2	2	2		2	2	2	2	2	2	2	2	2	2	2	2	2	2	2	2	2
3	367	0.71271	1	2013	2008	4	4	1	2	1	1	2			1	21	1	2	1	2	2	2	2	2	2	2	2	2	2		2	2	2	2	2	2	1	2	2	2	2	2	2	2	2	2	2		4120
3	368	0.876569	1	2013	2009	1	4	1	2	1	1	1	3	2	2				2	2					2	2	2	2	2		2	2	2	2	2	2	2	2	2	2	2	2	2	2	2	2	2		4060
3	371	1.03276	1	2013	2008	4	5	2	2	1	1	1	4	2	1	2	1	1	1	2	2	1	1	2	2	2	2	2	2		2	2	1	2	2	2	1	2	1	2	2	2	2	2	2	2	2	4230	4380
3	371	1.03276	1	2013	2011	2	4	2	2	1	1	2			2				2	2					2	2	2	2	2		2	2	2	2	2	2	2	2	2	2	2	2	2	2	2	2	2
3	374	1.12281	1	2013	2010	2	4	2	2	1	2	2			1	3	2	1	2	1	1	1	1	2	2	1	1	1	1	1	1	2	1	1	2	2	2	2	1	2	2	2	2	2	2	2	2		4150
3	375	0.924269	1	2013	2008	2	1	1	2	1	1	2			2				2	2					2	2	2	2	2		2	2	2	2	2	2	2	2	2	2	2	2	2	2	2	2	1		4478
3	376	1.51546	1	2013	2010	2	4	2	2	2	1	2			1	45	2	2	1	2	1	2	1	2	1	2	1	1	2		2	2	2	2	2	2	2	2	2	2	2	2	2	2	2	2	2		4120
3	380	0.851377	1	2013	2011	2	4	2	2	1	1	2			2				1	1	1	1	1	2	2	2	2	2	2		2	2	2	2	2	2	2	2	2	2	2	2	2	2	2	2	2		4160
3	380	0.851377	1	2013	2009	4	2	2	2	1	1	2			1	2	2	1	1	2	2	1	1	2	2	1	1	2	2		2	2	2	2	1	2	2	2	2	2	2	2	2	2	2	2	2
3	382	0.936015	1	2013	2009	4	4	2	2	1	1	1	4	2	1	7	1	2	2	1	1	1	2	2	2	2	1	2	2		2	2	2	2	2	2	2	2	2	2	2	2	2	2	2	2	2	4120	4140
3	383	1.12754	1	2013	2008	1	1	2	2	1	1	2			2				2	2					2	2	2	1	2		2	1	2	2	1	2	2	2	2	2	2	2	2	2	2	2	2	4290
3	386	0.990409	1	2013	2011	1	4	2	2	1	2	2			1	0	2	1	1	2	2	1	1	2	2	2	2	2	2		2	2	2	2	2	2	2	2	2	2	2	2	2	2	2	2	2	4120	4150
3	393	0.621074	1	2013	2011	4	4	1	2	1	1	2			1	3	1	2	1	2	2	1	1	2	2	1	2	2	2		2	2	2	2	1	2	1	2	2	2	2	2	2	2	2	2	2		4140
3	393	0.621074	1	2013	2008	2	2	1	2	1	1	2			1	6	2	2	2	2					2	2	2	2	2		2	2	2	2	1	2	2	2	2	2	2	2	2	2	2	2	2
3	393	0.621074	1	2013	2012	1	1	2	2	1	1	2			2				1	2	2	2	1	2	2	1	2	2	2		2	2	2	2	1	2	2	2	2	2	2	2	2	2	2	2	2		4160
3	395	0.913323	1	2013	2008	1	1	1	2	1	1	1	3	2	2				2	2					2	2	2	2	2		2	2	2	2	1	2	2	2	2	2	2	2	2	2	2	2	2	4060
3	396	1.03934	1	2013	2011	2	1	2	2	1	1	2			1	4	1	1	1	2	1	1	2	2	2	2	2	2	2		2	2	2	2	2	2	2	2	2	2	2	2	2	2	2	2	2
3	398	1.07054	1	2013	2009	2	4	1	2	1	1	2			2				1	2	2	2	2	2	2	2	2	2	2		2	2	2	2	2	2	2	1	2	2	2	2	2	2	2	2	2		4160
3	399	1.07054	1	2013	2010	2	4	2	2	1	1	1	3	2	1	7	2	2	1	2	2	2	1	2	2	2	2	2	2		1	1	2	2	1	2	2	2	2	2	2	2	2	2	2	2	2		4120
3	404	0.694373	1	2013	2010	1	1	1	2	1	1	2			2				2	1	1	2	1	2	2	2	2	2	2		2	2	2	2	2	2	2	2	2	2	2	2	2	2	2	2	2		4180
3	404	0.694373	1	2013	2009	1	1	2	2	1	1	2			2				2	2					2	2	2	2	2		2	2	2	2	2	2	2	2	2	2	2	2	2	2	2	2	2
3	407	0.712246	2	2013	2010	1	3	1	2	1	1	1	3	2	1	4	1	2	1	1	1	1	1	2	1	1	1	2	1	1	2	2	2	2	2	2	1	2	1	2	2	2	2	2	2	2	2	4300	4430
3	409	0.749978	1	2013	2008	4	4	1	2	1	2	2			2				2	2					2	1	2	2	2		2	2	2	2	2	2	2	2	2	2	2	2	2	2	2	2	2	4260
3	409	0.749978	1	2013	2009	4	4	1	2	1	1	1	3	2	2				2	1	1	2	1	2	2	2	2	2	2		2	2	2	2	2	2	2	2	2	2	2	2	2	2	2	2	2		4060
3	411	0.75773	1	2013	2010	1	1	2	2	1	1	2			2				1	1	1	2	1	2	2	2	2	2	2		2	2	2	2	2	2	2	2	2	2	2	2	2	2	2	2	2		4160
3	413	0.644454	1	2013	2010	2	4	2	2	1	2	2			2				2	2					2	2	2	2	2		2	2	2	2	2	2	2	1	2	2	2	2	2	2	2	2	2	4440
3	418	0.821062	1	2013	2008	4	4	2	2	1	1	2			2				1	2	2	2	1	2	2	2	2	2	2		2	2	2	2	2	2	2	2	2	2	2	2	2	2	2	2	2		4160
3	421	0.672293	1	2013	2008	1	4	2	2	1	1	2			1	2	1	1	1	2	1	2	1	1	2	2	2	2	2		2	2	2	2	2	2	2	2	2	2	2	2	2	2	2	2	2
3	427	0.817055	1	2013	2009	5	4	1	2	1	1	2			1	5	2	2	2	1	2	2	1	2	2	2	2	2	2		2	2	2	2	2	2	2	2	2	2	2	2	2	2	2	2	2
3	439	1.06384	1	2013	2011	4	2	2	2	1	1	2			2				2	2					2	2	2	2	2		2	2	2	2	2	2	2	2	2	2	2	2	2	2	2	2	2
3	445	1.27791	2	2013	2011	5	1	2	2	1	2	2			1	3	2	1	1	2	2	1	1	2	2	1	2	2	2		2	2	2	2	2	2	1	2	2	2	2	2	2	2	2	2	2		4150
3	449	1.35146	1	2013	2010	4	1	2	2	1	1	2			2				2	2					2	2	2	2	2		2	2	2	2	2	2	2	2	2	2	2	2	2	2	2	2	2
3	449	1.35146	1	2013	2011	1	1	2	2	1	1	1	10	2	2				2	2					2	2	2	2	2		2	2	2	2	2	2	2	2	2	2	2	2	2	2	2	2	2		4060
3	458	1.31703	8	2013	2010	1	4	2	2	1	2	2			2				2	2					2	2	2	2	2		2	2	2	2	2	2	2	2	2	2	1	2	2	2	2	2	1	4472	4478
3	460	1.11321	8	2013	2011	2	4	2	2	1	1	1	8	2	2				2	1	1	1	1	1	1	2	1	2	2		2	2	2	1	2	2	1	2	2	2	2	2	2	2	2	2	2		4430
3	461	0.700227	1	2013	2009	1	1	1	2	1	1	1	6	2	2				2	2					2	2	2	2	2		2	2	2	2	2	2	1	2	2	2	2	2	2	2	2	2	2		4430
3	462	1.21766	1	2013	2010	4	4	1	2	1	2	2			2				1	1	2	1	1	2	2	2	2	2	2		2	2	2	2	2	2	2	1	2	2	2	2	2	2	2	2	2	4160	4180
3	462	1.21766	1	2013	2011	1	4	1	2	2	2	2			2				2	2					2	1	2	2	2		2	2	2	2	2	2	2	1	2	2	2	2	2	2	2	2	2	4260	4440
3	466	1.10813	1	2013	2008	1	1	1	2	2	2	2			2				2	2					2	2	2	2	2		2	2	2	2	2	2	2	2	2	2	2	2	2	2	2	2	2
3	470	0.643925	1	2013	2009	1	4	2	2	2	1	1	10	2	1	7	1	1	2	1	1	2	2	2	2	2	2	2	2		2	2	2	2	2	2	2	2	2	2	2	2	2	2	2	2	2		4120
3	473	1.09179	1	2013	2011	4	1	2	2	1	1	2			1	1	1	1	1	1	1	1	1	1	2	2	1	2	2		2	2	2	2	1	2	2	2	2	2	2	2	2	2	2	2	2
3	476	1.09013	1	2013	2011	2	1	2	2	1	1	2			1	22	1	1	1	2	2	2	2	2	2	2	2	2	2		1	2	2	2	2	2	1	2	2	2	2	2	2	2	2	2	2		4120
3	480	0.706335	1	2013	2012	5	2	1	2	1	2	1	4	2	1	0	1	1	1	1	2	2	2	2	2	2	2	2	2		2	2	2	2	1	2	2	2	2	2	2	2	2	2	2	2	2	4060	4120
3	480	0.706335	1	2013	2010	4	4	2	2	1	1	2			1	2	1	2	2	2					2	2	2	2	2		2	2	2	2	2	2	2	2	2	2	2	2	2	2	2	2	2
3	480	0.706335	1	2013	2008	1	2	2	2	1	2	2			2				2	2					1	1	1	2	2		2	2	2	2	2	2	2	2	2	2	2	2	2	2	2	2	2	4250	4260
3	481	0.236252	1	2013	2012	4	4	2	2	1	1	1	3	2	1	20	1	2	2	1	1	2	1	2	2	2	2	1	2		2	2	2	2	2	2	2	2	2	2	2	2	2	2	2	2	2		4060
3	481	0.236252	1	2013	2009	5	2	1	2	1	2	2			2				1	1	2	1	2	2	2	2	2	2	2		2	2	2	2	2	2	2	2	2	2	2	2	2	2	2	2	2	4160	4180
3	481	0.236252	1	2013	2008	1	1	1	2	1	1	1	7	2	2				2	2					2	2	2	2	2		2	2	2	2	2	2	2	2	2	2	2	2	2	2	2	2	2	4060
3	482	0.750294	1	2013	2011	1	1	1	2	1	1	2			2				1	1	2	1	2	2	2	2	2	2	1	2	2	2	2	2	2	2	2	2	2	2	2	2	2	2	2	2	2		4160
3	487	1.00525	1	2013	2011	1	3	1	2	1	1	2			2				2	2					2	2	2	2	2		2	2	2	2	2	2	2	2	2	2	2	2	2	2	2	2	2
3	488	0.920675	1	2013	2010	1	4	2	2	1	2	2			2				2	2					2	2	2	2	1	1	2	2	2	2	2	2	2	2	2	2	2	2	2	2	2	2	2	4300	4340
3	491	1.12812	1	2013	2008	5	1	1	2	1	1	2			1	1	2	2	2	2					2	2	2	2	2		2	2	2	2	2	2	2	2	2	2	2	2	2	2	2	2	2
3	491	1.12812	1	2013	2011	1	1	2	2	2	1	2			1	25	1	2	1	2	1	2	1	2	2	2	2	2	2		2	2	2	2	1	2	2	2	2	2	2	2	2	2	2	2	2		4120
3	494	0.665555	3	2013	2010	5	4	2	2	1	1	1	7	2	2				1	2	2	1	2	1	2	2	2	2	2		1	2	2	1	2	2	1	2	2	2	2	2	2	2	2	2	2		4060
3	495	0.876185	1	2013	2011	1	5	2	2	1	2	2			2				1	2	2	1	2	2	1	2	2	2	2		2	2	2	2	1	2	2	2	2	2	2	2	2	2	2	2	2	4160	4220
3	495	0.876185	1	2013	2009	4	4	2	2	1	1	2			2				1	2	2	1	2	2	2	2	2	2	2		1	1	2	2	1	2	2	2	2	2	2	2	2	2	2	2	2		4160
3	496	0.901063	1	2013	2009	1	1	1	2	1	1	1	3	1	2				2	2					2	2	2	2	2		2	2	2	2	2	2	1	2	2	2	2	2	2	2	2	2	2		4430
3	502	1.21805	1	2013	2010	1	4	1	2	1	2	2			2				2	2					2	2	2	2	2		1	2	2	2	2	2	2	2	2	2	2	2	2	2	2	2	2	4350
3	504	0.884537	1	2013	2008	2	4	2	2	1	2	2			2				2	2					2	2	2	2	2		2	2	2	2	2	2	2	2	2	2	2	2	2	2	2	2	2
3	506	1.27684	1	2013	2008	5	2	1	2	1	1	1	4	1	2				2	1	2	2	2	1	2	2	1	2	1	1	2	2	2	2	1	2	2	2	2	2	2	2	2	2	2	2	2	4110
3	506	1.27684	3	2013	2011	2	1	2	2	1	2	1	9	2	2				2	2					2	2	2	2	2		2	2	2	2	2	2	2	2	2	2	2	2	2	2	2	2	2	4060
3	509	0.976571	1	2013	2010	1	1	2	2	1	1	2			2				2	2					2	2	2	2	2		2	2	2	2	1	2	2	2	2	2	2	2	2	2	2	2	2		4410
3	509	0.976571	1	2013	2009	1	1	1	2	1	1	2			2				1	1	2	2	1	2	2	1	2	2	2		2	2	2	2	2	2	2	2	2	2	2	2	2	2	2	2	2		4160
3	510	1.56746	1	2013	2008	1	1	1	2	1	1	2			1	3	1	2	1	2	1	1	2	2	2	2	2	1	2		2	2	2	2	1	2	2	2	2	2	2	2	2	2	2	2	2
3	511	1.56746	1	2013	2011	1	4	2	2	2	2	1	6	2	2				2	2					2	2	2	2	2		2	2	2	2	2	2	2	2	2	2	2	2	2	2	2	2	2	4060
3	513	0.944255	3	2013	2010	2	4	1	2	1	1	2			1	11	2	1	2	2					1	2	2	2	2		2	2	2	2	2	2	2	2	2	2	2	2	2	2	2	2	2		4120
3	516	0.971796	1	2013	2009	1	4	2	2	2	2	1	8	2	2				2	2					2	2	2	2	2		2	2	2	2	2	2	2	2	2	2	2	2	2	2	2	2	2	4060
3	517	0.680798	1	2013	2008	1	4	2	2	1	2	2			2				2	2					2	2	2	2	2		2	2	2	2	2	2	2	2	2	1	2	2	2	2	2	2	2	4471
3	517	0.680798	1	2013	2008	4	4	2	2	2	2	2			2				2	2					2	2	2	2	2		2	2	2	2	2	2	2	2	2	2	2	2	2	2	2	2	2
3	517	0.680798	1	2013	2010	4	4	2	2	1	2	2			2				1	2	1	2	2	1	2	2	2	2	2		2	2	2	2	2	2	2	2	2	2	2	2	2	2	2	2	2	4160	4200
3	520	0.742138	1	2013	2010	1	4	2	2	2	1	2			2				2	2					2	2	2	2	2		2	2	2	2	2	2	2	2	2	2	2	2	2	2	2	2	2
3	520	0.742138	1	2013	2010	1	1	2	2	1	2	2			2				2	2					2	2	2	2	2		2	2	2	2	2	2	2	2	2	2	2	2	1	2	2	2	2	4474
3	521	0.896741	1	2013	2010	2	2	2	2	1	1	2			2				2	1	1	1	1	1	2	2	2	2	2		1	2	2	2	2	2	2	2	2	2	2	2	2	2	2	2	2		4240
3	521	0.896741	3	2013	2008	5	1	2	2	1	2	2			2				2	2					2	2	2	2	2		2	2	2	2	1	2	2	2	2	2	2	2	2	2	2	2	2	4410
3	522	0.504016	1	2013	2011	1	4	1	2	2	1	2			2				2	2					2	2	2	2	2		2	2	2	2	2	2	2	2	2	2	2	2	2	2	2	2	2
3	525	1.02954	1	2013	2011	4	4	1	2	1	1	1	7	2	1	4	2	2	2	2					2	2	1	1	2		2	2	2	1	1	2	2	2	2	2	2	2	2	2	2	2	2		4060
3	525	1.02954	1	2013	2011	1	1	2	2	1	1	1	5	2	1	4	2	2	2	2					2	2	2	2	2		2	2	2	2	2	2	2	2	2	2	2	2	2	2	2	2	2		4060
3	526	0.986857	1	2013	2009	2	4	1	2	1	1	1	7	2	2				1	2	2	2	1	2	2	2	2	2	2		2	2	2	2	2	2	2	2	2	2	2	2	2	2	2	2	2		4400
3	526	0.986857	1	2013	2011	1	1	2	2	1	1	2			2				1	1	2	2	2	2	2	1	2	2	2		2	2	2	2	1	2	2	2	2	2	2	2	2	2	2	2	2		4160
3	527	0.818305	1	2013	2008	1	4	1	2	1	1	1	3	2	2				2	2					2	2	2	2	2		2	2	2	2	2	2	2	2	2	2	2	2	2	2	2	2	2	4060
3	528	0.627543	1	2013	2008	2	4	1	2	2	2	2			2				2	2					2	2	2	2	2		2	2	2	2	2	2	2	2	2	2	2	2	1	2	2	2	2	4474
3	531	0.865635	1	2013	2009	2	3	2	2	1	2	2			2				2	2					1	2	2	2	2		2	2	2	2	2	2	2	2	2	2	2	2	2	2	2	2	2	4250
3	532	0.985998	1	2013	2010	1	1	2	2	1	1	2			1	5	2	1	1	2	2	2	1	2	2	2	2	2	2		2	2	2	2	2	2	2	2	2	2	2	2	2	2	2	2	2
3	535	0.785385	1	2013	2010	1	1	1	2	1	1	2			2				1	2	2	2	1	2	2	2	2	2	2		2	2	2	2	1	2	2	2	2	2	2	2	2	2	2	2	2		4160
3	537	0.777626	1	2013	2011	2	3	2	2	2	2	2			1	99	1	1	1	1	1	1	1	1	2	2	1	2	2		1	2	2	1	2	2	1	2	2	2	2	2	2	2	2	2	2		4140
3	537	0.777626	1	2013	2008	1	1	1	1	2	2	2			2				2	2					2	2	2	2	2		2	2	2	2	2	2	2	2	2	2	2	2	2	2	2	2	2
3	538	1.42031	1	2013	2009	1	4	2	2	2	2	2			2				2	2					2	2	2	2	2		2	2	2	2	2	2	2	2	2	2	2	2	2	2	2	2	2
3	539	0.860631	1	2013	2009	4	4	2	2	1	2	2			1	7	1	2	1	1	2	2	2	2	2	2	2	2	2		2	2	2	2	2	2	2	2	2	2	2	2	2	2	2	2	2	4120	4140
3	539	0.860631	1	2013	2011	1	1	1	2	1	2	1	6	2	2				1	1	1	1	1	2	2	2	2	1	2		2	1	2	2	2	2	2	2	2	2	2	2	2	2	2	2	2	4060	4160
3	541	1.03276	1	2013	2010	1	4	1	2	2	1	2			1	7	2	2	2	1	2	2	2	2	2	2	2	2	2		2	1	2	2	2	2	2	2	2	2	2	2	2	2	2	2	2		4120
3	544	0.548561	5	2013	2012	2	1	1	2	1	1	1	4	2	2				2	1	2	2	2	2	1	2	1	2	2		2	2	2	2	2	2	1	2	2	2	2	2	2	2	2	2	2	4060
3	548	1.80564	1	2013	2008	1	4	2	2	1	1	2			2				2	2					2	2	2	2	2		2	2	2	2	2	2	2	2	2	2	2	2	2	2	2	2	2
3	550	0.475472	1	2013	2011	2	2	1	2	1	2	2			2				1	2	2	2	2	1	2	2	2	2	2		2	2	2	2	2	2	2	2	2	2	2	2	2	2	2	2	2	4160	4240
3	552	0.918006	1	2013	2011	2	4	1	2	1	1	2			1	15	2	2	2	2					1	2	1	2	2		2	2	2	2	2	2	2	2	2	2	2	2	2	2	2	2	2		4120
3	555	0.784373	1	2013	2010	2	4	1	2	1	1	2			2				2	2					2	2	2	2	2		2	2	2	2	2	2	2	2	2	2	2	2	2	2	2	2	2
3	556	0.784373	5	2013	2010	2	1	1	2	1	1	1	3	2	1	3	1	1	1	2	2	1	1	1	2	2	2	2	2		2	2	2	2	2	2	1	2	2	2	2	2	2	2	2	2	2
3	559	1.34633	1	2013	2010	2	1	2	2	1	1	2			2				1	2	2	2	2	2	2	2	2	2	2		2	2	2	2	2	2	2	2	2	2	2	2	2	2	2	2	2		4160
3	561	0.561281	1	2013	2008	5	3	2	2	1	2	2			2				2	2					2	2	2	2	2		2	2	2	2	2	2	2	2	2	2	2	2	2	2	2	2	2
3	570	1.03208	1	2013	2010	1	1	2	1	2	2	2			2				2	2					2	2	2	2	2		2	2	2	2	2	2	1	2	2	2	2	2	2	2	2	2	2	4430
3	571	0.695	1	2013	2008	5	4	1	2	1	1	1	4	1	2				2	2					2	2	2	2	2		1	2	2	2	2	2	1	2	1	2	2	2	2	2	2	2	2	4060	4110
3	572	0.844693	1	2013	2008	4	4	1	2	1	1	1	3	2	2				1	1	1	2	1	2	2	2	2	1	2		1	2	2	2	2	2	2	2	2	2	2	2	2	2	2	2	2		4160
3	577	0.643329	1	2013	2010	1	1	1	2	2	1	1	8	2	1	2	2	1	1	1	2	1	2	2	2	2	2	2	2		2	1	2	2	2	2	1	2	2	2	2	2	2	2	2	2	2		4150
3	581	0.825225	1	2013	2008	1	1	2	2	2	1	2			2				2	1	2	1	2	2	2	2	2	2	2		2	2	2	2	2	2	2	2	2	2	2	2	2	2	2	2	2		4180
3	582	0.716464	1	2013	2009	1	3	1	2	1	2	2			2				2	2					2	2	2	2	2		2	2	2	2	2	2	2	2	2	2	2	2	2	2	2	2	2
3	587	1.0162	1	2013	2011	1	4	2	2	1	2	2			1	1	2	1	2	1	2	1	2	2	2	2	2	2	2		2	2	2	2	2	2	2	2	2	2	2	2	2	2	2	2	2		4150
3	589	0.641995	1	2013	2008	4	4	2	2	1	1	1	2	2	2				2	1	2	2	2	2	2	2	2	2	2		2	2	2	2	2	2	2	2	2	2	2	2	2	2	2	2	2
[truncated: 49 more columns]
