# Supplementary material for: Development of an effective illness severity measure and assessment of the impact of perceived illness severity on formal careseeking for fatal illnesses of neonates and infants in six sub-Saharan Africa countries and Pakistan
Source: PLOS Glob Public Health. 2026 May 22;6(5):e0006455. doi: 10.1371/journal.pgph.0006455 (PMC13197068; doi:10.1371/journal.pgph.0006455)
Supplement: S5 Data — (XLSX) [file pgph.0006455.s006.xlsx]

## Sheet: Data
country	StateRegion	cluster	urbrur	standardizedweight453_NI	vagq4030 - respondent	vagq206y - VASA interview year	vacq124y - year of child's death: VASA	vacq1060 - birthplace	vacq1220 - place of child's death	vacq1090 - child's sex: VASA	vagq409a - electricity	vagq4120 - floor material	vacq3010 -signs of birth injury	vacq3040 - breathe immediately after birth	vacq3050 - difficult breathing at birth	vacq3070 - cried immediately after birth	vacq3080 - minutes after birth cried	vacq3090 - stopped crying	vacq3110 - able to suckle on day-0	vacq3120 - ever able to suckle	vacq3130 - stopped suckling	vacq3160 - able to open mouth when stopped suck	vacq3170 - difficult breathing during illness	vacq3200 - fast breathing	vacq3230 - chest indrawing	vacq3240 - grunting	vacq3250 - spasms/convulsions	vacq3260 - fever	vacq3290 - cold to touch	vacq3320 - lethargic	vacq3330 - unresponsive	vacq3340 - bulging fontanelle	vacq3350 - cord pus	vacq3360 - cord stump redness	vacq3370 - cord red extended to skin	vacq3380 - skin bumps w-pus	vacq3390 - ulcers/pits	vacq3410 - skin turned black	vacq3420 - bleeding	vacq3440 - loose/watery stools	vacq3450 - N loose stools on worst day	vacq3460 - vomited everything	vacq3470 - yellow skin	vacq3480 - yellow eyes	saq602a_01 - 1st symptom	saq602a_02 - 2nd symptom	saq602a_03 - 3rd symptom	saq602a_04 - 4th symptom	saq602a_05 - 5th symptom
4	1	8	1	0.205936	1	2012	2008	2	2	1	1	1	1	1	1	2	1	2	2	2			2	2	2	2	2	2	1	1	1	1	2	2		2	2	2	2	2		2	2	2	3050	3010
4	1	10	1	0.127484	1	2012	2008	4	2	1	2	1	2	1	1	2	1	1	2	2			2	2	1	2	1	1	2	2	2	1	2	2		1	2	2	2	1	5	1	2	2	3090	3340	3110	3260	3250
4	1	13	1	0.196129	1	2012	2007	2	4	1	2	1	2	1	2	1		2	2	2			9	9	2	2	2	1	2	2	2	2	2	2		2	2	2	2	2		1	2	9	3110	3260	3460
4	1	15	1	0.264775	1	2012	2009	1	3	1	1	2	2	1	2	1		1	1		2		1	1	1	9	1	1	2	9	1	2	2	2		2	2	2	2	2		2	2	2	3090	3170	32003	3230	3250
4	1	16	1	0.147097	1	2012	2007	1	4	2	1	1	2	1	1	1		2	2	2			1	2	2	2	2	1	2	2	2	1	2	2		2	2	2	2	2		2	2	2	3260	3050	3110
4	1	23	1	0.176516	1	2012	2009	4	4	1	1	2	1	1	2	1		1	2	2			1	1	1	2	1	1	2	1	2	2	1	9		2	2	2	2	2		2	2	2	3010	3020	3090	3110	3170
4	1	28	1	0.254968	1	2012	2008	1	1	1	1	2	2	2		2	1	2	1		1	2	2	2	2	2	2	1	2	2	2	2	2	2		2	2	2	2	2		2	2	2	3260	3130
4	1	29	1	0.156903	1	2012	2010	1	1	2	1	1	2	1	1	1		1	2	2			1	2	2	2	2	2	2	2	2	2	2	2		2	2	2	2	2		2	2	2	3050	3090	3110	3170
4	1	30	1	0.274581	1	2012	2009	2	4	1	1	1	2	2		2	1	2	2	2			2	2	2	2	2	1	2	2	2	2	2	2		2	2	2	2	1	2	1	2	2	3260	3110
4	1	31	1	0.215742	1	2012	2009	1	1	1	2	1	2	1	1	2	1	1	2	2			1	2	2	2	2	2	2	2	2	2	2	2		2	2	2	2	2		2	2	2	3170	3090
4	1	35	1	0.186323	1	2012	2009	1	4	1	1	2	2	1	2	1		2	1		2		2	2	2	2	2	2	2	2	2	2	2	2		2	2	2	2	2		2	2	2
4	1	37	1	0.215742	1	2012	2009	1	1	1	1	2	2	2		2	1	1	2	2			1	9	2	2	2	2	2	2	2	2	2	2		2	2	2	2	2		2	2	2	3040	3090	3110	3170
4	1	42	1	0.176516	1	2012	2010	1	1	1	1	2	2	1	2	1		2	1		2		2	2	2	2	2	2	1	2	1	1	2	2		2	2	2	2	2		2	2	2	3290	3340	3330
4	1	50	1	0.127484	1	2012	2007	1	1	2	1	2	2	1	2	1		2	1		2		1	1	2	2	2	2	2	2	1	2	2	2		2	2	2	2	2		2	2	2	3170	32002
4	1	51	1	0.147097	1	2012	2010	1	1	1	2	1	2	1	2	1		2	2	2			2	2	2	2	2	2	2	2	2	2	2	2		2	2	2	2	2		2	2	2	3110
4	1	53	1	0.294194	1	2012	2009	1	1	2	1	1	2	2		1		1	2	2			1	2	2	2	2	2	2	2	2	2	2	2		2	2	2	2	2		2	2	2	3040	3090	3110	3170
4	1	53	1	0.294194	1	2012	2009	1	4	1	2	1	2	1	2	1		2	1		1	2	2	2	2	2	2	2	2	2	2	2	2	2		2	2	2	2	2		2	2	2	3130	3160
4	1	54	1	0.196129	1	2012	2008	1	1	1	1	1	2	1	1	1		1	2	2			1	2	2	2	2	2	9	9	9	9	2	2		1	2	2	2	2		2	2	2	3050	3090	3110	3170	3380
4	1	54	1	0.196129	1	2012	2007	4	4	1	2	1	2	1	2	1		1	1		2		1	2	2	2	2	2	2	2	2	2	2	2		2	2	2	2	2		2	2	2	3090	3170
4	1	56	1	0.284388	1	2012	2007	2	2	1	2	1	2	1	2	1		1	2	2			2	2	2	2	2	1	2	2	2	2	2	2		2	2	2	2	2		2	2	2	3260	3090	3110
4	1	61	1	0.16671	1	2012	2007	2	2	2	2	1	2	1	1	2	1	2	2	2			1	2	2	2	2	2	2	1	2	2	2	2		2	2	2	2	2		2	2	2	3050	3170	3110	3320
4	2	77	2	0.294194	1	2012	2008	4	4	2	2	1	2	1	2	1		2	2	2			2	2	2	2	2	2	2	2	2	9	2	2		2	2	2	2	2		2	2	2	3110
4	2	77	2	0.294194	1	2012	2009	4	4	1	2	1	2	1	2	1		1	2	2			2	2	2	2	2	2	2	2	2	2	2	2		2	2	2	2	2		2	2	2	3090
4	2	78	2	0.0882582	1	2012	2007	4	4	2	2	1	2	1	2	1		2	1		2		2	2	2	2	1	2	2	2	2	2	2	2		2	2	2	2	2		2	2	2	3250
4	2	78	2	0.0882582	1	2012	2010	4	4	2	1	1	2	1	2	1		1	1		2		2	2	2	2	2	2	2	2	2	2	2	2		2	2	2	2	2		2	2	2	3090
4	2	81	2	0.205936	1	2012	2009	4	4	1	2	1	2	1	2	1		2	1		2		2	2	2	1	1	1	2	2	1	1	2	2		2	2	2	2	2		2	2	2	3340	3260	3250	3240	3330
4	2	84	2	0.323613	1	2012	2007	4	4	2	1	1	1	1	2	1		2	1		1	1	2	2	2	1	2	1	2	2	2	2	2	2		2	2	2	2	2		2	2	2	3010	3260	3240	3130
4	2	84	2	0.323613	1	2012		4	4	1	2	1	2	1	2	1		1	9	9			2	2	2	2	2	2	2	2	2	2	2	2		2	2	2	2	2		2	2	2	3090
4	2	85	2	0.313807	1	2012	2009	4	4	1	2	1	2	1	2	1		2	2	2			2	2	2	2	1	2	2	2	2	1	2	2		2	2	2	2	2		2	2	2	3340	3250	3110
4	2	90	2	0.245162	1	2012	2008	4	4	1	2	1	2	1	2	1		2	2	2			2	2	2	2	2	2	2	2	2	2	2	2		2	2	2	2	2		2	2	2	3110
4	2	91	2	0.225549	1	2012	2009	4	4	1	1	1	2	1	2	1		2	2	2			2	2	2	2	2	2	2	2	2	2	2	2		1	2	2	2	2		2	2	2	3380	3110	3490
4	2	93	2	0.264775	2	2012	2007	4	4	1	2	1	2	1	1	2	1	1	2	2			1	2	2	2	2	2	2	2	2	2	2	2		2	2	2	2	2		2	2	2	3050	3170	3110	3090
4	2	95	2	0.304001	1	2012	2009	4	4	1	1	1	2	1	1	1		2	2	2			2	2	2	2	2	2	2	1	2	2	2	2		2	2	2	2	2		2	2	2	3050	3110	3320
4	2	98	2	0.549162	1	2012	2007	4	4	2	1	1	2	1	2	1		2	1		2		1	2	2	1	2	1	2	2	2	2	2	2		2	2	2	2	2		1	2	2	3170	3260	3460	3240
4	2	100	2	0.274581	1	2012		4	4	1	2	1	2	1	2	2	1	2	2	2			2	2	2	2	2	2	2	2	2	2	2	2		2	2	2	2	2		2	2	2	3110
4	2	100	2	0.274581	1	2012	2008	4	4	1	2	1	2	1	2	1		2	1		2		2	2	2	2	1	2	2	2	2	2	2	2		2	2	2	2	2		2	2	2	3250
4	2	101	2	0.274581	1	2012	2007	4	4	1	2	1	1	1	2	1		1	2	2			2	2	2	2	2	2	2	9	2	2	2	2		2	2	2	2	2		2	2	2	3010
4	2	103	2	0.16671	1	2012	2009	2	4	1	1	1	2	1	2	1		2	1		2		2	2	2	2	2	2	2	2	2	2	2	2		2	2	2	2	2		2	2	2
4	2	104	2	0.176516	1	2012	2010	4	4	1	2	1	1	1	2	1		2	2	2			2	2	2	2	2	2	2	2	2	2	2	2		2	2	1	2	2		2	2	2	3010
4	2	113	2	0.274581	1	2012	2008	1	1	2	2	1	2	1	2	9	9	2	1		2		2	2	2	1	2	2	2	2	2	2	2	2		2	2	2	2	2		2	2	2	3400	3240
4	2	114	2	0.225549	1	2012		2	4	2	2	1	2	1	2	1		1	1		2		2	2	2	2	2	2	2	2	2	2	2	2		2	2	2	2	2		2	2	2	3090
4	2	115	2	0.196129	1	2012	2007	4	4	1	2	1	2	1	2	1		2	1		2		2	2	2	1	1	1	2	2	2	2	2	2		2	2	2	2	2		2	2	2	3260	3240	3250
4	2	117	2	0.205936	1	2012	2007	4	4	2	2	1	2	1	2	1		2	1		2		2	2	2	1	2	2	2	2	2	2	2	2		2	2	2	2	2		2	2	2	3240
4	2	118	2	0.353033	1	2012		4	4	2	2	1	2	1	2	1		1	1		2		2	2	2	2	2	2	2	2	2	2	2	2		2	2	2	2	2		2	2	2	3090
4	2	124	2	0.294194	1	2012	2010	4	4	1	2	1	2	1	2	1		2	1		2		1	2	2	1	2	2	2	2	2	2	2	2		2	2	2	2	2		2	2	2	3170	3240
4	2	127	2	0.254968	1	2012	2010	2	4	1	1	1	2	1	2	1		2	1		2		2	2	2	2	2	1	2	2	2	2	2	2		2	2	2	2	2		2	2	2	3260
4	2	129	2	0.313807	1	2012	2008	4	2	2	2	1	2	1	2	1		2	1		2		2	2	2	1	2	2	2	2	2	2	2	2		2	2	2	2	2		2	2	2	3240
4	2	130	2	0.33342	1	2012	2009	4	4	2	2	1	2	1	2	1		2	1		9		2	1	2	1	2	2	2	2	2	2	2	2		2	2	2	2	2		2	2	2	32002	3240
4	2	130	2	0.33342	1	2012		2	2	1	2	1	2	1	2	1		1	1		2		2	2	2	2	2	2	2	2	2	2	2	2		2	2	2	2	2		2	2	2	3090
4	2	133	2	0.147097	1	2012	2010	4	4	1	2	1	2	1	2	1		2	1		2		2	2	2	2	1	2	2	1	2	2	2	2		2	2	2	2	2		2	2	2	3250	3320
4	2	133	2	0.147097	1	2012		4	4	2	2	1	2	1	2	1		1	1		2		2	2	2	2	2	2	2	2	2	2	2	2		2	2	2	2	2		2	2	2	3090
4	2	134	2	0.196129	1	2012	2008	4	4	1	2	1	2	1	2	1		1	1		2		2	2	2	2	2	2	2	2	2	2	1	1	2	2	2	2	2	2		2	2	2	3090	3350	3360
4	2	137	2	0.284388	1	2012		4	4	1	2	1	2	1	2	1		1	1		2		2	2	2	2	2	2	2	2	2	2	2	2		2	2	2	2	2		2	2	2	3090
4	2	138	2	0.313807	1	2012		2	2	1	2	1	2	1	2	1		1	1		2		2	2	2	2	2	2	2	2	2	2	2	2		2	2	2	2	2		2	2	2	3090
4	2	141	2	0.205936	1	2012	2008	4	4	1	2	1	2	1	2	1		1	1		2		2	2	2	2	2	2	2	2	2	2	2	2		2	2	2	2	2		2	2	2	3090
4	2	142	2	0.205936	1	2012	2007	4	4	2	2	1	2	1	1	1		2	1		2		1	2	2	2	2	1	2	2	2	2	2	2		2	2	2	2	2		2	2	2	3260	3170
4	2	142	2	0.205936	1	2012		4	4	2	2	1	2	1	2	1		1	1		2		2	2	2	2	2	2	2	2	2	2	2	2		2	2	2	2	2		2	2	2	3090
4	2	144	2	0.127484	1	2012	2008	4	4	2	2	1	2	1	2	1		2	1		2		1	2	2	1	2	2	2	2	2	2	2	1	2	2	2	2	2	2		2	2	2	3360	3170	3240
4	2	148	2	0.254968	1	2012	2007	4	4	1	2	1	2	1	2	1		2	2	2			2	2	2	2	2	2	2	1	2	2	2	2		2	2	2	2	2		2	2	2	3110	3320
4	2	152	2	0.235355	1	2012		4	4	2	2	1	2	1	2	1		1	1		2		2	2	2	2	2	2	2	2	2	2	2	2		2	2	2	2	2		2	2	2	3090
4	2	156	2	0.215742	1	2012	2009	4	4	2	2	1	2	1	2	1		2	2	2			2	2	2	2	2	2	2	2	2	2	2	2		2	2	2	2	2		2	2	2	3110
4	2	159	2	0.304001	2	2012	2009	4	4	2	2	1	2	1	2	1		2	1		2		2	2	2	2	2	1	2	1	2	2	2	2		2	2	2	2	2		1	2	2	3260	3320	3460
4	2	164	2	0.156903	1	2012	2008	4	4	1	2	1	1	1	1	1		1	2	2			1	1	2	1	2	1	2	2	2	2	1	2		1	1	1	2	2		2	1	1	3010	3050	3090	3110	3170
4	2	166	2	0.294194	1	2012	2007	4	4	2	2	1	2	1	2	2	1	2	1		1	1	2	2	2	2	1	2	1	1	1	2	2	2		1	2	2	2	2		2	2	2	3130	3250	3290	3320	3330
4	3	169	2	0.706066	1	2012	2009	4	4	1	1	1	2	1	2	1		1	1		1	1	2	2	2	1	2	1	2	1	1	2	2	2		2	2	2	2	1	99	2	2	2	3260	3240	3090	3320	3130
4	3	170	2	0.715872	1	2012	2009	4	2	2	2	2	2	1	2	1		2	2	2			2	2	2	2	2	2	1	9	2	2	2	1	2	2	2	2	2	2		2	2	2	3110	3290	3360
4	3	172	2	0.794324	1	2012	2009	4	4	2	2	1	2	1	2	1		2	1		1	1	2	2	2	2	2	2	1	2	2	2	2	2		2	2	2	2	2		2	2	2	3130	3290
4	3	178	2	0.715872	1	2012	2009	2	4	2	2	2	2	1	2	1		2	1		1	1	2	2	2	2	2	2	2	2	2	2	2	2		2	2	2	2	2		2	2	2	3130
4	3	179	2	0.951227	1	2012	2008	4	5	2	2	1	2	1	2	1		2	2	1	2		1	2	1	2	2	2	2	1	1	2	2	2		2	2	2	2	2		2	2	2	3110	3170	3230	3320	3330
4	3	180	2	1.02968	1	2012	2010	4	4	2	2	1	2	1	1	2	2	1	2	2			1	2	2	1	2	1	2	2	2	2	2	2		2	2	2	2	2		2	2	2	3050	3080	3090	3110	3170
4	3	181	2	0.813937	1	2012	2009	4	4	1	2	1	2	1	1	2	1	2	2	2			2	2	2	2	2	2	2	1	2	2	2	2		2	2	2	2	2		1	2	2	3110	3320	3460
4	3	182	2	0.862969	1	2012	2010	2	3	2	2	1	2	1	2	1		2	1		2		2	2	2	1	2	2	1	1	2	2	2	2		2	2	2	2	2		2	2	2	3240	3290	3320
4	3	183	2	0.676646	1	2012	2007	2	4	2	2	1	2	1	2	1		2	1		1	1	2	2	2	2	2	2	2	2	2	2	2	2		2	2	2	2	2		2	2	2	3130
4	3	184	2	0.980647	1	2012	2007	4	4	1	2	1	2	1	2	1		2	1		1	1	2	1	2	2	1	1	2	2	2	2	1	1	1	2	2	2	2	2		2	2	2	3130	3260	3250	32003	3360
4	3	188	2	0.931614	1	2012	2009	2	4	2	2	1	2	1	2	1		2	1		1	1	2	2	2	2	2	1	2	1	1	2	2	2		2	2	2	2	2		2	1	2	3130	3260
4	3	188	2	0.931614	1	2012	2010	1	1	2	2	1	2	1	2	2	1	2	2	2			2	2	2	2	2	2	2	2	2	2	2	2		2	2	2	2	2		2	2	2	3110
4	3	189	2	0.794324	1	2012	2008	4	4	2	2	1	2	1	2	1		2	1		2		2	1	2	1	2	1	2	2	2	2	2	2		2	2	2	2	2		2	2	2	32002	3240	3260
4	3	189	2	0.794324	1	2012	2010	4	4	2	2	1	2	1	2	1		1	1		2		2	2	2	2	2	2	2	2	2	2	2	2		2	2	2	2	2		2	1	1	3090
4	3	192	2	0.80413	1	2012	2007	4	4	1	2	1	2	1	2	1		2	1		2		2	2	2	1	1	2	1	1	2	2	2	2		2	2	1	2	2		2	1	2	3240		3250	3290	3320
4	3	195	2	0.843356	1	2012	2009	4	4	2	2	1	2	1	2	1		2	2	1	2		2	2	2	1	2	1	2	2	2	2	2	1	1	2	2	2	2	2		2	2	2	3110	3240	3260	3360	3370
4	3	197	2	0.647227	1	2012	2008	4	4	2	2	1	2	1	2	1		2	2	1	2		2	2	2	2	1	1	2	1	2	2	2	2		2	2	2	2	2		2	2	1	3110	3250	3260	3320
4	3	198	2	0.882582	1	2012	2010	3	5	1	2	1	2	1	1	2	4		2	2			1	2	2	2	2	2	2	1	1	2	2	2		2	2	2	2	2		2	2	2	3050	3080	3110	3170	3320
4	3	202	2	1.09832	1	2012	2009	4	4	2	2	1	2	1	2	1		1	1		2		2	2	2	2	2	2	2	2	2	2	2	2		2	2	2	2	2		2	2	2	3090
4	3	204	2	0.617808	1	2012		4	4	2	2	1	2	1	2	1		2	1		2		2	2	2	2	2	2	1	2	2	2	2	2		2	2	2	2	2		2	2	2	3290
4	3	206	2	0.912002	1	2012	2008	4	3	2	2	1	2	1	2	1		2	1		1	1	2	2	2	2	2	2	1	1	2	2	2	2		2	2	2	2	2		2	9	2	3130	3290	3320
4	3	208	2	0.872776	1	2012	2008	2	4	2	2	1	2	1	2	1		2	2	1	1	1	1	2	2	2	2	2	2	1	1	2	2	2		2	2	2	2	2		2	2	2	3110	3130	3170	3320	3330
4	3	209	2	0.80413	1	2012	2009	2	2	1	2	1	2	1	2	1		1	2	2			2	2	2	2	2	2	2	2	2	2	2	2		2	2	2	2	2		2	2	2	3090	3110	3490
4	3	214	2	0.509936	1	2012	2008	4	4	1	2	1	2	1	2	1		2	1		2		1	1	2	2	2	2	2	1	1	2	2	2		2	2	2	2	2		2	2	2	3170	32002	3320	3330
4	3	215	2	0.843356	1	2012	2008	4	4	2	2	1	2	1	9	2	4		2	2			1	9	2	2	2	2	2	1	1	2	2	2		2	2	2	2	2		2	2	2	3080	3110
4	3	215	2	0.843356	1	2012	2007	2	2	1	2	1	2	1	1	1		1	2	2			1	2	2	2	2	9	2	2	1	2	2	2		2	2	2	2	2		2	2	2	3050	3090	3110	3170	3330
4	3	218	2	0.558969	1	2012	2009	1	1	2	2	1	2	1	1	2	9	2	2	2			1	2	2	2	2	2	2	1	1	2	2	2		2	2	2	2	2		2	2	2	3050	3110	3170	3320	3330
4	3	218	2	0.558969	1	2012	2008	4	2	1	2	1	2	1	2	1		2	2	2			2	1	2	2	2	1	2	1	1	2	2	2		2	2	1	2	2		1	1	2	3110	32002	3260	3320	3330
4	3	218	2	0.558969	1	2012	2010	4	4	1	2	1	2	1	2	2	4		2	2			2	2	2	2	2	9	9	9	9	2	2	9		2	2	2	2	2		2	2	2	3080	3110
4	3	219	2	0.80413	1	2012	2008	4	3	1	2	1	2	1	2	1		2	1		2		2	2	2	2	2	1	2	1	1	2	2	2		2	2	2	2	2		2	2	2	3260	3320	3330
4	3	220	2	0.490323	1	2012	2008	2	4	1	2	1	2	1	2	1		2	1		1	1	2	2	2	2	2	2	1	1	1	2	2	2		2	2	2	2	2		2	2	2	3130	3290	3320	3330
4	3	222	2	1.01987	1	2012	2009	4	4	1	2	1	2	1	2	1		2	1		2		2	2	2	2	2	1	2	2	2	2	2	2		2	2	2	2	2		2	1	2	3260
4	3	222	2	1.01987	1	2012	2009	4	4	1	2	1	2	1	2	1		2	1		1	1	1	2	2	1	2	1	2	2	2	2	2	2		2	2	2	2	2		2	2	2	3170	3240	3130	3260
4	3	222	2	1.01987	1	2012	2008	1	1	1	2	1	2	1	2	1		2	1		1	1	1	2	2	1	2	1	2	1	2	2	2	2		2	2	2	2	2		1	2	2	3130	3170	3240	3260
4	3	225	2	0.343226	1	2012	2010	2	4	2	2	1	2	1	2	1		2	2	1	2		2	2	2	2	2	1	2	1	1	2	2	2		2	2	2	2	2		2	2	2	3110	3260	3320	3330
4	3	225	2	0.343226	1	2012	2009	4	4	1	2	1	2	1	2	1		2	2	2			2	1	2	2	2	9	9	1	2	2	2	2		2	2	2	2	2		2	2	2	3020	3110	32002	3320
4	3	225	2	0.343226	1	2012	2010	2	4	1	2	1	2	1	2	2	2	2	1		1	1	2	2	2	2	2	1	2	1	2	2	2	2		2	2	2	2	2		2	1	1	3080	3130	3260	3320
4	3	226	2	0.764905	1	2012	2009	2	4	1	2	1	2	1	2	1		2	1		1	1	2	1	2	1	2	1	2	1	2	2	2	2		2	2	2	2	2		2	2	2	3260	3320
4	3	227	2	0.735485	1	2012	2010	4	4	2	2	1	2	1	2	1		2	2	2			2	2	2	2	2	2	2	1	1	2	2	2		2	2	2	2	2		2	2	2	3110	3320
4	3	227	2	0.735485	1	2012		4	1	2	2	1	2	1	2	2	1	2	1		2		2	2	2	2	2	1	2	2	2	2	2	2		2	2	2	2	2		2	2	2	3260
4	3	227	2	0.735485	1	2012	2007	2	4	2	2	1	2	1	2	1		2	2	2			1	2	2	2	2	1	2	1	1	2	2	2		2	2	1	2	2		1	2	2	3260	3170	3320
4	3	229	2	0.813937	1	2012	2009	2	4	2	2	1	2	1	1	2	2	1	2	2			1	2	2	2	2	2	1	1	2	2	2	2		2	2	2	2	2		2	2	2	3050	3080	3090	3110	3170
4	3	230	2	1.04929	1	2012	2010	4	3	1	2	1	2	1	2	1		2	1		2		2	2	2	2	1	1	2	2	2	2	2	2		2	2	2	2	2		2	2	2	3250	3260
4	3	231	2	0.813937	1	2012	2009	2	4	1	2	1	2	1	2	1		2	1		1	2	1	2	2	1	1	2	1	1	1	2	2	2		2	2	2	2	2		1	2	2	3130	3160	3170	3240	3250
4	3	231	2	0.813937	1	2012	2010	2	4	1	2	1	2	1	2	1		2	2	2			1	2	2	2	2	1	2	1	2	2	2	2		2	2	2	2	2		2	2	2	3110	3170	3260	3320
4	3	231	2	0.813937	1	2012	2010	4	4	1	2	1	2	1	2	1		2	1		2		2	2	2	2	2	1	2	1	2	2	2	2		2	2	2	2	2		2	2	2	3260	3320
4	3	234	2	0.882582	1	2012	2010	4	4	1	2	1	2	1	2	1		2	1		2		2	2	2	2	2	2	2	1	2	2	2	2		2	2	2	2	2		2	2	2	3320
4	3	234	2	0.882582	1	2012	2010	4	4	2	2	1	2	1	2	1		2	1		1	1	2	2	2	2	2	1	2	2	2	2	2	2		2	2	2	2	2		2	2	2	3130	3260
4	3	234	2	0.882582	1	2012	2010	1	1	2	2	1	2	1	2	1		2	2	2			2	2	2	2	2	2	1	1	1	2	2	2		2	2	2	2	2		2	2	2	3110	3290	3320	3330
4	3	234	2	0.882582	1	2012	2009	4	4	2	2	1	2	1	2	1		2	1		2		2	2	2	2	2	1	2	1	2	2	2	1	1	2	2	2	2	2		2	2	2	3260	3320	3360
4	3	235	2	0.97084	1	2012	2009	4	5	2	2	1	2	1	2	1		2	2	1	1	1	2	2	2	2	2	1	2	1	1	2	2	2		2	2	2	2	2		2	2	2	3110	3130	3260	3320	3330
4	3	236	2	0.823743	1	2012	2010	4	4	2	2	1	2	1	2	1		2	1		2		2	2	2	2	2	1	2	1	2	2	1	1	9	2	2	2	2	2		2	2	2	3260	3320	3350	3360
4	3	237	2	1.10813	1	2012	2010	2	4	1	2	1	2	1	2	1		2	2	2			2	2	2	2	2	2	2	1	1	2	2	2		2	2	2	2	2		2	2	2	3110	3320	3330
4	3	237	2	1.10813	1	2012	2010	2	2	2	2	1	2	1	2	1		2	1		1	1	2	1	2	2	2	1	2	1	2	2	2	2		2	2	2	2	2		1	2	2	3260	3130	32002	3320	3460
4	3	238	2	0.657033	1	2012	2007	4	4	1	2	1	2	1	2	1		2	1		2		1	2	2	2	2	2	2	2	2	2	2	2		1	2	2	2	2		2	2	2	3170	3380
4	3	239	2	0.882582	1	2012	2010	3	4	1	2	1	2	1	2	1		2	2	1	2		2	2	2	2	2	2	2	2	2	2	2	2		2	9	2	2	2		2	2	2	3020	3110
4	3	241	2	0.902195	1	2012	2010	2	4	1	2	1	2	1	2	1		2	2	2			2	2	2	2	2	1	2	2	2	2	2	2		2	2	2	2	2		1	1	9	3110	3260	3460
4	3	242	2	0.794324	1	2012	2007	4	3	2	2	1	2	1	2	1		2	2	2			2	2	2	2	2	2	1	1	2	2	2	1	2	2	2	2	2	2		2	2	2	3110	3290	3320	3360
4	3	244	2	0.676646	1	2012	2010	4	4	2	1	2	2	1	2	1		2	2	2			2	2	2	2	1	2	1	1	2	2	2	2		2	2	2	2	2		2	2	2	3110	3250	3290	3320
4	3	245	2	0.83355	1	2012	2008	4	4	2	2	1	2	1	2	1		2	2	1	1	1	2	2	2	2	2	1	2	9	2	2	2	2		2	2	2	2	2		2	2	2	3110	3130	3260
4	3	245	2	0.83355	1	2012	2008	4	4	1	2	1	2	1	2	1		2	1		1	2	2	2	2	2	2	2	1	2	2	2	2	2		2	2	2	2	2		2	2	2	3130	3160	3290
4	3	247	2	1.33368	5	2012		1	3	1	2	1	2	1	2	1		2	2	2			2	2	2	2	2	2	2	2	2	2	2	2		2	2	2	2	2		2	2	2	3110
4	3	250	2	0.921808	1	2012	2009	4	4	2	2	1	2	1	2	1		2	1		1	1	2	2	2	2	2	2	2	1	2	2	2	2		2	2	2	2	2		1	1	1	3130	3320
4	3	252	2	0.990453	1	2012	2008	4	4	2	2	1	2	1	2	1		2	1		2		2	2	2	2	1	1	2	2	2	2	2	2		2	2	2	2	2		1	2	2	3250	3260	3460
4	3	253	2	0.745292	2	2012	2007	4	4	1	2	1	2	9	9	9	9	9	2	2			2	2	2	2	1	1	2	1	2	2	2	2		2	2	2	2	2		1	2	2	3110	3250	3260	3320	3460
4	3	254	2	0.794324	1	2012	2008	4	4	1	2	1	2	1	2	1		2	1		2		2	2	2	2	2	2	2	2	2	2	2	2		2	2	2	2	2		2	2	2
4	3	254	2	0.794324	1	2012	2009	4	4	2	2	1	2	1	2	1		2	1		2		2	2	2	2	1	1	2	1	1	2	2	2		2	2	2	2	2		2	2	2	3250	3260	3320
4	3	255	2	0.451098	1	2012	2007	2	2	1	2	1	2	1	1	1		2	2	2			1	2	2	2	1	1	2	1	1	2	2	2		1	2	2	2	2		2	2	2	3050	3110	3170	3250	3260
4	3	256	2	0.706066	1	2012	2009	4	4	1	2	1	2	1	1	2	2	1	2	2			1	2	2	2	2	2	2	1	2	2	2	2		2	2	2	2	2		2	2	2	3050	3080	3110	3320	3090
4	3	260	2	0.862969	1	2012	2008	4	4	2	2	1	2	1	2	1		2	1		2		2	2	2	2	2	1	2	1	2	2	2	2		2	2	2	2	1	4	2	2	2	3260	3320	3440
4	3	261	2	0.83355	1	2012	2010	2	4	1	2	1	2	1	2	1		2	1		1	2	2	2	2	2	1	1	2	1	1	2	2	2		2	2	2	2	2		2	2	2	3260	3250	3130	3160	3320
4	3	261	2	0.83355	1	2012	2009	4	4	1	2	1	2	1	2	1		2	1		2		2	2	2	2	1	1	2	1	1	2	2	2		2	2	2	2	2		2	2	2	3250	3260	3320	3330
4	3	262	2	0.912002	1	2012	2009	4	4	2	2	1	2	1	2	2	4		2	2			2	1	2	2	2	9	9	2	2	2	2	2		2	2	2	2	2		2	2	2	3020	3080	3110	32002
4	3	262	2	0.912002	1	2012	2009	2	4	1	2	1	2	1	2	1		2	1		2		2	2	2	2	2	1	2	2	2	2	2	2		2	2	2	2	2		2	2	2	3260
4	3	263	2	0.961034	1	2012	2008	4	4	2	2	1	2	1	2	1		2	2	1	2		2	2	2	2	2	1	2	1	1	2	2	2		2	2	2	2	2		2	2	2	3110	3260	3320	3330
4	3	265	2	1.09832	1	2012	2008	2	2	1	2	1	1	1	2	2	2	1	2	2			2	2	2	2	2	2	1	1	2	2	2	2		2	2	2	2	2		2	2	2	3010	3080	3090	3110	3290
4	3	265	2	1.09832	1	2012	2009	4	4	2	2	1	2	1	2	1		2	1		2		1	2	1	1	1	1	2	1	1	2	2	2		2	2	2	2	2		2	2	2	3170	3230	3240	3250	3260
4	3	265	2	1.09832	1	2012	2010	2	2	1	2	1	2	1	2	1		2	1		2		2	2	2	2	2	2	2	2	2	2	2	2		2	2	2	2	2		2	2	2	3490
4	3	267	2	0.941421	1	2012	2008	3	4	1	2	1	1	1	2	1		2	2	2			1	2	2	2	2	2	2	2	2	2	2	2		2	2	2	1	2		2	2	2	3010	3110	3170	3420
4	3	268	2	0.764905	1	2012	2008	2	4	1	2	1	2	1	2	1		2	1		1	2	2	2	2	1	2	1	2	1	2	9	2	2		2	2	2	2	2		2	2	2	3130	3160	3240	3260	3320
4	3	269	2	1.01007	1	2012	2007	2	4	1	2	1	2	1	2	1		2	1		2		2	2	2	2	2	2	2	2	2	2	2	2		2	2	2	2	2		2	2	2	3490
4	4	272	1	7.51175	1	2012	2007	1	1	2	1	2	2	1	1	9	9	2	9	2			1	1	2	2	2	2	2	2	2	2	2	2		2	2	2	2	2		2	2	2	3050	3170	32002
4	4	273	2	1.3631	1	2012	2007	2	2	1	2	1	2	1	2	1		2	1		9		1	1	1	1	1	1	2	1	1	1	2	2		2	2	2	2	2		1	1	1	3170	32002	3230	3240	3250
4	4	274	2	1.17678	1	2012	2007	4	4	2	2	1	2	1	9	1		1	9	9			9	9	1	2	2	2	2	2	2	2	2	2		2	2	2	2	2		2	2	2	3090	3230	3490
4	4	274	2	1.17678	1	2012	2009	4	4	1	2	2	2	1	2	1		2	2	2			1	2	1	1	2	2	1	1	1	2	2	2		2	2	2	2	2		2	1	1	3110	3170	3230	3240	3290
4	4	274	2	1.17678	1	2012	2007	4	4	1	2	2	2	1	2	1		2	1		2		2	1	1	2	2	1	2	2	2	1	2	2		2	2	2	2	1	99	2	2	2	3260	3340		3230	32002
4	4	276	2	0.617808	1	2012	2008	4	4	1	2	1	2	1	2	1		2	1		1	2	2	2	2	2	1	1	2	2	2	2	2	2		2	2	2	2	2		1	1	1	3260	3250	3460	3130	3160
4	4	277	2	1.25523	1	2012	2008	2	2	1	2	2	2	2		2	2	2	2	2			1	9	9	2	2	1	2	1	1	9	2	2		2	2	2	2	2		2	2	2	3040	3080	3110	3170	3260
4	4	278	2	1.91226	1	2012	2009	2	1	2	2	1	2	1	2	1		2	2	2			2	2	2	2	2	2	9	9	2	1	2	2		2	2	2	2	2		2	1	1			3110	3340
4	4	279	2	1.18658	1	2012	2010	2	4	1	2	2	2	2		2	2	2	2	2			2	2	2	2	2	1	2	1	9	9	9	2		2	2	2	2	2		2	2	2	3040	3080	3110	3260	3320
4	4	285	2	3.04001	1	2012	2010	4	4	1	2	1	2	1	2	1		1	2	2			1	2	2	2	2	2	2	1	2	2	2	2		2	2	1	2	2		2	2	2	3090	3110	3170	3320	3410
4	4	288	2	1.31407	1	2012	2010	2	4	1	2	1	2	1	1	1		2	1		2		2	2	2	2	2	2	2	2	2	2	2	2		2	2	2	2	2		2	2	2	3050
4	4	290	2	0.912002	1	2012	2009	4	4	2	2	1	2	1	2	1		2	1		1	1	2	2	2	2	2	2	2	2	2	2	2	2		2	2	2	2	2		2	2	2	3130
4	4	292	2	1.5102	1	2012	2007	4	4	1	2	1	2	1	2	2	1	2	2	2			2	2	2	1	2	1	2	2	1	2	2	2		2	2	2	2	2		1	2	2	3020	3110	3240	3260	3330
4	4	296	2	1.27484	1	2012	2007	2	1	1	2	1	1	1	1	1		2	1		1	1	2	2	2	1	2	2	2	2	2	2	1	1	1	2	2	2	2	2		2	2	2	3010	3050	3130	3240
4	4	298	2	1.42194	1	2012	2007	4	4	2	2	1	2	2		1		2	9	9			1	2	9	2	2	9	2	1	1	2	1	1	2	2	2	2	2	2		2	2	2	3040	3170	3350	3360	3330
4	4	299	2	2.06916	1	2012	2009	2	2	1	2	2	2	1	2	2	1	1	2	2			1	1	2	1	1	1	2	1	1	2	1	1	1	2	2	2	2	2		2	1	1	3090	3110	3350	3360	3370
4	4	300	2	1.07871	1	2012	2008	4	4	2	2	1	2	1	1	1		1	1		2		1	1	2	2	1	1	2	1	1	2	2	2		2	2	2	2	2		2	1	2	3050	3090	3170	32003	3250
4	4	302	2	1.03949	1	2012	2007	4	4	1	2	1	1	1	1	2	2	1	9	9			1	2	2	1	2	1	2	1	2	2	2	2		2	2	2	2	2		2	2	2	3010	3050	3080	3090	3170
4	4	302	2	1.03949	1	2012	2009	4	4	2	2	1	2	2		1		2	1		1	1	2	2	2	1	2	1	2	2	2	1	2	2		2	2	2	2	1	5	1	2	2	3260	3440	3460	3130	3340
4	4	303	2	1.02968	1	2012	2009	4	2	1	2	1	2	1	2	1		2	1		2		2	2	2	1	1	1	2	1	1	1	1	1	1	1	2	1	2	2		2	1	9	3260	3370	3380	3400	3360
4	4	304	2	1.46116	1	2012	2008	4	4	1	2	1	2	1	1	2	2	1	1		9		1	2	2	1	2	2	2	1	2	2	2	2		2	2	2	2	1	2	2	2	2
4	4	307	2	1.37291	1	2012	2008	4	4	2	2	1	2	1	2	1		2	1		2		1	2	1	2	1	1	2	2	1	1	2	1	9	2	2	2	2	2		2	1	9	3170	3260	3250	3340	3360
4	4	307	2	1.37291	1	2012	2009	2	5	1	2	1	2	1	2	1		2	1		2		1	1	1	1	1	1	2	1	2	1	2	2		1	2	1	2	9		1	2	2	3260	3340	3400	3380	3460
4	4	307	2	1.37291	1	2012	2008	4	4	2	2	3	2	1	2	1		1	2	2			2	2	2	2	2	2	2	2	2	2	2	2		2	2	2	2	2		2	2	2	3110	3090
4	4	307	2	1.37291	1	2012	2007	4	4	1	2	3	2	2		1		9	9	9			2	2	2	2	2	2	2	2	2	2	2	2		2	2	2	2	2		2	2	2	3040
4	4	307	2	1.37291	1	2012	2009	4	4	2	2	1	2	1	1	1		1	1		1	1	1	2	2	1	2	2	2	2	2	1	2	2		2	2	2	2	2		2	2	2	3050	3170	3090	3130	3240
4	4	308	2	1.0591	1	2012	2008	4	4	1	2	1	2	1	1	1		2	2	2			1	1	1	2	2	1	2	9	9	9	2	2		2	2	2	2	2		2	1	1	3050	3170	32002	3260	3230
4	4	308	2	1.0591	1	2012	2007	2	4	1	2	1	2	1	1	1		2	1		1	1	1	2	2	1	2	1	2	1	2	2	2	2		2	2	2	2	1	2	1	2	2	3050	3130	3170	3240	3260
4	4	308	2	1.0591	1	2012	2010	4	4	1	2	1	2	2		2	1	9	2	1	2		2	1	2	2	1	1	2	2	1	2	2	2		2	2	2	2	2		2	2	2	3040	3110	3250	3260	32003
4	4	309	2	1.43174	1	2012	2008	4	4	2	2	1	2	2		1		2	1		1	1	1	1	1	1	2	1	2	2	1	1	2	2		2	2	2	2	2		2	1	2	3260	32003	3040	3130	3170
4	4	310	2	1.24542	1	2012	2009	3	4	1	2	1	2	2		2	4		9	9			2	2	2	2	2	1	2	2	2	1	2	2		2	2	2	2	2		2	2	2	3040	3080	3260	3340
4	4	311	2	1.3631	1	2012	2008	4	4	2	2	1	1	2		1		2	1		1	1	2	2	2	2	2	1	2	1	2	2	2	2		2	2	2	2	2		2	2	2	3010	3020	3040	3130	3260
4	4	311	2	1.3631	1	2012	2008	4	4	2	2	1	2	2		1		1	9	9			2	2	2	2	2	1	2	2	2	2	2	2		2	2	2	2	2		2	2	2	3040	3090	3260
4	4	311	2	1.3631	1	2012	2007	4	4	1	2	1	2	1	1	2	2	1	1		2		1	1	1	1	1	1	2	1	2	9	2	2		2	2	2	2	2		2	9	9	3050	3080	3090	3170	32002
4	4	313	2	1.31407	1	2012	2009	4	2	1	2	1	2	1	2	1		2	9	9			2	2	2	2	2	2	2	2	2	2	2	2		2	2	2	2	1	99	2	2	2
4	4	315	2	1.15716	1	2012	2007	4	4	1	2	1	2	1	2	1		2	2	2			1	1	1	1	1	1	2	1	2	2	2	2		2	2	2	2	2		1	2	2	3260	3110	3170	32003	3230
4	4	316	2	0.97084	1	2012	2008	4	4	2	2	1	2	1	1	2	4		2	2			1	1	1	1	2	2	1	1	1	2	2	2		2	2	2	2	2		2	2	2	3050	3080	3110	3170	32002
4	4	317	2	1.23562	1	2012	2009	2	4	2	2	1	2	2		1		1	2	2			1	2	1	2	2	1	2	1	2	2	2	2		2	2	2	2	2		2	2	2	3040	3090	3110	3170	3230
4	4	317	2	1.23562	1	2012	2009	4	4	1	2	1	2	2		1		2	1		2		1	1	1	1	1	1	2	1	2	1	2	2		1	2	2	2	1	99	2	1	1			3260	32003	3170
4	4	320	2	0.608001	5	2012	2007	4	4	2	2	1	2	1	2	1		2	2	2			2	2	2	2	2	2	2	2	2	9	2	2		2	2	2	2	2		2	2	2	3110	3490
4	4	322	2	1.23562	1	2012	2008	4	4	2	2	1	2	1	2	1		2	1		1	2	2	2	2	2	2	2	2	2	1	2	2	2		2	2	2	2	2		2	2	2	3130	3160	3330
4	4	324	2	1.12774	1	2012	2007	4	4	1	2	1	2	1	2	1		2	1		2		1	2	1	2	1	1	2	1	1	1	9	2		2	2	2	2	9		1	2	2	3260	3170	3230	3250	3320
4	4	325	2	1.41213	1	2012	2009	4	4	2	2	1	2	1	1	2	1	1	9	9			1	1	2	1	2	2	1	1	2	2	2	2		2	2	2	2	2		2	2	2	3020	3050	3090	3170	32002
4	4	325	2	1.41213	3	2012	2010	4	4	2	2	1	2	1	2	1		2	9	9			9	2	2	2	2	2	2	2	2	2	2	2		2	2	2	2	2		2	2	2	3490
4	4	326	2	1.23562	1	2012	2009	4	4	2	2	1	2	1	1	1		2	2	2			1	2	2	1	2	2	2	2	9	2	2	2		2	2	2	2	2		2	2	2	3050	3110	3170	3240
4	4	327	2	1.6671	1	2012	2008	2	4	1	2	1	2	1	2	1		2	1		1	1	2	2	2	1	1	1	2	1	1	2	2	2		2	2	2	2	1	6	2	2	2	3260	3130	3440	3240	3250
4	4	330	2	1.12774	1	2012	2008	4	4	2	2	1	2	1	2	1		2	9	9			2	2	2	2	2	2	1	1	2	2	2	2		2	2	2	2	9		2	2	2	3290	3320
4	4	330	2	1.12774	1	2012	2007	4	4	1	2	1	2	1	1	2	4		1		9		1	2	2	1	1	2	1	2	1	2	2	2		2	2	2	2	2		2	2	2	3080	3050	3170	3290	3240
4	4	331	2	1.62787	1	2012	2007	4	4	1	2	1	2	1	2	1		2	2	2			2	2	2	2	2	2	2	1	1	2	2	2		2	2	2	2	2		2	2	2	3110	3320	3330	3400
4	4	331	2	1.62787	1	2012	2009	2	2	1	2	1	2	1	1	9	9	9	2	2			2	1	1	2	1	2	1	1	1	2	2	2		2	2	2	2	2		2	2	2	3050	3110	3250	32002	3230
4	4	331	2	1.62787	1	2012	2008	1	1	1	2	1	2	1	2	2	4		9	9			9	2	2	2	2	2	2	2	9	2	2	2		2	2	2	2	2		2	2	2	3080
4	4	332	2	1.33368	1	2012	2010	4	4	2	2	1	2	2		1		2	1		1	1	1	1	2	2	1	2	1	2	1	2	2	2		2	2	1	2	2		2	2	2	3040	3250	3170	3130	3290
4	4	335	2	1.46116	1	2012	2007	2	4	1	2	2	2	1	2	1		2	1		1	1	2	2	2	2	2	2	2	1	2	2	2	2		2	2	2	2	2		1	2	2	3130	3320	3460
4	4	335	2	1.46116	1	2012	2010	4	4	1	2	1	2	2		2	2	1	2	2			1	1	9	1	1	1	2	1	1	2	2	2		1	2	2	2	2		2	1	9	3020	3040	3080	3090	3110
4	4	336	2	1.62787	1	2012	2008	4	4	2	2	1	2	2		2	1	2	1		1	1	2	1	2	2	2	2	1	1	2	2	2	2		2	2	2	2	2		2	2	2	3040	3130	32002	3290	3320
4	4	337	2	1.40232	1	2012	2008	4	4	1	2	1	2	1	2	1		1	1		1	1	2	2	2	2	2	1	2	2	2	2	2	2		2	2	2	2	2		2	2	2	3260	3090	3130
4	4	339	2	0.882582	1	2012	2009	4	4	2	2	1	2	2		1		2	1		2		2	1	2	2	2	1	2	1	2	2	2	2		2	2	2	2	2		2	2	2	3260	32003	3320	3040
4	4	340	2	0.80413	1	2012	2007	4	4	1	2	1	2	1	2	1		2	9	9			2	2	2	2	2	2	2	2	2	2	2	2		2	2	2	2	2		2	2	2	3490
4	4	340	2	0.80413	1	2012	2009	4	4	1	2	1	2	1	2	1		2	1		1	1	2	1	1	1	2	1	2	1	1	2	2	2		2	2	2	2	2		2	1	2	3260	32003	3230	3240	3130
4	4	341	2	1.50039	1	2012	2009	4	4	1	2	1	2	1	1	2	2	1	9	9			1	2	1	2	2	2	1	1	9	2	2	2		2	2	2	2	2		2	2	2	3050	3080	3090	3170	3230
4	4	342	2	1.25523	1	2012	2008	4	4	1	2	1	2	1	2	1		2	1		1	1	2	9	2	2	2	2	2	1	2	2	2	1	1	2	2	2	2	2		2	2	2	3360	3130	3370	3320
4	4	342	2	1.25523	1	2012	2008	4	4	1	2	1	2	1	1	1		2	1		2		1	2	9	2	2	1	2	2	2	2	2	2		2	2	2	2	2		2	2	2	3050	3170	3260
4	4	346	2	0.872776	1	2012	2009	4	4	1	2	1	2	1	2	1		2	1		2		2	2	2	2	2	2	2	2	2	2	2	2		2	2	2	2	2		2	2	2	3490
4	4	347	2	0.97084	1	2012	2009	2	4	1	2	1	2	1	1	2	9	1	9	9			1	2	1	1	2	2	2	1	2	2	2	2		2	2	2	2	2		2	2	2	3050	3090	3170	3230	3240
4	4	351	2	0.921808	1	2012	2008	4	4	1	2	1	2	2		2	2	1	1		1	1	1	1	1	1	1	1	2	2	1	1	2	2		2	2	2	2	2		1	1	9	3260	3240	3250	3040	32002
4	4	355	2	1.06891	1	2012	2008	4	4	1	2	1	2	1	2	1		2	1		2		2	2	2	2	2	1	2	2	2	1	2	2		2	1	2	2	1	99	2	2	2	3260	3390		3340
4	4	356	2	0.882582	1	2012	2007	4	4	2	2	1	2	1	2	1		2	1		1	1	2	2	2	1	2	2	2	1	1	2	2	2		2	2	2	2	2		2	2	2	3130	3240	3320	3330
4	4	356	2	0.882582	1	2012	2007	3	4	2	2	1	2	1	2	1		2	2	2			1	2	1	2	2	1	2	2	2	1	1	1	1	1	2	2	2	2		1	2	1		3260	3170	3230	3340
4	4	357	2	1.13755	2	2012	2009	2	4	2	2	1	2	1	2	1		2	1		2		2	2	2	2	2	1	2	2	2	2	2	2		2	2	2	2	2		2	2	2	3260
4	4	358	2	0.912002	1	2012	2007	2	4	2	2	1	2	2		1		2	1		1	1	2	2	2	2	2	2	2	1	2	2	2	2		2	2	2	2	2		2	2	2	3040	3130	3320
4	4	358	2	0.912002	8	2012	2008	4	4	1	2	1	2	1	2	1		2	1		2		1	1	2	1	2	1	2	2	2	2	2	2		2	2	2	2	2		2	1	9	3260	3170	32002	3240
4	4	358	2	0.912002	1	2012	2007	4	4	2	2	1	2	1	2	1		2	1		1	1	2	1	2	2	2	2	2	2	1	2	2	2		2	2	2	2	2		2	2	2	3130	32002	3330
4	4	359	2	1.19639	1	2012	2008	2	2	2	2	1	2	1	1	1		2	9	9			1	1	2	2	2	2	2	2	2	2	2	2		2	2	2	2	2		1	2	2	3050	3170	32002	3460
4	4	359	2	1.19639	3	2012	2007	4	4	1	2	2	2	1	1	2	1	2	1		2		1	1	9	1	1	1	2	2	2	1	2	2		2	2	2	2	2		1	1	1	3260	3340	3250	3050	3170
4	4	363	2	1.08852	1	2012	2008	4	4	2	2	1	2	1	2	1		2	1		1	1	2	2	2	2	2	1	2	2	2	1	2	2		2	2	2	2	2		1	2	2	3260	3460	3340	3130
4	4	366	2	0.941421	1	2012	2009	4	4	1	2	1	2	1	2	1		2	2	2			2	2	2	2	2	2	2	2	2	2	2	2		2	2	2	2	2		2	2	2	3110
4	4	367	2	1.07871	1	2012	2009	4	4	1	2	1	2	1	2	1		2	1		1	1	2	2	2	2	2	2	1	2	2	2	2	2		2	2	2	2	1	5	1	1	9	3440	3460	3130	3290
4	4	368	2	1.09832	1	2012	2008	4	4	1	2	1	2	1	2	1		2	1		2		2	2	2	2	1	2	1	2	2	2	2	2		2	2	2	2	1	4	1	1	9	3250	3440	3460	3290
4	4	368	2	1.09832	1	2012	2009	4	4	2	2	1	2	1	1	1		2	1		1	1	1	1	2	1	2	2	1	2	2	2	2	2		2	2	2	2	2		2	2	2	3050	3170	32002	3240	3130
4	5	379	2	1.30426	1	2012	2009	4	4	1	2	1	2	1	1	1		1	2	2			2	2	2	2	2	2	2	2	2	2	2	2		2	2	2	2	2		2	2	2	3490	3090	3110	3050
4	5	380	2	1.38271	1	2012	2010	2	2	2	2	1	2	1	2	1		2	1		2		2	2	2	2	2	1	2	1	1	2	2	2		2	2	2	2	2		2	2	2	3260	3320	3330
4	5	380	2	1.38271	1	2012	2010	2	2	2	2	1	2	1	2	1		2	1		2		2	2	2	2	2	2	2	2	1	2	2	2		2	2	2	2	2		2	2	2	3330
4	5	386	2	1.45136	1	2012	2009	4	4	1	2	1	2	1	2	1		2	1		2		2	2	2	2	2	1	2	1	2	2	2	2		2	2	2	2	2		2	2	2	3260	3320
4	5	392	2	0.66684	1	2012	2009	4	4	1	2	1	2	1	2	1		1	2	2			2	2	2	2	2	2	2	2	2	2	2	2		2	2	2	2	2		2	2	2	3090	3110	3490
4	5	392	2	0.66684	1	2012	2009	4	4	1	2	1	2	1	2	2	1	1	9	9			2	2	2	2	2	2	2	1	1	2	2	2		2	2	2	2	2		2	2	2	3090	3320	3330
4	5	392	2	0.66684	1	2012	2008	4	4	2	2	1	2	1	1	2	1	1	2	2			2	1	2	2	2	2	2	2	2	2	2	2		2	2	2	2	2		2	2	2	3050	3110	3090
4	5	394	2	0.755098	1	2012	2009	4	4	2	2	1	2	1	2	1		2	2	1	1	1	2	2	2	2	2	1	2	2	2	2	2	2		1	2	2	1	2		1	2	2	3260	3380	3420	3110	3130
4	5	394	2	0.755098	1	2012	2010	4	2	1	2	1	2	1	2	1		2	2	2			2	1	2	2	2	1	2	2	2	2	2	2		2	2	2	2	2		2	2	2	3110	32002	3260
4	5	396	2	1.23562	1	2012	2008	4	4	1	2	1	2	1	2	1		2	1		2		2	2	2	2	2	1	2	2	1	2	2	2		2	2	2	2	2		2	2	2	3260	3330
4	5	398	2	1.3631	1	2012	2010	4	4	2	2	1	2	1	2	1		2	2	2	1		2	2	2	1	2	1	2	2	1	2	2	2		2	2	2	2	2		2	2	2	3260	3240	3110	3330
4	5	398	2	1.3631	1	2012	2008	2	4	2	2	1	2	1	2	1		2	1		2		2	2	2	2	2	2	2	2	1	2	2	2		2	2	2	2	2		1	2	2	3330	3460
4	5	398	2	1.3631	1	2012	2010	2	4	1	2	1	2	2		1		2	1		2		2	2	2	2	2	2	2	2	2	2	2	2		2	2	2	2	2		2	2	2	3040	3490
4	5	400	2	1.12774	1	2012	2009	1	2	1	2	1	9	1	1	1		1	2	2			1	2	2	2	2	2	2	2	2	2	2	2		2	2	2	2	2		2	2	2	3050
4	5	401	2	1.10813	1	2012	2010	4	4	2	2	1	2	1	2	1		2	2	2			2	2	2	2	2	2	1	2	2	2	2	2		2	2	2	2	2		2	2	2	3110	3290
4	5	404	2	1.52	1	2012	2010	3	4	1	2	1	2	2		1		2	1		2		2	2	2	2	2	2	2	2	2	2	2	2		2	2	2	2	2		2	2	2	3040
4	5	409	2	2.86349	3	2012	2010	4	4	1	2	1	2	2		2	4		2	2			2	9	9	9	9	9	2	2	2	2	2	2		2	2	2	2	2		2	2	2	3040	3080	3110
4	5	410	2	1.5102	1	2012	2008	4	3	2	2	2	2	1	2	1		2	1		1	2	2	2	2	1	2	2	1	2	2	2	2	2		2	2	2	2	2		1	2	2	3290	3460	3240	3160	3130
4	5	413	2	1.23562	1	2012	2009	1	4	1	2	1	2	2		2	1	2	1		2		2	2	2	2	2	2	2	2	2	2	2	2		2	2	2	1	2		2	2	2	3040	3420
4	5	414	2	1.07871	1	2012	2007	4	4	2	2	1	2	1	2	1		2	2	2			2	2	2	2	2	2	1	2	1	1	2	1	2	2	2	2	2	2		2	2	2	3110	3290	3330	3340	3360
4	5	418	2	1.33368	1	2012	2008	2	4	1	2	1	2	1	2	1		2	1		1	2	1	1	2	2	2	1	2	1	2	2	2	2		2	2	2	2	2		2	2	2	3130	3160	3170	32002	3260
4	5	428	2	1.59845	1	2012	2008	4	1	2	2	1	2	1	2	1		2	1		2		2	2	2	2	2	2	2	2	2	2	2	2		2	2	2	2	2		2	2	2
4	5	431	2	1.58865	1	2012	2009	4	4	1	2	1	2	1	2	1		2	2	2			2	2	2	2	2	1	2	2	2	2	2	2		2	2	2	2	2		2	2	2	3260	3110
4	5	431	2	1.58865	1	2012	2009	4	4	2	2	1	2	1	1	1		2	2	2			1	2	1	2	2	1	2	1	1	1	2	1	1	2	2	2	2	2		1	1	1	3260	3460
4	5	431	2	1.58865	1	2012	2009	4	4	1	2	1	2	1	2	1		2	1		1	1	2	2	2	1	2	1	2	2	2	2	2	2		2	2	2	2	2		2	2	2	3260	3240	3130
4	5	431	2	1.58865	1	2012	2009	4	4	2	2	1	2	1	2	1		2	2	2			2	1	2	2	2	1	2	1	1	2	2	2		2	2	2	2	1	2	2	2	1		3110	3260
4	5	432	2	1.33368	1	2012	2008	2	3	1	2	1	2	2		2	3	2	1		1	1	2	1	2	2	2	1	2	2	2	1	2	2		2	2	2	2	1	3	2	2	2	3040	3080	3130	32003	3260
4	5	433	2	1.2062	1	2012	2008	4	2	1	2	1	2	1	2	1		2	1		1	1	2	1	2	2	2	2	2	2	2	2	2	2		2	2	2	2	2		2	2	2	3130	32002
4	5	438	2	2.7262	1	2012	2007	4	4	2	2	1	2	1	2	1		2	2	2			2	2	2	2	2	2	1	2	2	2	2	2		2	2	2	2	2		2	2	2	3110
4	5	440	2	1.22581	1	2012	2010	4	4	1	2	1	2	1	2	2	4		2	2			2	2	2	2	2	2	2	1	2	2	2	2		2	2	2	2	2		2	2	2	3080	3110	3320
4	5	441	2	0.490323	1	2012	2009	4	4	2	2	1	2	1	2	1		2	2	2			2	2	2	2	2	1	2	1	2	2	2	2		2	2	2	2	2		2	2	2	3260
4	5	441	2	0.490323	1	2012	2008	4	4	2	2	1	2	1	2	1		2	1		2		2	2	2	2	2	2	2	1	2	2	2	2		2	2	2	2	2		2	2	2	3320
4	5	443	2	1.54942	1	2012	2008	2	5	1	2	1	2	1	2	1		1	1		2		2	2	2	2	2	2	2	2	1	2	2	1	2	2	2	2	2	2		2	2	2	3090	3330	3360	3400
4	5	443	2	1.54942	1	2012	2009	4	4	1	2	1	2	1	2	1		2	1		1	1	2	2	2	2	2	1	2	2	2	2	2	2		2	2	2	2	2		2	2	2	3260	3130
4	5	444	2	1.50039	1	2012	2010	2	4	2	2	1	2	1	2	2	1	2	1		2		2	2	2	2	2	1	2	2	2	2	2	2		2	2	2	2	2		2	2	2	3260
4	5	445	2	1.216	1	2012	2009	4	4	2	2	1	2	1	2	2	2	2	1		2		2	2	2	2	2	1	2	2	2	2	2	2		2	2	2	2	1	3	2	2	2	3260		3080
4	5	445	2	1.216	1	2012	2008	4	4	1	2	1	2	1	2	2	4		2	2			2	2	2	2	2	2	1	1	1	2	2	2		2	2	2	2	2		2	2	2	3290
4	5	448	2	1.03949	1	2012	2010	4	5	1	2	1	2	1	2	1		2	1		2		2	2	2	2	2	2	1	2	2	2	2	2		2	2	2	2	2		2	2	2	3290	3400
4	5	448	2	1.03949	1	2012	2010	4	4	1	1	1	2	2		1		2	1		2		2	2	2	2	2	2	2	2	2	2	2	2		2	2	2	2	2		2	2	2	3040
4	5	448	2	1.03949	1	2012	2007	4	4	2	2	1	2	2		1		2	1		2		2	2	2	2	2	1	2	2	2	2	2	2		2	2	2	2	2		2	2	2	3260
4	5	450	2	1.18658	1	2012	2010	4	4	2	2	1	2	1	2	1		2	1		1	1	2	2	2	2	2	1	2	2	2	2	2	2		2	2	2	2	2		2	2	2	3260	3130
4	5	450	2	1.18658	3	2012	2010	4	4	1	2	1	2	1	9	2	4		2	2			9	9	9	2	2	2	2	2	2	2	2	2		2	2	2	2	2		2	2	2	3080	3110
4	5	454	2	1.15716	1	2012	2010	4	4	1	2	1	2	1	2	2	1	2	1		1	1	2	2	2	2	2	2	1	2	1	2	2	2		2	2	2	2	2		2	2	2	3290		3330
4	5	454	2	1.15716	1	2012	2009	2	4	2	2	1	2	1	2	2	1	2	1		2		2	2	2	2	2	1	2	2	2	2	2	2		9	2	2	2	2		2	2	2	3260
4	5	464	2	1.33368	1	2012	2007	4	2	2	2	1	2	1	2	1		2	2	2			1	2	2	1	2	1	2	1	1	2	2	2		2	2	2	2	2		2	2	2	3110	3170	3240	3260	3320
4	5	469	2	1.09832	1	2012	2010	4	4	1	2	1	2	2		2	9	2	1		2		2	2	2	2	2	2	2	2	2	2	2	2		2	2	2	2	2		2	2	2	3040
4	5	470	2	0.509936	1	2012		3	4	2	2	1	2	1	2	1		1	1		1	2	2	2	1	1	2	1	2	1	1	2	2	2		2	2	2	2	1	3	2	2	1		3260	3240	3230	3320
4	5	473	2	1.2062	1	2012	2008	4	4	1	2	1	2	1	2	1		2	9	2			2	2	1	2	1	2	1	2	1	2	2	2		2	2	2	2	2		2	2	2	3230	3250	3290	3330	3400
4	5	475	2	0.843356	1	2012	2009	4	4	1	2	1	2	1	2	1		1	1		1	1	2	1	2	2	2	1	2	2	1	2	2	2		2	2	2	2	1	6	2	2	2	3090	3130	32003	3260	3330
4	5	475	2	0.843356	1	2012	2010	4	4	1	2	1	2	1	1	2	1	1	2	2			1	2	2	2	2	2	1	1	1	2	2	2		2	2	2	2	2		2	2	2	3110	3090	3050
4	5	479	2	0.902195	1	2012	2009	4	4	2	2	1	2	1	2	1		1	2	2			2	2	2	2	2	2	2	2	2	2	2	2		2	2	2	2	2		2	2	2	3090	3110
4	6	480	1	5.53085	1	2012	2010	1	1	1	2	1	2	1	2	2	4		2	2			2	2	2	2	2	2	2	1	2	2	2	2		2	2	2	2	2		2	2	2	3080	3110	3320
4	6	481	1	3.22633	1	2012	2007	4	4	1	2	1	2	1	2	1		2	1		2		2	2	2	1	2	1	2	2	1	2	2	2		2	2	1	2	2		1	2	2	3260	3240	3410	3460	3330
4	6	482	2	1.824	1	2012	2007	2	2	2	2	1	2	2		1		2	2	2			2	1	2	2	2	1	2	2	2	2	2	2		2	2	2	2	2		2	2	2	3260	32002	3110
4	6	482	2	1.824	1	2012	2010	2	4	1	2	1	2	1	2	1		2	1		1	1	2	2	2	2	2	2	1	2	2	2	2	2		2	2	2	2	2		2	2	2	3130	3290
4	6	483	2	1.16697	1	2012	2010	4	4	2	2	1	2	2		1		2	1		1	1	2	2	2	2	2	2	2	2	2	2	2	2		2	2	2	2	2		2	2	2	3040	3130
4	6	483	2	1.16697	1	2012	2010	4	4	1	2	1	2	1	2	1		2	2	1	1	2	2	2	2	2	2	2	2	2	1	2	2	2		2	2	2	2	2		2	2	2	3110	3160	3130	3330
4	6	489	2	0.813937	1	2012	2010	2	2	2	1	1	2	1	1	1		1	1		1	2	2	2	2	2	2	2	2	1	2	2	2	2		2	2	2	2	2		2	2	2	3090	3130	3160	3320
4	6	490	2	1.08852	1	2012	2009	4	4	1	2	1	2	1	2	1		1	2	2			2	2	2	1	2	1	2	1	2	2	2	2		2	2	2	2	2		2	2	2	3260	3110	3240	3320
4	6	491	2	0.196129	1	2012	2010	2	2	1	2	1	2	1	2	2	2	2	2	2			2	2	2	2	2	2	2	2	1	2	2	2		2	2	2	2	2		2	2	2	3020	3080	3110	3330
4	6	493	2	1.08852	1	2012	2007	2	4	2	2	5	2	1	2	1		2	2	2			2	2	2	2	2	2	2	2	1	2	2	2		2	2	2	2	2		2	2	2	3110	3330
4	6	493	2	1.08852	1	2012	2010	4	4	1	2	1	2	1	2	1		1	2	1	1	2	9	2	2	2	2	1	2	2	1	2	2	2		2	2	2	2	2		2	2	2	3160	3110	3090	3130	3260
4	6	496	2	1.86323	1	2012	2009	4	5	2	2	1	2	2		1		1	1		2		2	2	2	1	2	1	2	2	2	2	2	2		2	2	2	2	2		2	2	2
4	6	496	2	1.86323	1	2012	2009	4	4	1	2	1	2	1	2	1		2	1		1	2	1	1	2	1	1	1	2	1	2	2	2	2		2	2	2	2	2		2	2	2	3260	3130	3170	32003	3240
4	6	498	2	0.902195	1	2012	2007	4	4	2	2	1	2	1	2	1		2	1		2		1	1	1	1	1	1	2	1	2	2	2	2		2	2	2	2	2		1	2	1	3260	3230	32003	3240	3250
4	6	498	2	0.902195	1	2012	2008	4	4	1	2	1	1	1	2	1		1	1		1	1	1	2	2	2	2	2	1	2	2	2	2	2		2	2	2	2	2		2	2	2	3290	3090	3130	3170
4	6	499	2	1.42194	1	2012	2007	4	4	1	2	1	2	1	2	1		1	2	2			1	1	2	2	2	2	1	2	1	2	2	2		2	2	2	2	2		2	2	2	3090	3110	3170	32002	3290
4	6	499	2	1.42194	1	2012	2007	4	4	2	2	1	1	1	2	1		1	2	1	1	1	2	1	2	2	1	1	2	2	2	2	2	2		2	2	2	2	2		2	2	2	3010	3020	3090	3110	3130
4	6	500	2	1.11794	1	2012	2007	4	4	2	2	1	2	1	2	1		2	1		1	2	2	2	2	1	2	2	2	2	2	2	2	2		2	2	2	2	2		2	2	2	3130	3160	3240
4	6	500	2	1.11794	1	2012	2007	4	4	2	2	1	2	1	2	2	4		2	2			2	2	2	2	2	2	2	1	1	2	2	2		2	1	2	2	2		2	2	2	3080	3110	3320	3330	3390
4	6	504	2	0.725679	1	2012	2009	4	4	1	2	1	2	2		2	2	2	2	2			2	2	2	2	2	9	9	1	1	2	2	2		2	2	2	2	2		2	2	2	3320	3330
4	6	504	2	0.725679	1	2012	2008	4	4	1	2	1	2	1	2	1		1	2	2			2	2	9	1	2	1	9	1	1	2	2	2		2	2	2	2	2		2	2	2	3260	3240	3330	3090	3320
4	6	505	2	1.02968	1	2012	2008	4	1	1	2	1	2	1	2	1		2	1		1	1	1	1	2	2	2	9	9	2	2	2	2	2		2	2	2	2	2		2	1	1	3170	32002	3130
4	6	505	2	1.02968	1	2012	2010	4	4	2	2	1	2	1	2	1		2	1		1	1	2	2	2	2	2	1	2	2	2	1	2	2		2	2	2	2	1	5	2	2	2	3340	3440
4	6	507	2	0.451098	1	2012	2008	4	4	1	2	1	2	1	1	2	4		2	2			1	1	2	2	2	9	9	1	2	2	2	2		2	2	2	2	2		2	2	2	3080	3170	3110	32002	3320
4	6	507	2	0.451098	1	2012	2009	4	4	2	2	1	2	1	1	1		2	2	2			2	2	2	2	2	2	2	2	2	2	2	2		2	2	2	2	2		2	2	2	3110
4	6	508	2	1.07871	1	2012	2007	4	4	1	2	1	2	1	2	2	4		1		9		2	2	2	2	2	2	2	2	2	2	2	2		2	2	2	2	2		2	2	2	3080
4	6	509	2	0.382452	1	2012	2009	4	4	2	2	1	2	1	2	1		2	1		2		2	2	2	1	2	2	2	2	2	2	2	2		2	2	2	2	1	1	2	2	2
4	6	509	2	0.382452	1	2012	2007	4	4	1	2	1	1	1	2	2	4		1		1	2	2	2	2	2	2	2	2	2	2	2	2	2		2	2	2	2	2		2	2	2	3010	3080	3160	3490	3130
4	6	516	2	0.480517	1	2012	2010	4	4	1	2	1	2	1	2	2	4		2	2			2	2	2	2	2	2	1	1	1	2	2	2		2	2	2	2	2		2	2	2	3080	3110	3290	3320	3330
4	6	516	2	0.480517	3	2012	2009	4	4	2	2	1	2	1	2	1		1	1		9		1	2	2	1	2	1	2	2	1	2	2	2		2	2	2	2	2		2	2	2	3260	3170	3240	3330
4	6	518	2	0.872776	3	2012	2008	4	4	1	2	1	2	2		1		1	2	2			1	2	2	2	2	9	2	1	1	2	2	2		2	2	2	2	2		2	2	2	3320	3330	3170
4	6	521	2	1.37291	1	2012	2007	4	4	2	2	1	2	1	2	2	1	2	1		1	1	2	2	1	1	1	1	2	2	2	2	2	2		2	2	2	2	2		2	2	2	3260	3240	3230	3250	3130
4	6	523	2	1.33368	3	2012	2008	2	4	1	2	1	2	1	2	1		2	1		1	2	1	2	1	1	1	1	2	1	2	2	2	2		2	2	2	2	2		2	2	2	3260	3160	3130	3170	3230
4	6	525	2	0.578582	1	2012	2007	4	4	2	2	1	2	1	2	2	1	2	1		1	1	2	1	2	1	1	1	2	1	2	2	2	2		2	2	2	2	2		2	2	2	3130	32002	3240	3250	3260
4	6	526	2	0.725679	1	2012	2009	4	4	1	2	1	1	1	2	1		1	2	2			2	2	2	2	2	2	2	2	2	2	2	2		2	2	2	1	2		2	2	2	3010	3090	3110	3420
4	6	526	2	0.725679	1	2012	2008	2	4	2	2	1	2	1	2	1		1	1		2		2	2	2	1	2	1	2	2	2	2	2	2		2	2	2	2	2		2	2	2	3090	3240	3260
4	6	527	2	1.62787	1	2012	2009	4	4	2	2	1	2	1	2	1		2	2	2			1	2	2	1	2	1	2	2	2	2	2	2		2	2	2	2	2		2	2	2	3260	3170	3240	3110
4	6	529	2	1.33368	1	2012	2007	4	3	1	2	1	2	1	2	1		2	1		2		2	2	2	2	2	2	2	2	2	2	2	2		2	2	2	2	2		2	1	1
4	6	530	2	1.50039	1	2012	2008	2	2	2	1	1	2	2		2	2	2	2	2			1	2	2	2	2	2	1	2	2	2	2	2		2	2	2	2	2		2	2	2	3040	3080	3110	3170	3290
4	6	531	2	1.29445	1	2012	2008	2	2	1	2	1	2	2		2	2	2	2	2			1	2	2	2	2	2	2	2	2	2	2	2		2	2	2	2	2		2	2	2	3040	3080	3110	3170	3490
4	6	531	2	1.29445	1	2012	2007	4	4	2	2	1	2	2		1		2	2	2			2	2	1	2	2	2	1	1	2	2	1	2		2	2	2	2	2		2	2	2	3040	3110	3230	3290	3320
4	6	535	2	1.43174	1	2012	2008	4	4	1	2	1	2	1	2	1		2	1		1	1	2	2	1	2	2	2	1	1	2	2	2	2		2	2	2	2	2		2	2	2	3130	3290	3320	3230
4	6	538	2	1.87304	1	2012	2007	4	4	1	2	1	2	1	2	1		2	2	1	2		1	2	2	1	2	2	2	1	1	2	2	2		2	2	2	2	2		2	2	2	3110	3170	3240	3320	3330
4	6	541	2	1.19639	1	2012	2007	4	4	1	2	1	2	1	2	2	1	2	2	2			2	2	2	1	2	2	2	2	2	2	2	2		2	2	2	2	2		2	2	2	3110	3240
4	6	544	2	1.55923	1	2012	2008	4	4	1	2	1	2	1	2	2	4		2	2			2	2	2	2	2	2	1	2	1	9	2	2		2	2	2	2	2		2	2	2	3080	3110	3290
4	6	544	2	1.55923	1	2012	2007	4	4	1	2	1	2	1	2	2	2	1	2	2			2	2	2	2	2	1	2	1	2	2	2	2		2	2	2	2	2		2	2	2	3020	3110	3260
4	6	544	2	1.55923	1	2012	2009	4	4	2	2	1	2	2		2	2	2	2	2			1	2	2	1	2	1	2	2	2	2	2	2		2	2	2	2	2		2	2	2	3040	3080	3260	3170	3240
4	6	545	2	0.951227	1	2012	2007	4	4	2	2	1	2	2		2	1	1	2	2			2	2	2	2	2	2	1	2	2	2	2	2		2	2	2	2	2		2	2	2	3040	3090	3110	3290
4	6	546	2	0.608001	1	2012	2008	4	4	1	2	1	2	1	2	1		2	1		2		2	2	2	1	2	2	1	1	1	2	2	2		2	2	2	2	2		2	2	2	3240	3320	3330	3290
4	6	546	2	0.608001	1	2012	2008	4	4	1	2	1	2	1	2	1		2	1		1	1	1	1	2	1	2	1	2	2	2	2	2	2		2	1	2	2	2		2	2	2	3130	3240	3170	3260	3390
4	6	548	2	0.990453	1	2012	2010	2	3	1	2	1	2	1	1	1		2	1		1	1	2	2	2	1	2	1	2	1	1	2	2	2		2	2	2	2	2		1	2	2	3050	3130	3240	3260	3320
4	6	550	2	1.52981	1	2012	2008	2	4	1	2	1	2	2		2	1	2	1		2		2	2	2	2	2	1	2	2	2	2	2	2		2	2	2	2	2		2	2	2	3260
4	6	551	2	1.16697	1	2012	2007	4	4	1	2	1	2	1	2	1		1	2	2			2	2	2	2	2	2	2	1	2	2	2	2		2	2	2	2	2		2	2	2	3110	3320
4	6	551	2	1.16697	1	2012	2009	3	4	1	2	1	2	1	2	1		1	2	2			1	1	2	2	2	2	2	2	1	2	2	2		2	2	2	2	2		2	2	2	3110	32002
4	6	551	2	1.16697	1	2012	2008	4	4	2	2	1	2	1	2	1		2	1		1	1	1	1	2	1	2	1	2	1	2	2	2	2		2	2	2	2	2		2	2	2	3260	3130	3240	32003	3320
4	6	555	2	1.17678	1	2012	2008	4	4	1	2	1	2	1	1	1		2	1		1	1	2	2	2	2	2	1	2	2	2	2	2	2		2	2	2	2	2		2	2	2	3260	3050	3130
4	6	556	2	1.30426	1	2012	2007	2	2	2	2	1	2	2		1		2	2	2			1	2	1	1	1	1	2	1	2	2	2	2		2	2	2	2	2		2	2	2	3110	3170	3230	3260	3240
4	6	556	2	1.30426	1	2012	2008	4	4	1	2	1	2	2		1		2	2	2			2	2	2	2	2	2	2	2	2	2	2	2		2	2	2	2	2		2	2	2	3040	3110	3490
4	6	558	2	1.03949	1	2012	2010	4	2	1	2	1	2	2		1		2	1		1	2	2	2	2	2	2	2	1	1	2	2	2	2		2	2	2	2	2		2	2	2	3040	3160	3130	3320	3290
4	6	560	2	1.0591	1	2012	2009	4	4	1	2	1	2	2		1		1	2	2			2	2	2	2	2	1	2	2	2	2	2	2		2	2	2	2	2		2	2	2	3090	3110	3260
4	6	561	2	1.46116	1	2012	2007	4	4	1	2	1	2	1	2	2	1	1	1		2		2	2	2	2	2	2	1	1	2	2	2	1	2	2	2	2	2	2		2	2	2	3320	3090	3360	3290
4	6	561	2	1.46116	1	2012	2007	4	4	2	2	1	2	1	2	1		2	2	2			2	2	2	1	2	2	1	2	2	2	1	1	2	2	2	2	2	2		2	2	2	3110	3240	3350	3360	3290
4	6	561	2	1.46116	1	2012	2010	4	2	1	2	1	2	1	2	1		2	1		2		2	2	2	2	2	1	2	2	2	2	2	2		2	2	2	2	2		2	2	2	3260
4	6	563	2	0.647227	1	2012	2008	4	4	2	2	1	2	1	2	1		2	1		2		2	1	2	1	2	2	1	1	2	2	2	2		2	2	2	2	2		2	1	1	32003	3240	3290	3320
4	6	564	2	1.30426	1	2012	2010	4	4	1	2	1	2	1	2	1		2	1		2		2	2	2	2	2	2	1	2	2	2	2	2		2	2	2	2	2		2	2	2	3290
4	6	564	2	1.30426	1	2012	2008	4	4	2	2	1	2	1	1	1		1	2	2			1	2	2	1	2	1	2	2	2	2	2	2		2	2	2	2	2		2	2	2	3260	3170	3240	3110
4	6	573	2	1.25523	1	2012	2010	2	2	1	2	1	2	1	2	1		1	2	1	9		2	2	9	2	2	2	2	2	2	2	2	2		2	2	2	2	2		2	2	2	3090	3110
4	6	574	2	0.63742	1	2012	2009	4	4	2	2	1	2	1	2	1		1	2	2			2	2	2	2	2	2	2	2	2	2	2	2		2	2	2	2	2		2	2	2	3090	3110
4	6	574	2	0.63742	1	2012	2007	4	4	2	2	1	2	1	1	2	4		2	2			1	2	2	1	2	1	2	1	1	2	2	2		2	2	2	2	2		2	2	2	3050	3080	3110	3170	3240
4	6	582	2	0.774711	1	2012	2010	4	4	1	2	1	2	1	2	1		2	1		1	2	2	2	2	2	2	9	1	1	1	2	2	2		2	2	2	2	2		2	2	2	3290	3160	3320	3130	3330
4	6	582	2	0.774711	1	2012	2007	5	4	2	2	1	2	1	1	1		2	2	2			1	2	1	1	2	1	2	2	2	2	2	1	1	2	2	2	2	2		1	2	2	3050	3110	3170	3230	3240
4	6	582	2	0.774711	1	2012	2010	4	4	1	2	1	2	1	2	1		2	1		2		2	2	2	2	2	1	2	2	1	2	2	2		2	2	2	2	2		2	2	2	3260	3330
4	6	583	2	0.853163	1	2012	2008	4	4	2	2	1	2	1	2	1		2	1		1	2	2	2	2	2	1	2	2	2	1	2	2	2		2	2	2	2	1	7	2	2	2	3440	3130	3160	3250	3330
4	6	586	2	0.862969	1	2012	2010	2	4	1	2	1	2	2		1		2	1		2		2	2	2	1	2	1	2	2	2	2	2	2		2	2	2	2	2		2	2	2	3260	3240
4	6	586	2	0.862969	1	2012	2009	2	2	1	2	1	2	1	2	2	4		2	2			2	2	2	2	2	1	2	2	2	2	2	2		2	2	2	2	2		2	2	2	3080	3260	3400	3110
4	6	586	2	0.862969	1	2012	2010	2	4	1	2	1	2	1	2	1		2	1		2		2	2	2	2	2	2	2	2	2	2	2	2		2	2	2	2	2		2	2	2
4	6	587	2	0.735485	1	2012	2009	4	4	1	2	1	2	1	2	1		1	1		1	2	2	2	2	2	2	2	1	1	2	2	2	2		2	2	2	2	2		2	2	2	3090	3130	3160	3290	3320
4	6	587	2	0.735485	1	2012	2010	2	2	1	2	1	2	1	9	2	4		2	2			9	2	2	2	1	9	9	9	9	9	2	1	1	2	2	2	1	2		2	2	2	3080	3110	3250	3360	3370
4	6	587	2	0.735485	1	2012	2008	4	4	1	2	1	2	2		1		1	1		2		2	2	2	2	2	1	2	2	2	2	2	2		2	2	2	2	1	6	2	2	2	3260	3440
4	6	588	2	0.608001	1	2012	2009	4	3	1	2	1	2	1	2	1		2	1		2		2	1	1	1	2	1	2	2	2	2	1	1	1	2	2	2	1	2		2	1	1	32002	3230	3240	3260	3350
4	6	589	2	0.784517	1	2012	2010	4	2	2	2	1	2	1	1	2	1	1	1		1	1	2	1	2	1	2	2	2	1	2	2	2	2		2	2	2	2	2		2	2	2	3130	32002	3050	3090	3240
4	6	592	2	1.07871	1	2012	2007	4	4	2	2	1	2	2		2	3	1	2	2			1	2	2	1	2	2	2	2	1	2	2	2		2	2	2	2	2		2	2	2	3080	3040	3240	3090	3170
4	6	593	2	0.892389	1	2012	2008	4	4	1	2	1	2	1	2	1		2	2	2			2	2	2	1	1	2	1	2	2	2	2	2		2	2	2	2	2		1	2	2	3110	3250	3240	3290	3460
4	6	593	2	0.892389	1	2012	2009	2	4	1	2	1	2	1	2	1		2	2	2			2	2	2	2	2	2	1	1	2	2	2	2		2	2	2	2	2		2	2	2	3110	3290	3320
4	7	595	1	4.27562	1	2012	2007	4	4	2	1	2	2	1	2	1		2	1		1	1	2	2	2	2	2	1	2	1	2	2	2	2		2	2	2	2	2		2	2	2	3130	3260	3320
4	7	600	2	0.608001	1	2012	2007	4	4	2	2	1	2	1	2	2	4		2	2			2	2	2	2	2	2	1	1	2	2	2	2		2	2	2	2	2		2	2	2	3080	3110	3290	3320
4	7	600	2	0.608001	1	2012	2008	2	4	2	2	1	2	1	2	1		2	1		1	1	2	1	2	1	2	1	2	1	1	2	2	2		2	2	2	2	2		2	2	2	3260	3240	32003	3320	3130
4	7	600	2	0.608001	1	2012	2007	4	4	2	2	1	1	1	2	2	3	1	2	2			2	2	1	2	2	1	2	1	1	1	2	1	1	2	1	2	1	2		2	1	2	3080	3010	3400	3230	3390
4	7	601	2	1.22581	1	2012	2008	3	4	2	2	1	2	1	2	1		2	1		2		2	2	2	1	2	1	2	2	2	2	2	2		2	2	2	2	2		2	1	1	3260
4	7	602	2	1.15716	1	2012	2010	2	4	1	2	1	2	1	2	1		2	1		2		2	2	2	1	2	1	2	2	2	2	2	2		2	2	2	2	2		2	2	2	3260	3240
4	7	603	2	0.990453	1	2012	2008	2	2	1	2	1	2	1	1	2	4		2	2			1	1	1	1	2	2	1	1	1	2	2	9		2	2	2	2	2		2	2	2	3050	3080	3110	3170	32002
4	7	603	2	0.990453	1	2012	2009	4	4	1	2	1	2	1	1	2	4		2	2			1	2	1	2	2	2	2	2	1	1	2	1	2	2	2	2	2	2		2	2	2	3020	3050	3080	3110	3170
4	7	604	2	1.216	1	2012	2009	4	4	2	2	1	2	1	2	1		2	1		1	1	2	2	2	2	2	2	1	1	1	2	2	2		2	2	2	2	2		2	2	2	3290	3320	3130	3330
4	7	606	2	0.598195	1	2012	2009	4	4	2	2	1	2	1	2	1		2	1		1	1	1	1	1	2	2	1	2	1	1	2	2	2		2	2	2	1	2		2	2	2	3260	3420	3130	32002	3170
4	7	606	2	0.598195	1	2012	2009	4	4	1	2	1	2	1	2	1		2	1		2		1	1	2	1	2	2	1	2	2	9	2	1	1	2	2	2	2	2		2	2	2	3170	3240	3370
4	7	608	2	0.961034	1	2012	2008	4	2	1	2	1	2	1	2	1		2	2	2			2	2	2	2	2	2	2	2	2	2	2	2		2	2	2	2	2		2	2	2	3020	3110
4	7	609	2	1.02968	1	2012	2008	4	4	2	2	1	2	1	2	1		2	2	1	1	1	1	1	2	2	2	2	2	2	2	2	2	2		2	2	2	2	2		2	2	2	3110	3130	3170	32003
4	7	609	2	1.02968	1	2012	2009	4	4	1	2	1	2	1	2	1		2	1		1	1	2	1	2	1	2	1	2	2	2	2	2	2		2	2	2	2	2		2	2	2	3260	3130	3240	32003
4	7	609	2	1.02968	1	2012	2007	2	4	1	2	1	2	1	2	2	3	1	1		1	1	1	2	2	2	2	1	2	2	2	2	2	2		2	2	2	2	2		2	2	2	3080	3170
4	7	611	2	0.686453	1	2012	2008	2	4	2	2	1	2	1	2	1		2	1		2		2	2	2	2	2	1	2	2	2	2	2	2		2	2	2	2	2		2	1	2	3260
4	7	612	2	0.794324	1	2012	2009	2	4	1	2	1	2	1	2	1		2	2	2			2	2	2	2	2	2	2	2	2	2	2	2		2	2	2	2	2		2	2	2	3110	3490
4	7	613	2	1.13755	1	2012	2008	4	4	1	2	1	2	1	2	2	4		2	2			2	2	2	2	2	2	2	1	2	2	2	2		2	2	2	2	2		2	2	2	3080	3320	3110
4	7	619	2	1.23562	1	2012	2009	2	4	2	2	2	2	1	2	1		2	1		1	1	2	1	2	2	2	1	2	1	1	2	2	2		2	2	2	2	2		2	2	2	3130	32003	3260	3320	3330
4	7	622	2	0.941421	1	2012	2008	2	4	1	2	1	2	1	1	1		2	1		1	1	2	1	2	2	2	2	1	1	2	2	2	2		2	2	2	2	2		2	2	2	3320	3290	32002	3130	3050
4	7	622	2	0.941421	1	2012	2008	4	4	2	2	1	2	1	2	2	2	2	1		2		2	2	2	2	2	2	2	2	2	2	2	2		2	2	2	2	2		2	2	2	3080	3490
4	7	623	2	1.09832	1	2012	2009	4	4	1	1	1	2	1	2	1		2	2	2			2	2	2	2	2	1	2	2	2	2	2	2		2	2	2	1	2		2	2	2	3110	3260	3420
4	7	625	2	0.912002	1	2012	2009	4	4	1	2	1	2	1	2	1		2	2	2			2	2	2	1	2	2	2	1	2	2	2	2		2	2	2	2	2		2	2	2	3320	3110	3240
4	7	627	2	1.29445	1	2012	2009	4	4	2	2	1	2	1	2	1		2	1		2		2	2	2	2	2	1	2	2	1	2	2	2		2	2	2	2	1	10	2	2	2	3260	3440	3330
4	7	627	2	1.29445	1	2012	2008	4	4	2	2	1	2	2		1		2	1		2		2	2	2	2	2	1	2	2	2	2	2	2		2	2	2	2	2		1	2	2	3260	3460
4	7	629	2	0.882582	1	2012	2010	4	4	2	2	1	2	1	2	1		2	1		2		2	2	2	2	2	1	2	2	2	2	2	2		2	2	2	2	2		2	2	2	3260
4	7	631	2	0.941421	1	2012	2009	4	3	2	2	1	2	1	2	1		1	2	2			2	2	9	2	2	2	1	1	1	2	2	2		2	2	1	2	2		2	1	2	3090	3110	3290	3320	3330
4	7	633	2	0.823743	1	2012	2009	4	4	1	2	1	2	1	2	1		2	2	2			2	2	2	2	2	2	2	1	2	2	2	2		2	2	2	2	2		2	2	2	3020	3110	3320
4	7	633	2	0.823743	1	2012	2008	4	4	1	2	1	2	1	2	2	3	1	2	2			2	2	2	1	2	1	2	2	1	2	2	2		2	2	2	1	2		2	2	2	3080	3090	3110	3240	3260
4	7	634	2	0.961034	1	2012	2008	4	4	2	2	1	2	1	2	2	3	2	1		1	1	2	2	2	1	2	1	2	1	1	2	2	2		2	2	2	2	2		2	1	9	3080	3130	3240	3260	3320
4	7	634	2	0.961034	1	2012		4	4	1	2	1	2	2		1		2	1		1	2	2	2	2	2	2	2	2	2	1	2	2	2		2	2	2	2	2		2	2	9	3040	3130	3160	3330
4	7	635	2	1.02968	1	2012	2010	4	4	1	2	1	2	1	1	2	4		2	2			1	2	2	1	2	2	1	1	1	2	2	2		2	1	2	2	2		2	2	1	3050	3080	3110	3170	3240
4	7	635	2	1.02968	1	2012	2008	2	4	2	2	1	2	1	2	2	4		1		2		2	2	2	1	2	2	1	1	2	2	2	2		1	2	2	2	2		2	1	9	3080	3240	3290	3320	3380
4	7	635	2	1.02968	1	2012	2007	4	4	1	2	1	2	1	2	1		2	1		2		2	2	2	2	2	2	2	2	2	2	2	2		2	2	2	2	2		2	2	2	3490
4	7	636	2	1.01987	1	2012	2009	4	4	1	2	1	2	1	2	1		1	2	2			2	2	2	2	2	2	1	1	2	9	2	2		2	2	2	2	2		2	2	2	3090	3110	3290	3320
4	7	638	2	1.18658	1	2012	2009	4	4	1	2	1	2	1	2	1		2	1		1	2	2	2	2	2	2	1	2	2	2	2	2	2		2	2	2	2	1	10	2	2	2	3260	3440	3130	3160
4	7	639	2	1.03949	1	2012	2008	4	4	1	2	1	2	2		1		2	2	2			2	2	2	1	2	2	2	1	2	2	2	2		2	2	2	2	2		2	2	2	3040	3240	3320	3110
4	7	640	2	0.80413	1	2012	2008	4	4	2	2	1	2	1	1	1		2	2	1	1	1	2	2	2	1	2	1	2	1	2	2	2	2		2	2	2	2	2		2	2	2	3240	3260	3320	3130	3110
4	7	645	2	1.07871	1	2012	2007	4	4	1	2	1	2	1	2	1		2	1		2		2	2	2	2	2	1	2	2	2	2	2	2		2	2	2	2	1	3	2	2	2	3260		3400
4	7	647	2	1.53962	1	2012	2008	4	4	2	2	1	2	1	2	1		2	1		2		1	1	1	1	2	1	2	2	2	2	2	2		2	2	2	1	1	6	2	2	2	3440	3240	3260
4	7	648	2	0.97084	1	2012	2010	4	4	2	2	1	2	1	2	2	4		2	2			2	2	2	2	2	2	2	1	2	2	2	2		2	2	2	2	2		2	2	2	3080	3320	3110
4	7	650	2	1.76516	1	2012	2010	4	4	1	2	1	2	1	2	1		2	1		2		2	2	2	2	2	1	2	2	2	2	2	2		2	2	2	2	1	7	2	2	2	3260	3440
4	7	653	2	1.47097	1	2012	2008	4	4	2	2	1	2	1	2	1		2	1		2		2	2	2	1	2	1	2	2	1	2	2	2		2	2	2	2	2		2	2	2	3260	3240	3330
4	7	655	2	1.07871	1	2012	2008	2	4	1	2	1	2	1	2	2	2	2	2	2			2	2	2	1	2	2	1	1	2	2	2	2		2	2	2	2	2		2	2	2	3080
4	7	658	2	1.40232	1	2012	2008	4	4	2	2	1	2	1	1	2	1	1	1		1	1	2	2	2	2	2	2	2	2	2	2	2	2		2	2	1	2	2		2	2	2	3090	3410
4	7	660	2	1.46116	1	2012	2009	3	3	2	2	1	2	1	2	1		1	1		1	1	2	1	2	2	2	2	1	1	1	2	2	2		2	2	2	2	2		2	2	2	3090	32002	3290	3320	3330
4	7	660	2	1.46116	1	2012	2007	4	4	1	2	1	2	1	2	1		2	2	2			1	2	1	1	2	1	2	1	2	2	2	2		2	2	2	2	2		2	2	2	3230	3260	3110	3320	3170
4	7	660	2	1.46116	1	2012	2009	4	3	1	2	1	2	1	2	1		2	1		2		1	2	2	1	2	2	2	2	2	2	2	2		2	2	2	2	2		2	2	2	3170	3240
4	7	663	2	2.18684	1	2012	2009	4	4	2	2	1	2	1	2	1		2	1		1	1	2	2	2	1	2	1	2	1	2	2	2	1	2	2	2	2	2	2		2	2	2	3360	3260	3320	3130	3240
4	7	664	2	1.33368	1	2012	2008	4	4	2	2	1	2	1	2	2	4		2	2			1	2	2	2	2	2	2	1	1	2	2	2		2	2	2	2	2		2	2	2	3080	3320	3170	3110	3330
4	7	666	2	1.13755	1	2012	2009	1	1	1	2	1	2	1	1	2	4		2	2			1	2	2	2	2	2	1	1	2	2	2	2		2	2	2	2	2		2	2	2	3080	3050	3170	3320	3290
4	7	669	2	1.07871	1	2012	2009	4	4	1	2	1	2	1	2	1		2	1		1	2	2	1	2	1	2	1	2	2	2	1	2	2		2	2	2	2	2		2	2	2	3260	3130	3340	32003	3240
4	7	670	2	0.990453	1	2012	2007	2	4	2	1	2	2	1	2	1		2	1		1	1	1	2	2	1	2	1	2	1	2	9	2	2		1	2	2	2	2		2	1	1			3320	3400	3260
4	7	671	2	1.07871	1	2012	2008	3	4	1	2	1	2	1	2	2	1	2	1		2		2	2	2	1	2	1	2	2	2	2	2	2		2	2	2	2	2		2	2	2	3240	3260
4	7	672	2	1.2062	1	2012	2007	4	4	1	2	1	2	1	2	1		2	1		2		2	2	2	2	2	2	2	2	2	2	2	2		2	2	2	2	2		2	2	2	3490
4	7	674	2	1.72594	1	2012	2008	4	4	1	2	1	2	1	2	2	4		2	2			1	1	2	2	2	2	1	1	1	2	2	2		2	2	2	2	2		2	2	2	3080	3320	3170	32002	3290
4	7	675	2	0.647227	1	2012	2008	4	4	2	2	1	2	1	2	1		2	2	2			2	2	2	2	2	1	2	1	2	2	2	2		2	2	2	2	2		2	1	2		3320	3260	3110
4	7	675	2	0.647227	1	2012	2007	1	1	1	2	1	2	1	2	1		2	2	2			2	2	2	2	2	2	2	2	2	2	2	2		2	2	1	2	9		2	2	2	3410
4	7	679	2	1.15716	1	2012	2008	4	1	1	2	1	2	2		1		2	2	2			1	1	2	2	2	1	2	2	2	2	2	2		2	2	2	1	2		2	2	2	3110	3170	3260
4	7	680	2	1.53962	1	2012	2009	2	4	2	2	1	2	1	2	1		2	2	1	1	1	2	1	2	1	2	1	2	1	2	2	2	2		2	2	2	2	2		2	2	2	3320	3260
4	7	685	2	1.31407	1	2012	2008	4	4	1	2	1	2	2		1		2	1		1	1	1	2	2	2	2	2	2	1	2	2	2	2		2	2	2	2	2		2	2	2	3170	3320	3040	3130
4	7	686	2	0.745292	1	2012	2009	4	4	1	2	1	2	1	2	2	4		2	2			2	1	2	2	2	2	1	1	2	2	2	2		2	2	2	2	2		2	2	2	3080	3320	3290	32002	3110
4	7	686	2	0.745292	1	2012	2008	4	4	2	2	1	2	1	2	2	2	1	2	2			2	2	2	2	2	2	1	2	2	2	2	2		2	2	2	2	2		2	2	2	3080
4	7	690	2	1.216	1	2012	2009	4	4	1	2	1	2	1	2	2	4		2	2			2	2	2	2	2	2	9	1	1	2	2	2		2	2	2	2	2		2	2	2	3080	3110	3320	3330
4	7	690	2	1.216	1	2012	2009	4	4	2	2	1	2	1	2	1		2	2	2			2	2	2	2	2	1	2	1	2	2	2	2		2	2	2	2	2		2	2	1	3110		3320	3260
4	7	694	2	1.08852	1	2012	2008	4	4	1	2	1	2	1	2	2	2	2	2	2			2	1	2	2	2	1	2	1	2	2	2	2		2	2	2	2	2		2	2	2	3080	3110	3260	3320	32003
4	7	694	2	1.08852	1	2012	2009	4	1	1	2	1	2	1	2	2	1	1	2	2			1	2	2	1	2	1	2	2	1	2	2	2		2	2	2	2	2		2	2	2	3090	3110	3260	3170	3240
4	7	696	2	1.28465	1	2012	2009	4	4	1	2	1	2	1	1	1		2	2	2			2	2	2	2	2	2	1	1	2	2	2	2		2	2	2	2	2		2	2	2	3320	3290	3110	3050
4	7	700	2	1.15716	1	2012		4	4	1	2	1	1	1	2	2	4		2	2			1	2	2	2	2	1	2	1	1	2	2	2		1	1	1	2	2		2	2	2	3010	3080	3110	3170	3260
4	7	708	2	1.55923	1	2012	2007	4	4	1	2	1	2	1	2	1		2	1		1	2	2	2	2	2	2	2	1	1	2	2	2	2		2	2	2	2	1	99	2	1	1		3320	3130
4	7	712	2	1.49058	1	2012	2008	4	4	1	2	1	2	1	2	1		2	1		2		2	2	2	2	2	2	2	2	2	2	2	2		2	2	2	2	2		2	2	2	3490
4	7	712	2	1.49058	1	2012	2009	4	4	2	2	1	2	1	2	1		2	1		1	2	1	2	1	2	2	2	1	1	2	2	2	2		2	2	2	2	2		2	2	9	3230	3170	3130	3320	3290
4	7	712	2	1.49058	1	2012	2009	4	1	2	2	1	2	1	1	1		2	1		1	1	2	2	2	2	2	1	2	1	1	2	2	2		2	2	2	2	2		1	1	1	3460	3260
4	7	712	2	1.49058	1	2012	2009	4	4	1	2	1	2	1	2	1		1	2	2			1	2	1	2	2	2	1	1	2	2	2	2		2	2	2	2	2		2	2	2	3320	3090	3110	3170	3230
4	7	713	2	2.31433	1	2012	2010	4	2	1	2	1	2	1	2	2	3	2	1		1	1	1	2	2	2	1	1	2	2	1	2	2	2		2	2	2	2	2		2	2	2	3080	3260	3130	3170	3250
4	7	714	2	1.34349	1	2012	2008	4	3	2	2	1	2	1	2	1		2	1		2		2	2	2	1	2	1	2	2	2	2	2	2		2	2	2	2	2		2	2	2	3240	3260
4	8	723	1	1.17678	1	2012	2010	2	2	1	2	1	2	1	2	1		1	1		1	2	2	2	2	2	2	1	2	1	1	2	2	2		2	2	2	2	2		2	2	2	3090	3130	3160	3260	3320
4	8	728	1	0.509936	1	2012	2010	4	4	2	2	1	2	1	2	1		1	2	1	1	2	2	2	2	2	2	1	2	1	1	2	2	2		2	2	2	2	2		2	2	1	3090	3110	3130	3160	3260
4	8	730	1	0.676646	1	2012	2009	2	2	1	2	1	2	1	2	1		2	2	2			1	2	2	2	2	2	2	1	1	2	2	2		2	2	2	2	2		2	1	1	3170	3320	347080	347080	3330
4	8	734	1	0.774711	1	2012	2008	2	1	1	2	2	2	1	2	1		2	2	2			2	2	2	2	2	1	2	1	2	2	2	2		2	2	2	2	1	10	1	2	2	3260	3440	3460	3320
4	8	734	1	0.774711	1	2012	2010	2	2	2	1	2	2	1	2	2	1	1	2	2			2	2	2	2	2	2	1	1	2	2	2	2		2	2	2	2	2		2	2	2	3090	3110	3320	3290
4	8	734	1	0.774711	1	2012	2008	2	4	1	1	2	2	1	9	1		2	1		2		2	2	2	2	2	2	2	2	2	2	2	2		2	2	2	2	2		2	2	2	3490
4	8	742	1	1.02968	1	2012	2010	2	1	1	1	2	2	1	2	2	1	2	1		2		2	2	2	2	2	1	2	2	2	2	2	2		2	2	2	2	2		2	2	2	3260
4	8	742	1	1.02968	1	2012	2007	2	2	1	1	2	2	1	2	9	9	1	2	2			2	2	2	2	2	2	2	2	2	2	2	2		2	2	2	2	2		2	2	2	3090	3110
4	8	744	1	1.11794	1	2012	2009	2	2	1	1	2	2	1	9	2	4		2	2			2	2	2	2	2	2	2	1	1	2	2	2		2	2	2	2	2		2	2	2	3080	3110	3320	3330
4	8	745	1	1.46116	1	2012	2009	2	4	1	2	1	2	1	9	2	9	1	1		1	1	2	2	2	1	1	9	2	1	2	1	9	9		1	2	1	2	2		2	2	2	3130	3240	3090	3250	3320
4	8	747	1	1.37291	1	2012	2010	4	4	2	2	1	2	1	2	1		1	2	2			2	2	2	2	2	1	2	1	2	2	2	2		2	2	2	2	2		2	2	2	3110	3090	3260	3320
4	8	753	1	1.25523	1	2012	2008	2	2	1	1	2	2	1	2	1		2	2	2			1	1	2	2	2	2	2	9	2	2	2	2		2	2	2	2	1	99	1	2	2	3170		3460	32002	3110
4	8	764	1	0.951227	1	2012	2010	4	3	1	1	2	2	1	2	1		1	1		2		1	2	2	2	2	1	2	2	2	2	2	2		2	2	2	2	2		2	2	2	3170	3260	3090
4	8	771	1	0.980647	1	2012	2010	2	2	2	2	2	2	1	2	1		9	2	2			2	2	2	2	1	1	2	2	2	2	2	2		2	2	2	2	2		2	2	2	3250	3260	3110
4	8	775	1	1.10813	1	2012	2009	4	2	1	1	2	2	1	2	1		2	1		1	2	2	2	1	1	2	1	2	1	1	2	2	2		2	2	2	2	2		2	2	2	3260	3160	3130	3240	3230
4	8	780	1	1.84362	1	2012	2008	4	4	1	1	1	2	1	1	2	9	2	1		2		2	2	2	2	2	2	2	2	2	2	2	2		2	2	2	2	2		2	2	2	3050
4	8	782	1	1.28465	1	2012	2009	4	4	1	1	2	2	2		1		2	1		1	1	2	2	2	2	2	1	2	2	2	2	2	2		2	2	2	2	2		2	2	2	3260	3130
4	8	782	1	1.28465	1	2012	2009	4	4	2	2	2	2	1	2	1		2	2	2			1	2	2	2	1	1	2	2	2	1	2	2		2	2	2	2	2		1	2	2	3110	3260
[truncated: 38 more columns]
