# Supplementary material for: Development of an effective illness severity measure and assessment of the impact of perceived illness severity on formal careseeking for fatal illnesses of neonates and infants in six sub-Saharan Africa countries and Pakistan
Source: PLOS Glob Public Health. 2026 May 22;6(5):e0006455. doi: 10.1371/journal.pgph.0006455 (PMC13197068; doi:10.1371/journal.pgph.0006455)
Supplement: S6 Data — (XLSX) [file pgph.0006455.s007.xlsx]

## Sheet: Data
country	StateRegion	urbrur	cluster	standardizedweight269_NI	vagq4030 - respondent	vagq206y - VASA interview year	vacq124y - year of child's death - VASA	vacq1060 - birthplace	vacq1220 - place of child's death	vacq1090 - child's sex - VASA	vagq409a - electricity	vagq4120 - floor material	vacq4010 - fever	vacq4060 - loose/watery stools	vacq4070 - N loose stools on worst day	vacq4110 - blood in loose/watery stools	vacq4120 - cough	vacq4130 - number of days cough lasted	vacq4140 - severe cough	vacq4150 - vomit after coughing	vacq4160 - difficult breathing	vacq4180 - fast breathing	vacq4200 - chest indrawing	vacq4220 - stridor	vacq4230 - grunting	vacq4240 - wheezing	vacq4250 - convulsions	vacq4260 - unconscious	vacq4280 - stiff neck	vacq4290 - bulging fontanelle	vacq4300 - rash	vacq4340 - blisters with clear fluid	vacq4350 - limbs became very thin	vacq4360 - swollen legs/feet	vacq4380 - skin flaked off in patches	vacq4390 - yellow/reddish hair	vacq4410 - pallor	vacq4420 - swelling in armpits	vacq4430 - whitish rash in mouth	vacq4440 - bleeding	vacq4460 - skin turned black	vacq4471 - road traffic injury	vacq4472 - fall injury	vacq4473 - drowning	vacq4474 - poisoning	vacq4475 - venomous animal bite	vacq4476 - burn injury	vacq4477 - violence injury	vacq4478 - other injury
4	1	1	15	0.236626	1	2012	2009	1	4	1	2	2	1	1	99	2	2				2	2					2	2	2	2	2		2	2	2	2	2	2	1	2	2	2	2	2	2	2	2	2	2
4	1	1	17	0.175279	1	2012	2010	2	1	2	1	2	1	1	8	2	2				2	2					2	2	2	2	2		1	2	2	2	2	2	1	2	2	2	2	2	2	2	2	2	2
4	1	1	26	0.113931	1	2012	2010	4	3	1	2	1	1	1	1	2	2				2	2					2	2	2	2	2		2	2	2	2	2	2	2	2	2	2	2	2	2	2	2	2	2
4	1	1	46	0.131459	1	2012	2009	1	1	2	1	2	1	2			2				1	1	2	2	2	2	2	1	2	2	2		2	2	2	2	2	2	2	2	2	1	2	2	2	2	2	2	2
4	2	2	79	0.254154	1	2012	2010	4	4	1	1	1	1	2			2				2	2					2	2	2	2	2		2	2	2	2	2	2	2	2	2	2	2	2	2	2	2	2	2
4	2	2	81	0.184042	1	2012	2010	4	4	1	2	1	2	2			2				1	2	2	2	2	1	2	2	2	2	2		2	2	2	2	2	2	2	2	2	2	2	2	2	2	2	2	2
4	2	2	81	0.184042	1	2012		4	4	2	2	1	1	2			2				2	2					2	2	2	2	2		2	2	2	2	2	2	2	2	2	2	2	2	2	2	2	2	2
4	2	2	82	0.297974	1	2012		4	4	2	2	1	2	2			2				2	2					2	2	2	2	2		2	2	2	2	2	2	2	2	2	2	2	2	2	2	2	2	2
4	2	2	86	0.24539	1	2012	2010	4	4	2	2	1	1	1	5	2	2				2	2					2	2	2	1	2		1	1	1	1	2	2	1	2	2	2	2	2	2	2	2	2	2
4	2	2	86	0.24539	1	2012		4	4	1	2	1	1	2			2				2	2					2	2	2	2	2		2	2	2	2	2	2	2	2	2	2	2	2	2	2	2	2	2
4	2	2	91	0.20157	1	2012		4	4	2	1	1	1	1	4	2	1	1	2	1	2	2					2	2	2	2	2		2	2	2	1	2	2	2	2	2	2	2	2	2	2	2	2	2
4	2	2	93	0.236626	1	2012		4	4	2	2	1	1	2			2				1	1	2	2	2	2	2	2	2	2	2		2	2	2	2	2	2	2	2	2	2	2	2	2	2	2	2	2
4	2	2	94	0.254154	1	2012	2010	4	4	2	1	1	1	1	6	1	1	1	1	1	2	2					1	1	2	2	2		2	2	2	1	2	2	2	2	2	2	2	2	2	2	2	2	2
4	2	2	100	0.24539	1	2012		4	4	1	2	1	1	2			2				2	2					1	2	2	2	2		2	2	2	2	2	2	2	2	2	2	2	2	2	2	2	2	2
4	2	2	106	0.28921	1	2012	2009	4	4	1	1	1	1	1	6	1	2				2	2					2	1	2	1	2		2	2	1	1	2	2	2	2	2	2	2	2	2	2	2	2	2
4	2	2	107	0.24539	1	2012		4	4	2	1	1	1	2			2				2	2					2	2	2	2	2		2	2	2	2	2	2	2	2	2	2	2	2	2	2	2	2	2
4	2	2	108	0.28921	1	2012		4	4	2	2	1	1	2			2				2	2					2	2	2	2	2		2	2	2	2	2	2	2	2	2	2	2	2	2	2	2	2	2
4	2	2	116	0.324265	1	2012	2009	4	3	1	2	1	1	2			2				2	2					2	2	1	2	1	2	2	2	2	2	2	2	2	2	2	2	2	2	2	2	2	2	2
4	2	2	117	0.184042	1	2012		4	4	1	2	1	2	2			2				2	2					1	2	2	2	2		2	2	2	2	2	2	2	2	2	2	2	2	2	2	2	2	2
4	2	2	127	0.227862	5	2012	2010	4	4	1	2	1	1	2			1	3	2	2	9	2					2	2	2	2	2		2	2	2	2	2	2	2	2	2	2	2	2	2	2	2	2	2
4	2	2	129	0.280446	1	2012		4	4	1	2	1	2	1	5	2	2				2	2					2	2	2	2	2		2	2	2	2	2	2	2	2	2	2	2	2	2	2	2	2	2
4	2	2	141	0.184042	1	2012	2009	4	4	2	2	1	1	2			2				2	2					2	2	2	2	2		2	2	2	2	2	2	2	2	2	2	2	2	2	2	2	2	2
4	2	2	161	0.236626	1	2012	2010	4	4	1	2	1	1	1	5	2	1	2	2	1	2	2					2	2	2	2	2		2	2	2	2	2	2	2	2	2	2	2	2	2	2	2	2	2
4	2	2	165	0.192806	1	2012	2009	2	4	1	2	1	1	1	5	2	1	0	2	1	2	2					2	1	2	2	2		1	2	2	1	2	2	1	1	2	2	2	2	2	2	2	2	2
4	3	1	167	5.28465	1	2012	2010	1	1	1	1	2	1	2			2				2	2					2	1	2	2	2		2	2	2	2	2	2	2	2	2	2	2	2	2	2	2	2	2
4	3	1	168	4.61859	1	2012	2009	2	1	1	2	2	1	1	9	2	1	1	2	1	2	2					2	2	2	2	2		2	1	2	2	2	2	2	2	2	2	2	2	2	2	2	2	2
4	3	2	171	0.666059	1	2012	2010	2	4	2	2	1	1	1	5	2	1	0	2	1	2	2					2	2	2	1	2		2	2	2	2	2	2	2	2	2	2	2	2	2	2	2	2	2
4	3	2	172	0.709878	1	2012	2009	4	4	2	2	1	1	2			1	2	2	1	1	2	2	2	2	2	2	2	2	2	2		2	2	2	2	9	2	2	2	2	2	2	2	2	2	2	2	2
4	3	2	173	0.788754	1	2012	2010	4	2	2	2	1	1	2			2				2	2					2	2	2	2	2		2	2	2	2	1	2	2	2	2	2	2	2	2	2	2	2	2
4	3	2	174	0.701114	2	2012	2010	3	4	1	2	1	1	2			2				2	1	2	2	2	2	2	2	2	2	2		2	2	2	2	2	2	1	2	2	2	2	2	2	2	2	2	2
4	3	2	177	0.867629	1	2012	2010	4	3	2	2	1	1	2			1	2	2	1	2	2					2	2	2	2	2		2	2	2	2	2	2	2	2	2	2	2	2	2	2	2	2	2
4	3	2	177	0.867629	5	2012	2009	4	5	2	2	1	1	2			2				2	2					1	2	2	2	2		2	2	1	2	2	2	1	2	2	2	2	2	2	2	2	2	2
4	3	2	178	0.639767	1	2012	2010	4	4	2	2	1	1	2			2				2	2					2	2	2	2	2		2	2	2	2	2	2	2	2	2	2	2	2	2	2	1	2	2
4	3	2	180	0.920212	1	2012	2009	4	4	2	2	1	1	1	3	2	1	4	1	2	1	2	1	2	2	2	2	2	2	2	2		2	2	2	2	2	2	2	2	2	2	2	2	2	2	2	2	2
4	3	2	180	0.920212	5	2012	2010	4	4	2	2	1	1	2			1	3	2	1	1	2	1	2	1	2	2	2	2	2	2		2	2	2	2	2	2	2	2	2	2	2	2	2	2	2	2	2
4	3	2	180	0.920212	1	2012	2010	4	1	1	2	1	2	1	5	2	2				2	2					2	2	2	1	2		2	2	2	1	2	2	1	2	2	2	2	2	2	2	2	2	2
4	3	2	183	0.604711	1	2012	2010	2	4	1	2	1	2	2			1	2	2	1	2	2					2	1	2	2	2		1	2	2	2	2	2	2	2	2	2	2	2	2	2	2	2	2
4	3	2	184	0.876393	1	2012	2010	4	4	2	2	1	2	2			2				2	2					2	2	2	2	2		2	2	2	2	2	2	2	2	2	2	2	2	2	2	2	2	2
4	3	2	185	0.867629	1	2012	2010	2	4	2	1	2	1	1	7	2	2				2	2					2	2	2	1	2		2	2	2	2	2	2	1	2	2	2	2	2	2	2	2	2	2
4	3	2	189	0.709878	1	2012	2009	4	4	1	2	1	1	2			2				2	2					2	2	2	2	2		2	2	2	2	2	2	2	2	2	2	2	2	2	2	2	2	2
4	3	2	194	0.709878	1	2012	2010	4	4	1	2	1	1	2			2				2	2					1	2	2	1	2		1	2	2	1	2	2	2	2	2	2	2	2	2	2	2	2	2
4	3	2	196	0.788754	1	2012	2009	2	4	2	2	1	1	1	3	2	2				2	2					2	1	2	2	2		2	2	2	2	2	2	2	2	2	2	2	2	2	2	2	2	2
4	3	2	197	0.578419	1	2012	2010	4	4	2	2	1	1	2			2				2	2					2	2	2	2	2		2	2	2	2	2	2	2	2	2	2	2	2	2	2	2	2	2
4	3	2	206	0.815045	1	2012	2010	4	4	1	2	1	1	2			2				2	2					2	2	2	2	2		2	2	2	2	2	2	2	2	2	2	2	2	2	2	2	2	2
4	3	2	206	0.815045	1	2012	2010	2	2	1	2	1	2	2			2				1	1	1	1	2	2	1	2	2	2	2		2	2	2	2	2	2	2	2	2	2	2	2	2	2	2	2	2
4	3	2	211	0.797517	1	2012	2009	2	4	1	2	1	1	1	99	2	2				2	2					2	2	2	2	2		2	2	2	2	2	2	2	2	2	2	2	2	2	2	2	2	2
4	3	2	211	0.797517	1	2012	2008	4	4	2	2	1	1	2			2				2	2					1	2	2	2	2		2	2	2	2	9	2	2	2	2	2	2	2	2	2	2	2	2
4	3	2	211	0.797517	1	2012	2010	4	4	1	2	1	1	1	7	2	2				2	2					1	2	2	1	2		1	2	2	2	9	2	1	2	2	2	2	2	2	2	2	2	2
4	3	2	212	0.666059	1	2012	2009	4	4	2	2	1	1	2			2				1	1	1	1	2	2	2	2	2	2	2		2	2	2	2	2	2	2	2	2	2	2	2	2	2	2	2	2
4	3	2	213	0.69235	1	2012	2009	2	1	1	2	1	1	2			2				2	2					2	2	2	2	2		2	2	2	2	2	2	2	2	2	2	2	2	2	2	2	2	2
4	3	2	215	0.753698	1	2012	2010	4	1	2	2	2	1	1	99	1	2				2	2					2	2	2	2	2		2	2	2	2	2	2	2	2	2	2	2	2	2	2	2	2	2
4	3	2	219	0.718642	1	2012	2009	4	4	2	2	1	1	2			2				1	2	2	2	2	2	2	2	2	2	2		2	2	2	2	9	2	9	2	2	2	2	2	2	2	2	2	2
4	3	2	224	0.823809	1	2012	2009	2	1	2	1	1	2	2			2				2	1	2	2	2	2	2	1	2	2	2		2	1	2	2	1	2	2	2	2	2	2	2	2	2	2	2	2
4	3	2	226	0.683586	1	2012	2007	4	4	1	2	1	1	2			2				2	2					2	2	2	2	2		2	2	2	2	2	2	2	2	2	2	2	2	2	2	2	2	2
4	3	2	226	0.683586	3	2012	2008	4	1	2	2	1	1	2			2				2	2					1	2	1	2	2		2	2	2	2	2	2	2	2	2	2	2	2	2	2	2	2	2
4	3	2	226	0.683586	3	2012	2009	2	4	1	2	1	1	2			2				2	2					2	2	2	2	2		2	2	2	2	2	2	2	2	2	2	2	2	2	2	2	2	2
4	3	2	227	0.657295	1	2012	2009	4	4	1	2	1	1	1	99	2	2				2	2					2	2	2	2	2		2	2	2	2	2	2	2	2	2	2	2	2	2	2	2	2	2
4	3	2	227	0.657295	3	2012	2009	4	4	2	2	1	1	2			2				2	2					2	2	2	2	2		2	2	2	2	2	2	2	2	2	2	2	2	2	2	2	2	2
4	3	2	228	0.823809	1	2012	2010	2	4	2	2	1	1	2			2				2	1	2	2	2	1	2	2	2	2	2		2	2	2	2	2	2	2	2	2	2	2	2	2	2	2	2	2
4	3	2	228	0.823809	1	2012	2009	4	4	2	2	1	1	2			2				2	2					2	2	2	1	2		2	2	2	2	9	2	2	2	2	2	2	2	2	2	2	2	2
4	3	2	234	0.788754	1	2012	2009	4	4	1	2	1	1	2			2				1	2	2	2	1	2	2	2	1	2	2		2	2	2	2	2	2	2	2	2	2	2	2	2	2	2	2	2
4	3	2	234	0.788754	1	2012	2009	4	4	1	2	1	1	2			2				2	2					2	2	1	1	2		2	2	2	2	2	2	2	2	2	2	2	2	2	2	2	2	2
4	3	2	239	0.788754	1	2012	2009	2	4	1	2	1	1	2			1	4	1	1	1	2	2	2	2	1	2	2	2	2	2		2	2	2	2	2	2	2	2	2	2	2	2	2	2	2	2	2
4	3	2	243	0.999088	5	2012	2010	4	4	1	2	1	1	2			2				2	1	2	2	2	2	2	2	2	2	2		2	2	2	2	2	2	1	2	2	2	2	2	2	2	2	2	2
4	3	2	244	0.604711	2	2012	2008	2	4	2	1	1	1	1	3	2	2				1	2	9	2	2	2	1	2	1	9	2		1	2	2	2	2	2	9	2	9	2	2	2	2	2	2	2	2
4	3	2	245	0.744934	1	2012	2010	4	4	2	2	1	1	1	5	2	2				2	2					2	2	2	2	2		2	2	2	2	2	2	2	2	2	2	2	2	2	2	2	2	2
4	3	2	247	1.19189	2	2012	2010	4	4	2	2	1	1	2			2				2	2					2	2	2	2	2		2	2	2	2	2	2	2	2	2	2	2	2	2	2	2	2	2
4	3	2	249	0.893921	1	2012	2010	4	4	1	2	2	2	2			2				2	2					2	2	2	2	2		2	2	2	2	2	2	2	2	2	2	2	2	2	2	2	2	2
4	3	2	254	0.709878	1	2012	2010	4	4	1	2	1	1	2			2				2	2					2	2	2	2	2		2	2	2	2	9	2	2	2	2	2	2	2	2	2	2	2	2
4	3	2	255	0.403141	1	2012	2010	4	4	1	2	1	1	2			2				2	2					2	2	2	2	2		2	2	2	2	9	2	2	2	2	2	2	2	2	2	2	2	2
4	3	2	256	0.631003	1	2012	2009	4	4	1	2	1	2	2			2				2	2					2	1	2	2	2		2	2	2	2	2	2	2	2	2	2	2	2	2	2	2	2	2
4	3	2	259	0.622239	1	2012	2010	4	2	1	2	1	1	2			1	7	2	1	2	2					2	2	2	2	2		2	2	2	2	9	2	1	2	2	2	2	2	2	2	2	2	2
4	3	2	261	0.744934	1	2012	2010	4	4	2	2	1	1	2			2				1	2	2	2	1	2	1	2	2	2	2		2	2	2	2	9	2	1	2	2	2	2	2	2	2	2	2	2
4	3	2	266	0.815045	1	2012	2009	4	4	2	2	1	1	2			2				2	2					2	2	2	2	2		2	2	2	1	2	2	2	2	2	2	2	2	2	2	2	2	2
4	3	2	267	0.841337	1	2012	2009	2	4	2	2	1	1	2			2				2	2					2	2	2	2	2		2	2	2	2	2	2	2	2	2	2	2	2	2	2	2	2	2
4	4	1	272	6.71317	1	2012	2007	2	4	2	1	2	2	2	99		2				2	2					2	2	2	2	2		1	2	2	2	1	2	2	2	2	2	2	2	2	2	2	2	2
4	4	2	273	1.21819	1	2012	2009	4	4	2	2	1	1	2			2				1	1	2	1	2	1	2	2	2	2	2		2	1	2	1	2	2	2	2	2	2	2	2	2	2	2	2	2
4	4	2	274	1.05167	1	2012	2010	4	4	1	2	1	1	2			2				2	2					2	2	1	2	2		2	2	2	2	2	2	2	2	2	2	2	2	2	2	2	2	2
4	4	2	275	0.972796	1	2012	2010	4	4	2	2	1	1	1	7	2	1	2	2	1	1	2	1	2	1	1	1	1	2	1	2		2	1	2	2	1	1	1	2	2	2	2	2	2	2	2	2	2
4	4	2	277	1.12178	2	2012	2010	4	4	1	2	2	1	1	5	2	2				2	2					1	2	1	2	2		2	2	2	2	2	2	2	2	2	2	2	2	2	2	2	2	2
4	4	2	277	1.12178	1	2012	2010	4	4	1	2	1	1	1	4	2	2				2	2					1	2	2	2	2		2	2	2	2	2	2	2	2	2	2	2	2	2	2	2	2	2
4	4	2	277	1.12178	1	2012	2010	4	3	1	2	1	1	1	4	2	1	10	1	1	1	1	1	1	1	1	1	2	2	2	2		1	2	2	2	2	2	1	2	2	2	2	2	2	2	2	2	2
4	4	2	280	1.76155	1	2012	2010	4	4	2	2	1	1	1	7	2	1	5	2	2	2	1	2	2	2	2	1	1	2	2	1	2	2	2	2	2	2	2	2	2	2	2	2	2	2	2	2	2	2
4	4	2	281	0.867629	1	2012	2009	3	3	2	2	1	1	1	4	2	1	2	2	1	1	2	1	2	1	2	2	2	2	1	2		2	1	2	2	1	2	1	2	2	2	2	2	2	2	2	2	2
4	4	2	282	1.18313	1	2012	2010	4	2	2	2	1	1	1	4	2	1	2	1	2	1	1	1	2	2	2	2	2	2	2	2		2	2	2	2	2	2	2	2	2	2	2	2	2	2	2	2	2
4	4	2	282	1.18313	8	2012	2010	4	4	2	2	1	1	1	5	2	1	4	2	2	1	2	2	2	1	2	1	1	2	2	2		2	2	2	2	2	2	2	2	2	2	2	2	2	2	2	2	2
4	4	2	282	1.18313	1	2012	2010	4	4	1	2	1	1	1	4	1	1	2	2	2	2	2					1	2	2	2	2		2	2	2	1	2	2	2	2	2	2	2	2	2	2	2	2	2
4	4	2	284	0.569655	1	2012	2009	1	2	1	2	1	1	2			2				2	2					2	2	2	2	2		2	2	2	2	2	2	2	2	2	2	2	2	2	2	2	2	2
4	4	2	284	0.569655	1	2012	2010	2	1	1	2	1	1	2			2				2	2					1	1	1	2	2		2	2	2	2	2	2	2	2	2	2	2	2	2	2	2	2	2
4	4	2	287	1.17437	1	2012	2010	4	1	1	2	3	1	1	4	2	1	4	1	1	2	2					1	1	2	2	2		2	2	2	2	2	2	1	2	2	2	2	2	2	2	2	2	2
4	4	2	287	1.17437	1	2012	2010	2	4	2	2	1	1	1	5	2	1	7	2	1	2	2					2	2	2	2	2		2	2	2	2	2	2	1	2	2	2	2	2	2	2	2	2	2
4	4	2	306	1.55998	1	2012	2010	4	4	1	2	1	1	1	5	2	1	14	1	1	1	2	2	2	2	2	2	2	2	2	2		2	2	2	1	2	2	2	2	2	2	2	2	2	2	2	2	2
4	4	2	307	1.22695	1	2012	2009	4	4	2	2	1	1	2			1	2	2	1	1	2	2	1	2	2	1	2	2	2	2		1	2	2	2	2	2	2	2	2	2	2	2	2	2	2	2	2
4	4	2	311	1.21819	1	2012	2010	4	4	2	2	1	1	2			2				1	2	1	2	2	2	2	2	2	2	2		2	2	2	2	2	2	2	2	2	2	2	2	2	2	2	2	2
4	4	2	311	1.21819	1	2012	2010	4	4	1	2	1	1	1	4	2	2				2	2					1	2	2	2	2		2	1	2	2	2	2	1	2	2	2	2	2	2	2	2	2	2
4	4	2	316	0.867629	1	2012	2009	2	4	2	2	1	2	1	4	2	2				1	1	1	2	2	1	1	2	2	2	2		2	2	2	2	2	2	2	2	1	2	2	2	2	2	2	2	2
4	4	2	320	0.543364	1	2012	2009	4	4	1	2	1	1	1	4	1	1	3	2	1	1	1	1	1	1	1	1	1	2	2	2		2	2	2	2	2	2	2	2	2	2	2	2	2	2	2	2	2
4	4	2	322	1.10425	1	2012	2010	4	4	2	2	1	1	1	2	2	2				2	1	2	2	2	2	1	2	2	2	2		2	2	2	2	2	2	2	2	2	2	2	2	2	2	2	2	2
4	4	2	326	1.10425	1	2012	2010	4	2	1	2	1	1	1	10	2	2				1	1	1	2	2	2	1	1	2	2	2		2	2	2	2	2	2	2	2	2	2	2	2	2	2	2	2	2
4	4	2	328	1.0692	1	2012	2009	2	4	2	1	2	2	2			2				2	1	9	9	2	2	1	1	9	2	2		2	2	2	2	2	2	1	2	2	2	2	2	2	2	2	2	2
4	4	2	332	1.19189	1	2012	2009	2	4	1	2	1	1	1	6	2	1	2	1	1	1	1	2	2	2	2	1	2	2	2	2		2	2	2	2	2	2	1	2	1	2	2	2	2	2	2	2	2
4	4	2	337	1.25324	1	2012	2010	4	4	2	2	1	1	1	99	2	1	7	2	1	2	2					1	2	2	1	2		1	2	2	2	2	2	2	2	2	2	2	2	2	2	2	2	2
4	4	2	342	1.12178	1	2012	2010	3	4	2	2	1	1	1	3	2	1	7	2	2	2	1	1	2	1	2	2	1	2	2	1	1	1	2	2	2	9	2	2	2	2	2	2	2	2	2	2	2	2
4	4	2	345	1.11302	1	2012	2009	4	4	2	2	1	2	1	3	2	2				1	2	2	1	2	2	2	2	2	2	2		2	2	2	1	2	2	2	2	2	2	2	2	2	2	2	2	2
4	4	2	347	0.867629	3	2012	2009	4	4	1	2	1	1	1	4	2	2				1	1	1	2	2	2	1	1	2	1	2		2	2	2	2	9	2	2	2	2	2	2	2	2	2	2	2	2
4	4	2	352	0.73617	1	2012	2009	2	4	1	2	1	2	1	5	2	1	6	1	1	2	2					1	2	2	2	1	2	2	2	1	2	2	2	2	2	2	2	2	2	2	2	2	2	2
4	4	2	355	0.955268	1	2012	2010	4	4	1	2	1	1	1	5	2	2				2	1	1	2	1	2	2	2	2	2	1	2	1	2	2	2	9	2	2	2	2	2	2	2	2	2	2	2	2
4	4	2	357	1.01662	1	2012	2010	2	2	1	2	1	1	2			2				1	1	1	2	1	2	1	1	2	2	2		2	1	2	2	9	1	2	2	2	2	2	2	2	2	2	2	2
4	4	2	358	0.815045	8	2012	2010	4	2	2	2	1	1	1	4	2	1	5	1	1	2	1	2	2	1	2	2	1	1	1	1	2	1	2	2	1	9	2	2	2	2	2	2	2	2	2	2	2	2
4	4	2	361	0.815045	1	2012	2010	4	4	2	2	1	1	1	4	1	1	7	2	1	2	1	1	2	1	2	1	2	1	1	1	1	2	1	2	1	1	1	1	2	2	2	2	2	2	2	2	2	2
4	4	2	361	0.815045	1	2012	2010	4	4	2	2	1	1	2			2				2	2					1	9	2	2	2		2	2	2	2	2	2	2	2	2	2	2	2	2	2	2	2	2
4	4	2	364	0.858865	1	2012	2010	2	4	1	2	1	1	1	5	1	2				1	2	2	1	2	1	2	2	2	2	2		2	2	2	1	2	2	2	2	2	2	2	2	2	2	2	2	2
4	4	2	364	0.858865	1	2012	2008	4	4	1	2	1	1	2			1	2	2	1	2	1	1	2	1	2	1	2	2	1	2		2	2	2	2	2	2	2	2	2	2	2	2	2	2	2	2	2
4	4	2	368	0.98156	1	2012	2010	4	4	2	2	1	1	1	4	1	2				2	2					1	2	1	2	2		2	2	2	2	2	2	1	2	2	2	2	2	2	2	2	2	2
4	5	1	373	3.04108	1	2012	2010	2	2	2	2	2	1	1	8	2	2				2	2					2	2	2	2	2		2	2	2	2	2	2	2	2	2	2	2	2	2	2	2	2	2
4	5	2	380	1.23571	1	2012	2009	2	3	2	2	1	1	2			2				2	2					2	1	2	2	2		2	2	2	2	2	2	2	2	2	2	2	2	2	2	2	2	2
4	5	2	381	0.727406	1	2012	2009	2	4	2	2	1	1	1	4	2	2				2	1	2	2	2	2	1	1	2	2	2		2	2	2	2	2	2	1	2	2	2	2	2	2	2	2	2	2
4	5	2	389	1.21819	1	2012	2010	4	4	1	2	1	2	1	99	2	2				2	2					2	2	2	2	2		2	2	2	2	2	2	2	2	2	2	2	2	2	2	2	2	2
4	5	2	393	0.280446	1	2012	2009	4	4	2	2	1	1	2			1	2	2	1	2	2					1	1	1	1	2		2	2	2	2	2	2	1	2	2	2	2	2	2	2	2	2	2
4	5	2	395	0.622239	1	2012	2008	2	4	1	2	1	1	2			2				2	2					2	2	2	2	1	2	2	2	2	2	2	2	1	2	2	2	2	2	2	2	2	2	2
4	5	2	396	1.10425	1	2012	2009	4	4	1	2	1	1	1	7	1	2				2	2					2	2	2	1	1	2	2	2	2	2	2	2	1	2	2	2	2	2	2	2	2	2	2
4	5	2	403	1.06044	1	2012	2009	2	4	2	2	2	1	2			2				2	2					1	1	2	2	2		2	2	2	2	2	2	2	2	1	2	2	2	2	2	2	2	2
4	5	2	406	0.762462	1	2012	2007	4	4	2	2	1	2	2			2				2	2					2	2	2	2	2		2	2	2	2	2	2	1	2	2	2	2	2	2	2	2	2	2
4	5	2	406	0.762462	1	2012	2008	4	4	2	2	1	1	1	9	2	2				2	2					2	2	2	2	2		2	2	2	2	2	2	2	2	2	2	2	2	2	2	2	2	2
4	5	2	406	0.762462	1	2012	2009	4	2	1	2	1	2	2			2				2	2					2	2	2	2	2		2	2	2	2	2	2	2	2	2	2	2	2	2	2	2	2	2
4	5	2	407	1.19189	1	2012	2008	4	4	2	2	1	1	1	5	2	2				2	2					2	2	1	2	2		1	2	2	1	2	2	2	2	2	2	2	2	2	2	2	2	2
4	5	2	410	1.34964	1	2012	2009	4	1	1	2	1	1	2			2				2	2					1	2	2	2	2		2	2	2	2	2	2	2	2	2	2	2	2	2	2	2	2	2
4	5	2	413	1.10425	1	2012	2010	4	4	1	2	1	2	1	4	2	2				1	1	1	1	2	2	2	2	2	2	2		1	2	2	2	2	2	2	2	2	2	2	2	2	2	2	2	2
4	5	2	415	1.3847	1	2012	2008	2	4	1	2	1	1	1	99	2	2				2	2					2	2	2	2	2		2	2	2	2	2	2	2	2	2	2	2	2	2	2	2	2	2
4	5	2	416	0.990324	1	2012	2009	4	2	1	2	1	1	2			2				1	2	2	2	2	1	2	1	2	2	2		2	2	2	2	2	2	2	2	2	2	2	2	2	2	2	2	2
4	5	2	419	0.815045	1	2012	2008	4	4	2	2	1	1	1	4	2	2				2	2					2	1	2	1	2		1	2	2	2	2	2	1	2	2	2	2	2	2	2	2	2	2
4	5	2	419	0.815045	1	2012	2009	4	4	2	2	1	1	1	2	2	1	7	1	1	1	2	2	1	1	2	2	2	2	2	2		2	2	2	1	2	2	1	2	1	2	2	1	2	1	2	2	2
4	5	2	419	0.815045	1	2012	2009	4	4	1	2	1	2	1	99	2	2				2	2					2	2	2	2	2		2	2	2	2	2	2	2	2	2	2	2	2	2	2	2	2	2
4	5	2	420	1.00785	1	2012	2009	3	3	1	2	1	2	2			2				2	2					1	2	2	2	2		2	2	2	2	2	2	2	2	2	2	2	2	2	2	2	2	2
4	5	2	422	0.911448	1	2012	2007	4	4	1	2	1	1	2			2				2	2					2	2	2	2	1	2	2	2	2	2	2	2	1	2	2	2	2	2	2	2	2	2	2
4	5	2	422	0.911448	1	2012	2008	2	2	2	2	1	1	1	6	2	2				2	2					2	2	2	1	2		2	2	2	2	2	2	2	2	2	2	2	2	2	2	2	2	2
4	5	2	426	1.05167	1	2012	2008	4	4	1	2	1	1	2			1	2	1	1	1	1	2	2	2	2	2	1	2	2	2		2	2	1	1	2	2	2	2	2	2	2	2	2	2	2	2	2
4	5	2	426	1.05167	1	2012	2008	4	4	2	2	1	1	2			1	2	1	2	1	2	2	2	2	1	2	2	2	2	2		2	2	2	2	2	2	2	2	2	2	2	2	2	2	2	2	2
4	5	2	428	1.42852	1	2012	2008	4	4	1	2	1	1	2			2				2	2					2	1	2	2	2		2	2	2	2	2	2	2	2	2	2	2	2	2	2	2	2	2
4	5	2	429	0.955268	1	2012	2007	4	4	1	2	1	1	1	6	2	2				2	2					2	2	2	1	2		2	2	2	2	2	2	2	2	2	2	2	2	2	2	2	2	2
4	5	2	429	0.955268	1	2012	2008	4	4	1	2	1	1	2			2				2	2					2	1	2	2	2		2	2	2	1	2	9	2	2	2	2	2	2	2	2	2	2	2
4	5	2	430	0.999088	1	2012	2009	4	4	1	2	1	1	2			2				2	2					2	2	2	2	2		2	2	2	2	2	2	2	2	2	2	2	2	2	2	2	2	2
4	5	2	431	1.41976	1	2012	2009	4	4	2	2	1	1	1	5	2	2				2	2					1	1	2	1	1	1	2	2	2	2	2	2	1	2	2	2	2	2	2	2	2	2	2
4	5	2	434	0.324265	1	2012	2007	4	4	2	2	2	1	2			2				2	2					2	2	2	2	2		2	2	2	2	2	2	2	2	2	2	2	2	2	2	2	2	2
4	5	2	435	1.02538	1	2012	2010	4	4	1	2	1	1	2			2				2	2					2	2	2	2	2		2	2	2	2	2	2	2	2	2	2	2	2	2	2	2	2	2
4	5	2	437	1.20066	1	2012	2007	4	5	1	2	1	1	1	4	2	2				2	2					2	2	2	2	2		2	2	2	2	2	2	2	2	2	2	2	2	2	2	2	2	2
4	5	2	438	2.43637	1	2012	2010	4	2	2	2	1	1	2			1	1	1	1	2	2					2	2	2	2	2		2	2	2	2	2	2	2	2	2	2	2	2	2	2	2	2	2
4	5	2	439	1.29706	1	2012	2008	4	4	2	2	1	1	1	99	2	2				2	2					2	2	2	1	2		2	2	2	2	2	2	2	2	2	2	2	2	2	2	2	2	2
4	5	2	441	0.438196	1	2012	2007	4	4	2	2	1	1	1	6	1	2				2	2					2	2	2	1	2		1	2	2	1	2	2	1	2	2	2	2	2	2	2	2	2	2
4	5	2	441	0.438196	1	2012	2009	4	4	2	2	1	1	1	3	2	2				2	2					2	2	2	1	2		2	2	2	2	2	2	2	2	2	2	2	2	2	2	2	2	2
4	5	2	443	1.3847	1	2012	2009	4	4	1	2	1	1	1	2	2	2				2	2					2	2	2	2	2		2	2	2	2	2	2	2	2	2	2	2	2	2	2	2	2	2
4	5	2	444	1.34088	1	2012	2009	4	4	2	2	1	1	1	4	2	2				2	2					2	2	2	2	2		2	2	2	2	2	2	2	2	2	2	2	2	2	2	2	2	2
4	5	2	447	0.920212	1	2012	2008	4	4	1	2	1	1	2			2				2	2					2	2	2	2	2		2	1	2	2	2	2	1	2	2	2	2	2	2	2	2	2	2
4	5	2	448	0.928976	1	2012	2008	4	4	2	2	1	1	1	20	1	2				2	2					2	2	2	2	2		2	2	2	2	2	2	2	2	2	2	2	2	2	2	2	2	2
4	5	2	451	1.18313	1	2012	2010	4	4	1	2	1	2	1	6	2	2				2	2					2	2	2	2	2		2	2	2	1	2	2	2	2	2	2	2	2	2	2	2	2	2
4	5	2	455	1.08673	1	2012	2009	4	4	2	2	1	1	1	4	2	2				2	2					2	2	2	1	2		2	2	2	2	2	2	1	2	2	2	2	2	2	2	2	2	2
4	5	2	455	1.08673	1	2012	2008	4	4	2	1	1	1	2			2				2	2					2	2	2	2	2		2	2	2	2	2	2	2	2	2	2	2	2	2	2	2	2	2
4	5	2	456	1.35841	1	2012	2008	4	2	1	2	1	1	2			2				2	2					2	2	2	2	2		2	2	2	2	2	2	2	2	2	2	2	2	2	2	2	2	2
4	5	2	458	0.850101	1	2012	2010	4	4	2	2	1	1	1	4	2	2				2	2					2	2	2	1	2		2	1	2	2	9	2	2	2	2	2	2	2	9	2	2	2	2
4	5	2	459	1.12178	1	2012	2009	4	1	1	2	1	1	2			2				1	2	2	1	1	2	2	2	2	2	2		2	2	2	1	9	2	2	2	2	2	2	2	9	2	2	2	2
4	5	2	461	1.07796	1	2012	2010	4	3	2	2	1	1	2			2				2	2					2	2	2	2	2		2	2	2	2	2	2	2	2	2	2	2	2	2	2	2	2	2
4	5	2	461	1.07796	1	2012	2008	4	4	2	2	1	1	1	10	1	1	4	2	2	2	2					2	2	2	2	2		2	2	2	2	2	2	2	2	2	2	2	2	2	2	2	2	2
4	5	2	462	1.33212	1	2012	2010	4	2	2	2	1	1	1	3	2	2				2	2					2	1	2	1	2		1	2	2	2	2	2	2	2	2	2	2	2	2	2	2	2	2
4	5	2	463	0.806281	1	2012	2008	4	4	1	2	1	1	1	10	2	2				1	1	1	2	2	2	2	2	2	1	2		1	1	1	1	1	2	1	2	2	2	2	2	9	2	2	2	2
4	5	2	463	0.806281	1	2012	2009	2	4	1	2	1	1	1	3	2	2				2	2					2	2	1	1	2		2	2	2	2	2	2	2	2	2	2	2	2	2	2	2	2	2
4	5	2	464	1.19189	1	2012	2008	4	4	1	2	1	2	1	3	2	2				2	2					2	2	2	2	2		2	2	2	2	2	2	2	2	2	2	2	2	2	2	2	2	2
4	5	2	465	0.964032	1	2012	2009	4	4	2	2	1	1	2			2				2	2					2	2	2	2	2		2	2	2	2	2	2	2	2	2	2	2	2	2	2	2	2	2
4	5	2	465	0.964032	1	2012		4	4	1	2	1	1	1	99	2	2				2	2					2	2	2	2	2		2	2	2	2	2	2	2	2	2	2	2	2	2	2	2	2	2
4	5	2	465	0.964032	1	2012	2008	4	4	1	2	1	1	1	3	2	2				2	2					1	2	2	2	2		2	2	2	2	2	2	2	2	2	2	2	2	2	2	2	2	2
4	5	2	471	1.07796	1	2012	2009	4	4	1	2	1	1	1	4	1	2				2	2					2	1	2	2	2		2	2	2	1	2	2	2	2	2	2	2	2	2	2	2	2	2
4	5	2	478	0.359321	1	2012	2008	4	4	2	2	1	1	2			2				2	2					2	1	2	2	2		2	2	2	2	2	2	1	2	2	2	2	2	2	2	2	2	2
4	5	2	478	0.359321	1	2012	2008	4	4	1	2	1	1	2			1	29	2	1	1	2	2	2	1	2	1	2	2	1	2		2	2	2	2	2	2	2	2	2	2	2	2	2	2	2	2	2
4	5	2	479	0.806281	1	2012	2010	4	4	2	2	1	1	2			2				2	2					2	2	2	2	2		2	2	2	2	2	2	1	2	2	2	2	2	2	2	2	2	2
4	5	2	479	0.806281	1	2012	2010	2	4	2	2	1	1	2			2				2	2					2	2	2	2	2		2	2	2	2	2	2	1	2	2	2	2	2	2	2	2	2	2
4	5	2	479	0.806281	1	2012	2010	4	4	2	2	1	1	1	99	2	2				2	2					2	2	2	1	2		2	2	2	2	2	2	2	2	2	2	2	2	2	2	2	2	2
4	6	1	480	4.94286	1	2012	2007	4	4	2	2	2	1	2			2				2	2					1	2	2	2	2		2	2	2	2	2	2	2	2	2	2	2	2	2	2	2	2	2
4	6	1	481	2.88333	1	2012	2010	2	4	1	2	2	1	2			1	7	1	1	1	2	1	2	2	2	2	2	2	2	2		2	2	2	2	2	2	2	2	2	2	2	2	2	2	2	2	2
4	6	2	482	1.63009	1	2012	2008	2	4	2	2	1	1	1	99	2	2				2	2					2	2	2	2	2		2	2	2	2	2	2	2	2	2	2	2	2	2	2	2	2	2
4	6	2	493	0.972796	1	2012	2009	4	4	2	2	1	1	1	5	2	2				2	1	1	1	2	2	2	2	2	2	2		2	2	2	2	2	2	2	2	2	2	2	2	2	2	2	2	2
4	6	2	493	0.972796	5	2012	2008	4	4	1	2	1	2	1	5	2	2				1	2	2	2	1	2	1	2	2	2	2		2	2	2	2	2	2	2	2	2	2	2	2	2	2	2	2	2
4	6	2	498	0.806281	1	2012	2008	4	2	1	2	1	1	2			2				2	1	2	1	2	2	1	2	1	2	2		2	2	2	2	2	2	1	2	2	2	2	2	2	2	2	2	2
4	6	2	499	1.27077	1	2012	2010	4	4	1	2	1	1	1	7	2	1	2	2	2	2	2					1	2	2	2	2		2	2	2	2	2	2	2	2	2	2	2	2	2	2	2	2	2
4	6	2	499	1.27077	1	2012	2010	4	4	2	2	1	1	1	10	2	2				2	1	2	1	2	1	1	1	1	2	2		2	2	2	2	2	2	1	1	2	2	2	2	2	2	2	2	2
4	6	2	499	1.27077	1	2012	2009	4	4	1	2	1	1	2			2				1	1	2	2	2	1	1	2	1	2	2		2	2	2	2	2	2	2	2	2	2	2	2	2	2	2	2	2
4	6	2	513	2.05952	3	2012	2010	2	4	1	2	1	1	2			2				2	2					2	1	2	2	2		2	2	2	2	2	2	9	2	2	2	2	2	2	2	2	2	2
4	6	2	517	1.53369	1	2012	2010	4	4	1	2	1	1	1	4	1	1	0	1	1	1	2	2	2	2	2	2	2	2	2	2		2	2	2	2	1	2	2	2	2	2	2	2	2	2	2	2	2
4	6	2	517	1.53369	1	2012	2009	4	4	2	2	1	2	2			1	3	2	1	2	1	1	1	2	1	2	1	2	2	2		2	2	2	2	2	2	2	2	2	2	2	2	2	2	2	2	2
4	6	2	518	0.77999	3	2012	2009	2	2	2	2	1	1	1	6	1	2				1	2	2	2	2	1	2	2	2	2	2		2	2	1	2	2	2	2	1	2	2	2	2	2	2	2	2	2
4	6	2	527	1.45481	1	2012	2010	4	4	2	2	1	1	1	5	2	1	1	1	1	1	2	1	1	1	2	1	1	1	2	2		2	1	2	1	2	2	2	2	2	2	2	2	2	2	2	2	2
4	6	2	530	1.34088	1	2012	2007	2	4	1	1	1	1	1	4	2	2				2	2					1	1	2	2	2		2	2	2	2	2	2	2	2	2	2	2	2	2	2	2	2	2
4	6	2	533	0.762462	1	2012	2009	4	4	2	2	1	1	2			2				2	2					1	2	2	2	2		2	2	2	2	2	1	2	1	2	2	2	2	2	2	2	2	2
4	6	2	533	0.762462	1	2012	2010	2	4	2	2	1	1	2			2				2	2					2	2	2	2	2		2	2	2	2	2	2	2	2	2	2	2	2	2	2	2	2	2
4	6	2	537	0.648531	1	2012	2008	4	4	2	2	1	1	2			1	3	2	1	2	2					2	2	2	1	2		2	2	2	2	2	2	2	2	2	2	2	2	2	2	2	2	2
4	6	2	538	1.67391	1	2012	2010	4	4	1	2	1	1	2			2				2	2					2	2	2	1	2		2	2	2	2	2	2	2	2	2	2	2	2	2	2	2	2	2
4	6	2	538	1.67391	2	2012	2009	4	4	2	2	1	1	2			2				2	2					2	2	2	2	2		2	2	2	2	2	2	2	2	2	2	2	2	2	2	2	2	2
4	6	2	540	0.806281	2	2012	2010	2	4	1	1	1	1	2			2				2	2					2	2	2	2	2		2	2	2	2	2	2	2	2	2	2	2	2	2	2	2	2	2
4	6	2	545	0.850101	1	2012	2010	4	4	1	2	1	2	2			2				2	2					2	2	2	2	2		2	2	2	2	2	2	2	2	2	2	2	1	2	2	2	2	2
4	6	2	560	0.946504	1	2012	2009	2	4	2	2	1	1	2			2				2	2					2	2	2	1	2		2	2	2	2	2	2	2	2	2	2	2	2	2	2	2	2	2
4	6	2	564	1.1656	1	2012	2010	4	4	1	2	1	1	1	4	2	2				2	2					2	2	2	2	2		2	2	2	2	2	2	2	2	2	2	2	2	2	2	2	2	2
4	6	2	564	1.1656	1	2012	2009	4	4	1	2	1	1	2			2				2	2					2	2	2	2	2		2	2	2	2	2	2	2	2	2	2	2	2	2	2	2	2	2
4	6	2	565	1.66515	2	2012	2010	2	1	1	1	2	1	2			1	10	2	1	2	2					2	2	2	2	2		2	2	2	2	2	2	2	2	2	2	2	2	2	2	2	2	2
4	6	2	570	1.02538	1	2012	2010	4	4	1	2	1	1	2			2				1	2	2	2	1	2	2	2	2	2	2		2	2	2	2	2	2	2	2	2	2	2	2	2	2	2	2	2
4	6	2	571	0.806281	1	2012	2010	2	4	1	2	1	1	1	6	1	2				2	2					1	2	2	2	2		2	2	2	2	9	2	1	2	2	2	2	2	2	2	2	2	2
4	6	2	578	0.403141	1	2012	2009	1	1	1	1	1	2	2			2				2	2					2	2	2	1	2		2	2	2	2	2	2	2	2	2	2	2	2	2	2	2	2	2
4	6	2	580	0.806281	1	2012	2010	4	4	2	2	1	1	2			2				2	2					2	1	2	2	2		2	2	2	2	2	2	1	2	2	2	2	2	2	2	2	2	2
4	6	2	587	0.657295	1	2012	2009	4	2	2	2	1	1	2			2				2	2					2	2	2	2	2		1	2	2	2	2	2	2	2	2	2	2	2	2	2	2	2	2
4	6	2	587	0.657295	1	2012	2009	4	4	1	2	1	1	1	7	2	2				2	2					2	2	2	2	2		2	2	2	2	2	2	2	2	2	2	2	2	2	2	2	2	2
4	6	2	588	0.543364	1	2012	2007	4	4	2	2	1	1	1	6	1	2				2	2					2	2	2	2	2		2	2	2	2	2	2	2	2	2	2	2	2	2	2	2	2	2
4	6	2	589	0.701114	1	2012	2010	2	2	1	2	1	1	2			2				2	2					2	2	2	2	2		2	2	2	2	2	2	2	2	2	2	2	2	2	2	2	2	2
4	6	2	589	0.701114	1	2012	2010	2	4	2	2	1	1	1	7	1	2				2	1	1	2	1	2	1	1	2	2	2		2	2	2	2	2	2	2	2	2	2	2	2	2	2	2	2	2
4	6	2	589	0.701114	1	2012	2010	2	2	1	2	1	1	2			2				2	1	1	2	2	2	2	2	2	2	2		2	2	2	2	2	2	2	2	2	2	2	2	2	2	2	2	2
4	7	1	595	3.82107	1	2012	2009	2	1	1	1	1	1	2			2				2	2					2	2	2	2	2		2	2	2	2	2	2	2	2	2	2	2	2	2	2	2	2	2
4	7	1	595	3.82107	1	2012	2007	2	4	1	1	2	1	2			2				2	2					2	2	2	2	1	2	2	2	2	2	2	2	1	2	1	2	2	2	2	2	2	2	2
4	7	2	602	1.03414	1	2012	2010	1	4	2	2	1	1	1	5	1	1	30	2	2	1	2	1	1	2	2	1	2	2	1	1	1	1	1	2	2	1	2	1	1	2	2	2	2	2	2	2	2	2
4	7	2	606	0.5346	1	2012		4	5	1	2	1	1	1	10	2	2				2	2					2	2	2	1	2		1	2	2	2	2	2	2	2	2	2	2	2	2	2	2	2	2
4	7	2	607	1.04291	1	2012	2009	4	4	2	2	1	1	1	5	2	2				2	2					2	2	2	2	2		2	2	2	2	9	2	2	2	2	2	2	2	2	2	2	2	2
4	7	2	608	0.858865	1	2012	2010	4	4	1	2	1	1	1	6	2	2				2	2					1	2	2	2	2		2	2	2	2	2	2	2	2	2	2	2	2	2	2	2	2	2
4	7	2	608	0.858865	1	2012	2009	4	4	1	2	1	1	2			2				2	2					1	2	2	2	2		1	2	1	2	2	2	2	2	2	2	2	2	2	2	2	2	2
4	7	2	609	0.920212	1	2012	2009	4	4	1	2	1	1	1	6	2	2				1	2	2	2	1	2	2	2	2	1	2		2	2	2	2	2	2	2	2	2	2	2	2	2	2	2	2	2
4	7	2	610	0.823809	1	2012	2009	1	4	1	2	2	1	2			1	7	1	1	2	2					2	2	2	2	2		2	2	2	2	2	2	2	2	2	2	2	2	2	2	2	2	2
4	7	2	611	0.613475	1	2012	2010	4	4	1	2	1	2	2			1	0	1	2	1	1	2	1	1	1	1	2	2	2	2		2	2	2	2	2	2	2	2	2	2	2	2	9	9	2	2	2
4	7	2	614	0.73617	1	2012		4	4	1	2	1	1	2			1	3	2	1	1	2	2	2	2	2	1	2	2	2	2		2	2	2	2	2	2	2	2	2	2	2	2	2	2	2	2	2
4	7	2	617	0.902685	1	2012		5	4	2	2	1	1	2			2				2	2					1	2	2	2	2		2	2	2	2	2	2	2	2	2	2	2	2	2	2	2	2	2
4	7	2	623	0.98156	1	2012	2010	4	4	1	1	1	1	2			2				2	2					2	2	2	1	2		2	2	2	2	2	2	2	2	2	2	2	2	2	2	2	2	2
4	7	2	623	0.98156	1	2012	2010	2	4	1	1	1	1	1	4	2	2				2	2					1	2	2	2	2		2	2	2	2	2	2	2	2	2	2	2	2	2	2	2	2	2
4	7	2	624	0.77999	1	2012	2010	2	4	2	2	1	1	1	3	2	1	30	2	1	2	2					2	1	2	1	1	1	1	2	2	2	9	2	2	1	2	2	2	2	2	2	2	2	2
4	7	2	629	0.788754	1	2012	2009	4	4	1	2	1	1	1	4	2	2				2	2					1	2	2	1	2		2	2	2	2	2	2	2	2	2	2	2	2	2	2	2	2	2
4	7	2	632	0.832573	1	2012	2009	2	4	1	2	1	2	2			2				2	2					2	2	2	2	2		2	2	2	2	9	2	2	2	2	2	2	2	2	2	2	2	2
4	7	2	635	0.920212	1	2012	2010	2	3	1	2	1	1	1	5	2	2				2	2					1	1	2	9	2		2	2	2	2	2	9	2	2	2	2	1	2	2	2	2	2	2
4	7	2	635	0.920212	1	2012	2010	4	4	2	2	1	1	2			2				2	2					2	2	2	2	2		2	2	2	2	2	2	2	2	2	2	2	2	2	2	2	2	2
4	7	2	638	1.06044	1	2012	2009	4	4	1	2	1	1	2			2				1	1	1	2	2	2	2	2	2	2	2		2	2	2	2	2	2	2	2	2	2	2	2	2	2	2	2	2
4	7	2	639	0.928976	1	2012	2010	4	1	1	1	1	2	2			1	3	2	1	2	2					2	2	2	2	2		2	2	2	2	1	2	2	2	2	2	2	2	2	2	2	2	2
4	7	2	642	0.718642	1	2012	2009	4	4	1	2	1	1	1	6	1	2				2	2					2	2	2	2	2		2	2	2	2	9	2	2	2	2	2	2	2	2	2	2	2	2
4	7	2	643	0.753698	1	2012	2009	4	4	2	2	1	1	2			2				1	1	2	1	1	2	1	2	2	2	2		1	2	2	2	2	2	2	2	2	2	2	2	2	2	2	2	2
4	7	2	652	0.762462	1	2012	2010	4	4	1	2	1	1	2			1	15	2	2	1	1	2	2	2	2	2	2	2	2	2		2	2	2	2	2	2	2	2	2	2	2	2	2	2	2	2	2
4	7	2	654	1.15684	1	2012	2010	4	4	2	2	1	1	2			1	0	1	2	2	2					1	2	2	2	1	2	2	2	2	2	2	2	2	2	2	2	2	2	2	9	2	2	2
4	7	2	656	1.07796	1	2012		4	5	2	2	1	2	2			2				2	2					2	2	2	2	2		2	2	2	2	2	2	2	2	2	1	2	2	2	2	2	2	2
4	7	2	657	0.990324	1	2012	2010	2	5	1	2	2	1	1	99	2	2				2	2					2	2	2	2	2		2	2	2	2	2	2	2	2	2	2	2	2	2	2	2	2	2
4	7	2	659	0.98156	1	2012	2007	4	4	2	2	1	1	2			1	7	1	1	2	2					2	2	2	2	2		2	2	2	2	2	2	2	2	2	2	2	2	2	2	2	2	2
4	7	2	659	0.98156	1	2012	2010	4	4	2	2	1	1	2			2				2	2					2	2	2	2	2		2	2	2	2	2	2	2	2	2	2	2	2	2	2	2	2	2
4	7	2	659	0.98156	1	2012	2007	4	4	1	2	4	1	1	8	2	2				1	2	2	2	1	2	2	2	2	2	2		2	2	2	2	2	2	2	2	2	2	2	2	2	2	2	2	2
4	7	2	660	1.30583	1	2012	2009	4	4	1	2	1	1	2			2				2	2					2	2	2	2	2		2	2	2	2	2	2	1	2	2	2	2	2	2	2	2	2	2
4	7	2	661	0.867629	1	2012	2009	4	3	2	2	1	1	2			2				1	2	2	2	2	2	2	2	2	2	2		2	2	2	2	2	2	2	2	2	2	2	2	2	2	2	2	2
4	7	2	663	1.95436	3	2012	2007	4	4	1	2	1	1	2			2				2	2					2	2	2	2	2		2	2	2	2	2	2	2	2	2	2	2	2	2	2	2	2	2
4	7	2	668	1.03414	1	2012	2010	4	4	2	2	2	1	2			1	15	1	1	2	1	1	2	1	2	2	2	2	1	2		1	2	2	2	2	2	2	2	2	2	1	2	2	2	2	2	2
4	7	2	682	1.07796	1	2012	2008	4	4	2	2	1	2	1	8	2	1	7	2	2	2	2					2	2	2	2	2		2	2	1	1	2	2	1	2	2	2	2	2	2	2	2	2	2
4	7	2	682	1.07796	1	2012	2009	4	4	2	2	1	1	2			2				2	2					1	2	2	2	2		2	2	2	2	2	2	2	2	2	2	2	2	2	2	2	2	2
4	7	2	683	0.850101	1	2012	2010	2	4	2	2	1	1	2			2				2	2					1	2	2	2	2		2	2	2	2	2	2	2	2	2	2	2	2	2	2	2	2	2
4	7	2	683	0.850101	1	2012	2010	4	4	1	2	1	1	1	7	1	1	3	2	2	1	1	1	1	2	2	1	2	2	1	1	2	1	2	1	2	2	1	1	2	2	2	2	2	2	2	2	2	2
4	7	2	684	1.11302	1	2012	2009	2	4	2	2	1	1	1	7	2	2				2	2					2	2	2	2	2		1	2	2	2	2	2	1	2	2	2	2	2	2	2	2	2	2
4	7	2	685	1.17437	1	2012	2010	2	4	1	2	4	1	1	6	2	2				2	2					2	2	2	2	2		2	2	2	2	2	2	2	2	2	2	2	2	2	2	2	2	2
4	7	2	685	1.17437	1	2012	2009	4	4	2	2	1	1	2			2				2	2					2	2	2	1	2		2	2	2	2	2	2	2	2	2	2	2	2	2	2	2	2	2
4	7	2	685	1.17437	1	2012	2010	2	4	2	2	1	1	2			2				2	2					2	2	2	1	2		1	2	2	2	2	2	2	2	2	2	2	2	2	2	2	2	2
4	7	2	686	0.666059	1	2012	2010	4	4	1	2	1	1	2			2				2	2					2	2	2	1	2		2	2	2	2	2	2	2	2	2	2	2	2	2	2	2	2	2
4	7	2	687	1.04291	1	2012	2009	4	1	2	2	1	1	1	4	2	1	14	2	1	2	2					1	2	2	1	2		1	2	1	1	1	2	1	2	2	2	2	2	2	2	2	2	2
4	7	2	695	1.14807	1	2012	2010	4	4	1	2	1	1	2			2				2	2					2	2	2	2	2		2	2	1	1	9	2	1	2	2	2	2	2	2	2	2	2	2
4	7	2	695	1.14807	1	2012	2010	2	4	2	2	1	1	1	99	2	2				1	2	1	1	1	1	1	1	1	1	2		1	2	2	2	1	2	2	1	2	2	2	2	2	2	2	2	2
4	7	2	700	1.03414	1	2012	2009	4	4	1	2	1	1	1	6	1	2				2	2					2	2	2	2	2		2	2	2	2	1	2	2	2	2	2	2	2	2	2	2	2	2
4	7	2	705	1.18313	1	2012	2010	4	4	2	2	1	1	1	10	2	1	10	1	1	1	1	2	1	2	1	1	1	1	1	2		1	1	1	1	1	2	1	2	2	2	2	2	2	2	2	2	2
4	7	2	705	1.18313	1	2012	2009	4	4	2	2	1	2	2			2				2	2					2	2	2	2	2		2	2	2	2	2	2	2	2	2	2	2	2	2	2	2	2	2
4	7	2	705	1.18313	1	2012	2009	4	4	2	2	1	1	2			2				2	1	2	1	2	2	1	2	2	2	2		1	2	2	2	2	2	2	2	2	2	2	2	2	2	2	2	2
4	7	2	705	1.18313	1	2012	2009	4	4	2	2	1	1	2			2				2	2					2	2	2	2	2		2	2	2	2	2	2	2	2	2	2	2	2	2	2	2	2	2
4	7	2	707	1.29706	1	2012		4	4	2	2	1	2	2			2				2	2					2	2	2	2	2		2	2	2	2	2	2	2	2	2	2	2	2	2	2	2	2	2
4	7	2	709	0.876393	1	2012		4	4	1	2	1	1	1	5	2	2				2	1	1	1	2	1	2	2	2	1	2		1	2	2	1	2	2	2	2	2	2	2	2	2	2	2	2	2
4	7	2	711	1.00785	1	2012	2008	2	4	2	2	1	1	1	10	1	1	3	2	1	1	2	1	1	1	1	1	1	2	1	2		1	1	1	2	2	2	2	2	1	2	2	2	2	2	2	2	2
4	7	2	714	1.20066	1	2012		4	4	1	2	1	1	2			2				2	1	2	2	2	2	1	2	2	2	2		2	2	2	2	2	2	2	2	2	2	2	2	2	2	2	2	2
4	8	1	736	0.709878	1	2012	2007	2	9	1	2	1	1	1	4	2	2				1	1	1	1	1	1	2	1	9	1	2		1	1	2	1	2	1	1	2	2	1	1	2	2	2	2	2	2
4	8	1	747	1.22695	1	2012	2009	2	4	2	1	2	1	2			1	2	1	1	2	2					1	1	2	2	2		2	2	2	2	2	2	2	2	2	2	2	2	2	2	2	2	2
4	8	1	747	1.22695	1	2012	2007	4	4	1	2	1	1	1	6	2	1	4	1	2	1	1	1	1	1	1	2	2	2	2	2		1	1	2	2	2	2	1	2	2	2	2	2	2	2	2	2	2
[truncated: 51 more columns]
