# Supplementary material for: Development of an effective illness severity measure and assessment of the impact of perceived illness severity on formal careseeking for fatal illnesses of neonates and infants in six sub-Saharan Africa countries and Pakistan
Source: PLOS Glob Public Health. 2026 May 22;6(5):e0006455. doi: 10.1371/journal.pgph.0006455 (PMC13197068; doi:10.1371/journal.pgph.0006455)
Supplement: S7 Data — (XLSX) [file pgph.0006455.s008.xlsx]

## Sheet: Data
country	StateRegion	cluster	urbrur	standardizedweight228_TZ	vagq4030 - respondent	vagq206y - VASA interview year	vacq124y - year of child's death: VASA	vacq1060 - birthplace	vacq1220 - place of child's death	vacq1090 - child's sex: VASA	vagq409a - electricity	vagq4120 - floor material	vacq3010 -signs of birth injury	vacq3040 - breathe immediately after birth	vacq3050 - difficult breathing at birth	vacq3070 - cried immediately after birth	vacq3080 - minutes after birth cried	vacq3090 - stopped crying	vacq3110 - able to suckle on day-0	vacq3120 - ever able to suckle	vacq3130 - stopped suckling	vacq3160 - able to open mouth when stopped suck	vacq3170 - difficult breathing during illness	vacq3200 - fast breathing	vacq3230 - chest indrawing	vacq3240 - grunting	vacq3250 - spasms/convulsions	vacq3260 - fever	vacq3290 - cold to touch	vacq3320 - lethargic	vacq3330 - unresponsive	vacq3340 - bulging fontanelle	vacq3350 - cord pus	vacq3360 - cord stump redness	vacq3370 - cord red extended to skin	vacq3380 - skin bumps w-pus	vacq3390 - ulcers/pits	vacq3410 - skin turned black	vacq3420 - bleeding	vacq3440 - loose/watery stools	vacq3450 - N loose stools on worst day	vacq3460 - vomited everything	vacq3470 - yellow skin	vacq3480 - yellow eyes	saq602a_01 - 1st symptom	saq602a_02 - 2nd symptom	saq602a_03 - 3rd symptom	saq602a_04 - 4th symptom	saq602a_05 - 5th symptom
5	1	1	2	1.74037	1	2017	2014	2	6	2	2	1	2	1	2	1		2	1		2		2	2	2	2	2	2	2	2	2	2	2	2		2	2	2	2	2		2	2	2	3490
5	1	1	2	1.74037	1	2017	2015	2	5	1	2	1	2	1	1	1		2	2	2			1	1	2	1	2	2	2	2	2	2	2	2		2	2	2	2	2		2	2	2	3050	3170	32002	3240	3110
5	1	3	1	1.39024	5	2017	2015	1	1	2	2	1	2	1	2	1		2	1		2		1	2	2	2	2	1	2	1	2	2	2	2		2	2	2	2	2		1	2	2	3260	3170	3320	3460
5	1	3	1	1.39024	1	2017	2014	1	1	1	2	1	1	1	1	1		2	1		2		1	2	2	2	2	2	2	2	2	2	2	2		2	1	2	2	2		2	2	2	3010	3050	3390	3170
5	1	8	2	1.94618	1	2017	2010	1	1	2	2	1	2	1	2	1		2	1		2		2	2	1	2	2	2	2	2	2	2	2	2		2	2	2	2	2		2	2	2	3020	3230
5	1	8	2	1.94618	1	2017	2012	2	5	1	2	2	2	1	2	1		2	1		2		2	2	2	1	2	1	2	2	2	2	2	2		2	2	2	2	2		2	2	2	3240	3260
5	1	9	2	1.48725	1	2017	2013	2	2	2	2	1	2	1	1	2	4		1		2		1	2	2	2	2	2	1	1	2	2	2	1	2	2	2	2	2	2		2	1	1	3080	3050	3170
5	1	11	1	1.1888	1	2017	2015	1	1	2	2	1	2	1	2	1		2	1		2		2	2	2	2	2	2	2	2	2	2	2	2		1	2	2	2	2		2	2	2	3380
5	1	14	2	2.31224	1	2017	2014	2	1	2	2	2	2	1	2	1		2	1		2		2	2	2	2	2	2	2	2	2	2	2	2		2	2	2	2	2		2	2	2	3020
5	2	21	1	1.27037	1	2017	2014	1	1	1	1	2	2	1	1	1		2	2	1	2		1	2	1	1	2	2	2	1	2	2	2	2		2	2	2	2	2		2	2	2	3050	3110	3170	3230	3240
5	2	27	1	2.51224	1	2017	2011	1	1	1	2	2	9	2		2	3	1	2	2			1	2	2	2	2	1	9	1	2	9	9	2		2	2	2	2	9		2	1	1	3040	3080	3170	3320	3090
5	2	32	2	1.15214	1	2017	2013	5	1	2	2	4	2	1	1	1		1	2	2			1	2	2	1	2	9	9	9	2	2	2	2		2	2	2	2	2		2	2	2	3050	3090	3110	3170	3240
5	2	32	2	1.15214	1	2017	2015	1	1	2	2	4	2	1	2	1		2	1		2		1	2	2	2	2	1	2	1	2	2	2	2		2	2	2	2	9		1	2	2	3320	3260	3400	3170	3460
5	2	37	2	1.05382	1	2017	2015	1	1	2	1	4	2	1	1	1		2	2	2			1	2	2	1	2	2	2	2	2	2	2	2		2	2	2	2	2		2	2	2	3050	3110	3170	3240
5	3	46	2	1.07528	1	2017	2012	1	1	2	2	1	2	1	1	2	2	2	2	2			1	2	2	2	2	2	2	2	2	2	2	2		2	2	2	2	2		2	2	2	3050	3170	3080	3110
5	3	49	1	1.41322	1	2017	2011	1	1	1	1	4	2	1	9	2	4		2	2			9	9	9	2	2	2	2	2	2	2	2	2		2	2	2	2	2		2	2	2	3080	3110
5	3	52	2	0.817514	1	2017	2014	2	5	2	2	2	2	1	2	1		1	1		2		2	2	2	1	2	1	2	1	2	2	2	2		2	2	2	2	2		2	1	1	3260			3320	3240
5	3	55	2	1.04917	1	2017	2015	1	1	1	1	1	2	1	2	1		9	2	2			9	9	9	2	2	2	2	2	2	2	2	2		2	2	2	2	2		2	2	2	3110
5	3	57	2	1.20382	1	2017	2012	1	1	1	2	1	2	1	1	2	1	1	2	2			1	2	2	2	2	2	2	2	2	2	2	2		2	2	2	2	2		2	2	2	3050	3090	3110	3170
5	4	73	2	1.92576	1	2017	2014	1	1	2	2	2	2	1	1	2	4		2	2			1	2	2	2	2	2	2	2	2	2	2	2		2	2	2	2	2		2	2	1	3050	3080	3110	3170	347080
5	4	74	2	1.58082	1	2017	2013	1	1	1	2	1	2	1	1	2	3	1	1		1	2	1	2	2	2	2	2	2	1	2	2	2	2		2	2	2	1	2		2	1	2	3080	3050	3130	3420	3090
5	4	74	2	1.58082	1	2017	2013	5	5	1	2	1	2	1	1	2	4		2	2			1	2	2	2	2	2	2	2	2	2	2	2		2	2	2	2	2		2	2	2	3050	3170	3080	3110
5	4	75	2	1.21146	1	2017	2012	2	2	1	2	1	2	1	1	1		1	2	2			1	2	2	2	2	2	2	2	2	2	2	2		2	2	2	2	2		2	2	2	3050	3170	3090	3110
5	5	87	2	1.06943	1	2017	2014	2	5	1	2	1	2	1	2	2	1	2	2	1	1	1	1	2	1	1	1	2	2	1	1	2	2	2		2	2	2	2	2		2	2	2	3110	3130	3230	3250	3330
5	5	87	2	1.06943	1	2017	2015	2	2	1	2	1	2	1	2	1		2	1		2		2	2	2	2	2	2	2	2	2	2	2	2		2	2	2	2	2		2	2	2	3490
5	5	95	1	1.97517	1	2017	2013	1	1	1	2	1	2	1	1	1		1	2	2			1	2	2	1	2	2	2	1	2	2	2	2		2	2	2	2	2		2	2	2	3050	3170	3110	3240	3320
5	5	100	2	1.69071	1	2017	2011	4	5	2	2	1	2	1	2	1		1	2	2			1	2	2	2	2	2	2	2	2	2	2	2		2	2	2	2	2		2	2	2	3110	3090	3170
5	5	100	2	1.69071	1	2017	2014	5	1	2	2	1	2	1	2	1		2	1		2		1	2	2	1	1	2	2	1	2	2	2	2		2	2	2	2	2		2	2	1		3240	3250	3320	3170
5	6	102	2	0.781691	1	2017	2010	1	1	2	2	2	2	1	2	1		1	1		1	1	1	1	1	2	2	2	2	1	2	2	2	2		2	2	2	2	2		2	2	2	3090	3130	3170	32002	3230
5	6	107	1	1.02597	1	2017	2014	2	2	1	1	1	2	1	2	1		1	1		1	1	1	2	2	1	2	2	2	1	2	2	2	2		2	2	2	2	2		2	1	1			3090	3130	3240
5	6	115	1	0.525825	1	2017	2011	1	1	1	1	2	2	1	2	2	1	2	1		1	1	2	2	2	2	1	2	2	1	1	2	2	2		2	2	2	1	2		1	2	2	3460	3130	3330	3250	3420
5	6	117	2	0.851762	1	2017	2011	4	5	1	2	1	2	1	2	1		2	2	2			1	2	9	2	2	2	2	1	9	2	2	2		2	2	2	2	2		2	2	2	3110	3170	3320
5	6	121	1	0.837908	1	2017	2011	1	1	1	2	1	2	1	1	1		1	2	2			1	2	2	2	2	2	2	1	1	2	2	2		2	2	2	2	2		2	2	2	3050	3090	3110	3170	3320
5	6	121	1	0.837908	1	2017	2011	1	1	1	1	2	2	1	1	1		1	2	2			1	2	2	2	9	9	2	2	9	2	2	2		2	2	2	2	2		2	2	2	3020	3050	3110	3170	3090
5	7	124	1	1.09136	1	2018	2014	1	1	1	1	2	2	1	1	2	4		1		1	2	1	9	9	2	2	2	2	1	9	2	2	2		2	2	2	2	2		2	2	2	3050	3080	3130	3160	3170
5	7	128	1	1.86882	1	2017	2011	1	1	1	1	2	2	1	1	2	4		2	2			1	2	9	2	2	2	2	1	1	2	2	2		2	2	2	2	2		2	1	2	3050	3080	3110	3170	3330
5	7	128	1	1.86882	1	2017	2012	1	1	2	1	2	2	1	2	1		2	9	9			9	2	2	2	2	2	2	2	2	2	2	2		2	2	2	2	2		2	2	2	3490
5	7	132	1	2.56623	1	2017	2013	1	1	2	2	2	1	1	9	1		9	1		2		9	9	9	9	9	9	9	9	9	9	9	9		9	9	9	9	9		9	2	9	3010
5	7	133	1	2.30923	1	2017	2014	1	1	1	1	2	2	1	2	1		2	2	1	1	1	1	1	1	2	2	2	2	1	2	2	2	2		2	2	2	2	2		1	2	2	3110	3130	3170	32002	3230
5	7	136	1	2.74813	3	2017	2014	1	5	2	1	2	2	1	2	1		1	1		2		2	2	2	2	2	2	2	2	2	2	2	2		2	2	2	2	2		2	2	2	3090
5	7	137	1	2.34116	1	2017	2014	1	1	2	1	2	2	1	2	1		2	2	2			2	2	2	2	2	2	2	1	2	2	2	2		2	2	2	2	2		2	2	2	3020	3110	3320
5	7	144	1	2.13615	1	2017	2013	5	6	1	2	1	2	1	2	2	3	2	2	2			2	2	2	2	2	2	2	2	2	2	2	2		2	2	2	2	2		2	2	2	3080	3110
5	7	144	1	2.13615	1	2017	2013	5	1	2	2	1	2	1	2	1		2	2	2			2	2	2	2	2	2	2	2	2	2	2	2		2	2	2	2	2		2	2	2	3110
5	7	146	1	1.34839	1	2018	2013	1	1	1	2	1	2	1	2	2	3	2	2	2			1	2	1	1	1	1	2	1	2	2	2	2		2	2	2	1	2		2	1	2	3080	3110	3170	3230	3240
5	7	147	1	1.80254	1	2017	2013	1	1	2	1	2	2	1	1	1		1	2	2			1	1	2	2	2	2	1	1	1	2	2	2		2	2	2	2	2		2	2	2	3050	3090	3110	3170	32002
5	7	148	1	1.86171	1	2017	2011	1	1	1	1	2	2	1	2	1		1	1		1	1	1	1	1	1	2	2	2	1	2	2	2	2		2	2	2	2	2		2	2	2	3090	3130	3170	32002	3230
5	7	150	1	1.99925	2	2018	2015	1	1	1	1	2	2	1	2	1		9	2	2			9	9	9	9	9	1	9	9	9	9	9	9		9	9	9	9	9		9	9	9	3110	3260
5	7	153	1	1.21611	1	2017	2014	1	1	1	1	2	2	1	1	2	4		2	2			1	9	2	2	2	2	2	9	9	9	2	2		2	2	2	2	2		2	2	2	3050	3080	3110	3170
5	7	155	1	2.01747	1	2017	2011	1	1	1	1	4	2	1	2	1		1	1		2		2	2	2	2	2	1	2	1	2	2	2	2		2	2	2	2	2		2	1	1	3090	3260			3320
5	8	159	2	1.17575	1	2017	2014	2	5	2	2	1	2	1	2	1		2	1		1	2	1	2	9	2	2	2	2	1	2	2	2	2		2	2	2	2	2		2	2	2	3130	3160	3170	3320
5	8	161	2	0.693605	1	2017	2015	2	6	1	2	1	2	1	2	1		2	1		1	1	2	1	1	1	2	2	2	1	2	2	2	2		2	2	2	2	2		2	1	2	3240	3320	3130	32002	3230
5	8	164	2	0.834895	1	2017	2011	1	1	1	1	2	2	1	2	2	4		2	2			1	2	1	2	2	2	2	1	2	2	2	2		2	2	2	2	2		2	2	2	3080	3110	3170	3230	3320
5	8	173	2	0.748848	1	2017	2014	5	5	2	2	1	2	1	2	1		2	1		2		2	1	1	1	2	2	2	1	1	2	2	2		2	2	2	2	2		2	2	2	3240	3320	32002	3230	3330
5	8	173	2	0.748848	1	2017	2012	4	5	1	2	2	2	1	2	1		2	2	2			2	2	9	1	2	1	2	2	2	2	2	2		2	2	2	2	2		2	2	2	3020	3110	3240	3260
5	8	176	2	0.594519	1	2017	2013	5	5	2	2	1	2	1	2	2	4		2	2			2	2	2	2	2	2	1	2	2	9	2	2		2	2	2	2	2		2	2	2	3080	3110	3290
5	8	177	2	0.869449	1	2017	2011	1	1	2	2	1	2	1	2	1		2	1		1	2	2	2	2	2	2	2	1	1	2	2	2	2		2	2	2	2	2		2	2	2	3130	3160	3290	3320
5	8	178	1	0.595081	1	2017	2011	1	1	1	1	2	2	1	2	1		2	1		1	1	2	2	2	1	2	1	2	2	2	2	2	2		2	2	2	2	2		2	2	2	3260	3240	3130
5	8	178	1	0.595081	1	2017	2014	1	1	1	1	2	2	1	2	1		2	1		1	1	1	2	2	1	2	1	2	1	2	2	2	2		2	2	2	2	2		2	2	2	3260	3320	3240	3130	3170
5	8	178	1	0.595081	1	2017	2011	1	1	1	1	2	2	1	1	2	2	1	2	2			1	2	1	1	2	2	9	1	2	2	2	9		2	2	2	2	2		2	2	2	3050	3080	3090	3110	3170
5	8	179	1	0.630271	1	2017	2015	1	1	2	2	2	2	1	2	1		1	2	2			2	2	2	2	2	2	2	1	2	2	2	2		2	2	2	2	2		2	2	2	3090	3110	3320
5	9	181	2	1.32444	1	2017	2015	2	2	1	2	1	2	1	2	1		2	2	2			9	2	2	2	2	1	2	1	2	2	2	2		2	2	2	2	2		2	2	2	3110	3260	3320
5	9	183	1	1.03742	1	2017	2012	1	1	2	1	2	2	1	2	1		2	1		1	1	1	2	2	1	2	2	9	1	2	2	2	2		2	2	2	2	2		2	1	9	3170	3240	3320	3130
5	9	188	2	1.1666	1	2017	2011	1	1	1	2	1	2	1	9	2	4		2	2			9	9	9	9	2	2	2	1	9	2	2	2		2	2	2	2	2		2	2	2	3080	3110	3320
5	9	191	2	0.966558	1	2017	2014	1	1	2	2	1	2	1	1	2	4		2	2			1	2	2	2	2	1	2	1	1	2	2	2		2	2	2	2	2		2	2	2	3020	3080	3110	3170	3260
5	9	194	1	1.33982	3	2017	2014	1	1	1	2	2	2	1	1	1		2	2	2			1	2	2	2	2	1	2	1	2	2	2	2		2	2	2	2	2		2	1	1	3050	3170	3110	3260	3320
5	9	196	2	1.43192	1	2017	2013	5	5	2	2	1	2	1	2	1		2	1		2		1	2	2	2	1	2	2	1	1	2	2	2		2	2	2	2	2		2	2	2	3250	3170	3330	3320
5	10	200	2	0.810983	1	2017	2015	1	1	1	2	2	2	1	1	2	4		2	2			1	2	2	2	2	2	1	1	2	1	2	2		1	2	2	2	2		2	2	2	3080	3050	3170	3110	3320
5	10	204	1	0.740586	1	2017	2012	2	5	2	2	2	2	1	2	1		2	1		2		1	2	1	2	2	2	1	1	2	2	2	2		2	2	2	2	2		2	1	2		3170	3230	3320	3290
5	10	204	1	0.740586	1	2017	2013	5	5	1	2	1	2	1	2	1		2	2	2			2	2	2	2	2	2	1	1	2	2	2	2		2	2	2	2	2		2	2	2	3110	3290	3320
5	10	204	1	0.740586	1	2017	2014	5	5	1	2	1	2	1	2	1		1	2	2			2	2	2	2	2	2	1	1	2	2	2	2		2	2	2	2	2		2	2	2	3090	3110	3290	3320
5	10	214	1	0.961971	1	2017	2014	1	1	1	2	2	2	1	1	1		1	2	2			1	2	2	2	2	2	9	1	2	2	2	2		2	2	2	2	2		2	2	2	3050	3110	3170	3320	3090
5	10	219	2	1.00839	3	2017	2013	2	5	1	2	1	2	1	2	1		2	1		2		2	2	2	2	2	2	2	1	9	2	2	2		2	2	2	2	2		2	2	2	3320
5	10	219	2	1.00839	3	2017	2014	1	1	2	2	1	2	1	2	1		2	2	2			2	1	2	2	2	2	2	1	2	2	2	2		2	2	2	2	2		2	2	2	3110	32002	3320
5	10	220	2	1.07568	1	2017	2012	4	5	1	2	1	2	1	2	1		1	1		2		2	1	1	1	2	2	1	1	2	2	2	2		2	2	2	2	2		2	1	1	3090	32002	3230	3240	3290
5	10	220	2	1.07568	1	2017	2013	5	5	2	2	1	2	1	2	1		2	1		2		1	2	1	1	2	2	2	1	2	2	2	2		2	2	2	2	2		2	2	2	3170	3230	3240	3320
5	11	223	2	0.882588	1	2017	2015	2	2	1	2	2	2	1	1	2	4		2	2			1	2	2	1	2	2	2	2	1	2	2	2		2	2	2	2	2		2	2	2	3080	3050	3110	3170	3330
5	11	224	2	0.7037	1	2017	2014	2	2	2	2	1	2	1	1	1		2	2	2			1	2	2	2	2	1	2	2	2	2	2	2		2	2	2	2	2		2	2	2	3050	3170	3110	3260
5	11	230	2	0.525227	1	2017	2012	1	5	1	2	1	2	1	2	1		2	1		2		2	2	2	2	2	1	2	2	2	2	2	2		2	2	2	2	2		2	2	2	3260
5	11	238	2	0.76377	1	2017	2010	1	1	1	2	1	2	1	2	1		2	1		2		9	2	2	2	2	2	2	2	2	2	2	2		2	2	2	2	2		2	2	2	3490
5	12	242	1	2.40865	1	2017	2015	1	1	1	2	2	2	1	2	1		2	2	2			2	2	2	2	2	2	2	2	2	2	2	9		2	2	2	2	2		2	2	2	3110
5	12	245	2	4.16922	1	2017	2015	5	1	2	2	1	2	1	1	2	3	2	2	2			1	1	1	2	2	2	2	2	2	2	2	2		2	2	2	2	2		2	2	2	3080	3050	3170	3110	32002
5	12	255	2	1.5763	1	2017	2011	2	2	2	2	1	2	1	2	2	4		2	2			2	2	2	2	2	2	2	2	2	2	2	2		2	1	2	2	2		2	2	2	3390	3080	3110
5	12	259	2	2.96714	1	2017	2013	5	5	2	2	1	2	1	1	2	4		2	2			1	1	2	2	2	9	9	1	2	2	2	2		2	2	2	2	2		2	2	2	32002	3170	3080	3110	3050
5	12	259	2	2.96714	1	2017	2013	5	5	2	2	1	2	1	1	2	4		2	2			1	2	2	2	2	2	9	1	2	2	2	2		2	2	2	1	2		2	2	2	3050	3080	3110	3170	3420
5	13	268	1	0.755335	1	2017	2015	1	1	1	1	2	2	1	2	1		2	1		2		2	2	1	1	2	2	2	1	2	2	2	2		2	2	2	2	2		2	2	2	3240	3320	3230
5	13	274	1	0.562748	5	2017	2015	1	1	2	1	2	2	1	2	1		2	1		2		2	2	9	2	2	1	2	9	2	2	2	2		2	2	2	2	2		2	1	2	3260
5	13	274	1	0.562748	3	2017	2015	1	1	2	1	2	2	1	2	1		2	2	2			1	1	9	2	2	9	2	1	2	2	2	2		2	2	2	2	2		1	2	2	3110	32002	3320	3460	3170
5	13	275	2	0.838291	1	2017	2016	2	5	2	2	1	2	1	2	1		2	1		2		1	2	2	2	2	1	2	2	2	2	2	2		2	2	2	2	2		2	2	2	3260	3170
5	13	279	2	0.913746	1	2017	2011	4	5	1	2	1	2	1	1	1		2	2	2			1	2	2	2	2	2	1	2	1	2	2	2		2	2	2	2	2		2	2	2	3050	3110	3170	3290	3330
5	14	284	2	1.12515	1	2017	2011	1	1	1	2	1	2	1	1	2	4		2	2			1	2	2	2	2	2	2	2	2	2	2	2		2	2	2	2	2		2	2	2	3080	3050	3110	3170
5	14	286	1	1.43554	1	2018	2012	1	1	2	1	4	2	1	1	1		1	2	2			1	2	2	2	2	2	2	2	2	2	2	2		2	2	2	2	2		2	2	2	3050	3090	3110	3170
5	14	286	1	1.43554	1	2017	2012	2	5	1	2	1	2	1	1	1		2	2	2			1	2	1	2	2	2	9	9	2	2	2	1	2	2	2	2	2	2		2	2	2	3050	3110	3170	3230	3360
5	14	287	2	1.3626	1	2017	2016	6	5	2	2	1	2	1	2	1		1	2	2			2	2	2	2	2	2	2	2	2	2	2	2		2	2	2	2	2		2	2	2	3090	3110
5	14	288	2	1.33119	1	2017	2012	1	1	1	2	1	2	1	2	1		2	2	2			2	2	2	2	2	2	2	2	2	2	2	2		2	2	2	2	2		2	2	2	3110
5	14	289	2	1.48246	1	2017	2015	6	1	1	2	1	2	1	1	2	2	2	2	2			1	2	2	2	2	2	2	2	2	2	2	2		2	2	2	2	2		2	2	2	3050	3080	3110	3170
5	14	292	2	0.932555	1	2017	2013	4	5	1	2	1	2	1	2	1		2	2	2			2	2	2	2	2	1	2	1	2	2	2	2		2	2	2	2	2		2	2	2	3110	3260	3320
5	14	292	2	0.932555	1	2017	2011	2	2	1	2	1	2	9	9	2	4		2	2			2	2	2	2	2	2	2	2	2	2	2	2		2	2	2	2	2		2	2	2	3080	3110
5	14	295	1	1.34364	1	2017	2012	1	5	2	2	2	2	1	1	1		2	1		1	1	1	2	2	2	2	2	2	2	2	2	2	1	2	2	2	2	1	2		2	2	2	3050	3130	3170	3360	3420
5	14	298	1	1.2638	1	2017	2013	4	5	2	2	2	2	1	2	1		2	1		2		2	2	2	2	2	2	2	2	2	2	2	2		2	2	2	2	2		1	2	2	3460
5	14	299	2	1.34678	1	2017	2014	1	1	1	2	1	2	1	2	1		2	1		2		2	2	2	2	2	2	2	2	2	2	2	2		2	2	2	2	2		2	1	2	347080
5	15	307	2	0.567778	1	2017	2015	2	2	1	2	1	2	1	1	2	4		2	2			1	2	2	2	2	2	2	1	2	2	2	2		2	2	2	2	2		2	2	2	3050	3080	3110	3170	3320
5	15	309	2	0.973096	1	2017	2012	1	1	1	2	1	1	1	1	1		2	2	2			1	2	2	2	2	2	2	1	2	2	2	2		2	2	2	2	2		2	2	2	3010	3050	3110	3170	3320
5	15	311	1	0.494894	1	2017	2012	2	5	1	2	2	2	1	1	2	1	1	2	2			1	2	2	2	2	2	2	2	2	2	2	2		2	2	2	2	2		2	1	1	3050	3090	3110	3170
5	15	317	1	0.616715	1	2017	2014	2	2	2	1	2	2	1	2	2	4		2	2			2	2	2	2	2	2	1	2	2	2	2	2		2	2	2	2	2		2	2	2	3080	3110	3290
5	15	319	1	0.798674	1	2017	2012	1	1	1	2	2	2	1	2	1		2	2	2			2	2	2	2	2	2	2	2	2	2	2	2		2	2	2	2	2		2	1	2	3110
5	15	320	2	0.633552	1	2017	2011	5	5	1	2	1	2	1	2	2	4		2	2			2	2	2	2	2	2	1	2	2	2	2	2		2	2	2	2	2		2	2	2	3290	3110	3080
5	15	320	2	0.633552	1	2017	2012	6	5	1	2	1	2	1	2	1		2	2	2			2	2	2	2	2	2	2	2	2	2	2	2		2	2	2	2	2		2	2	2	3110
5	15	320	2	0.633552	1	2017	2015	6	5	2	2	1	2	1	2	1		2	2	2			1	2	1	2	2	2	2	1	2	2	2	2		2	2	2	2	2		2	2	2	3110	3170	3230	3320
5	15	321	2	0.661876	1	2017	2013	5	5	1	2	1	2	1	2	1		2	1		1	1	1	2	2	2	2	2	2	2	1	2	2	1	2	2	2	2	2	2		2	2	2	3130	3170	3330	3360
5	16	325	2	1.13178	1	2017	2014	2	2	2	2	1	9	1	1	1		2	2	2			1	1	1	2	2	2	2	2	2	2	2	2		2	2	2	2	2		2	2	2	3050	3110	3170	32002	3230
5	16	326	2	2.77308	1	2017	2013	2	2	1	2	1	2	1	1	2	4		2	2			1	2	2	2	2	2	9	2	2	2	2	2		2	2	2	2	2		2	2	2	3050	3080	3110	3170
5	16	327	2	0.67569	1	2017	2010	2	2	1	2	2	2	1	2	2	4		2	2			2	2	2	2	2	2	2	2	2	2	2	2		2	2	2	2	2		2	2	2	3080	3110
5	16	330	2	0.824668	1	2018	2012	4	1	1	2	1	1	1	1	1		2	1		2		1	2	2	2	1	1	2	2	2	2	2	1	1	2	1	1	2	2		1	2	2	3010	3050	3170	3250	3260
5	16	332	1	1.14915	3	2017	2012	1	1	1	1	4	9	1	1	1		2	2	2			2	2	1	2	2	2	2	1	9	2	2	2		2	2	2	2	2		2	2	2	3050	3230	3320	3110
5	16	334	2	0.976333	1	2017	2015	1	1	2	2	1	2	1	2	1		2	2	2			2	2	2	2	2	2	2	2	2	2	2	2		2	2	2	2	2		2	2	2	3110
5	16	334	2	0.976333	1	2017	2015	1	1	1	2	2	2	1	2	1		2	2	2			2	2	2	2	2	2	2	2	2	2	2	2		2	2	2	2	2		2	2	2	3110
5	16	340	2	1.08716	2	2017	2012	2	2	2	2	1	2	1	2	1		1	1		2		1	2	1	2	2	2	2	2	2	2	2	2		2	2	2	2	2		2	2	2	3090	3170	3230
5	17	345	1	1.08389	4	2018	2015	2	2	1	2	1	2	1	1	1		2	2	2			1	2	1	2	2	1	9	1	2	2	2	2		2	2	2	2	2		2	2	2	3050	3110	3170	3230	3260
5	17	347	2	0.800988	1	2018	2012	2	2	1	2	1	2	1	2	1		2	9	2			2	2	2	2	2	2	2	2	2	2	2	2		2	2	2	2	2		2	2	2	3490
5	17	347	2	0.800988	1	2018	2012	2	2	1	2	1	2	1	2	1		2	2	2			2	2	2	2	2	2	2	2	2	2	2	2		2	2	2	2	2		2	2	2	3110
5	17	348	2	1.06365	1	2018	2015	1	1	1	2	1	2	1	2	2	4		2	2			2	2	2	2	2	2	2	2	2	2	2	2		2	2	2	2	2		2	2	2	3080	3110
5	17	349	2	0.867565	1	2018	2012	1	1	1	2	1	2	1	1	1		1	2	2			1	2	1	2	2	2	2	9	9	2	2	2		2	2	2	2	2		2	2	2	3050	3090	3110	3170	3230
5	17	350	2	0.788936	1	2018	2013	2	5	1	2	1	2	1	2	1		1	1		2		2	1	2	1	2	1	2	1	1	2	2	2		2	2	2	2	2		2	1	1	3090	32002	3240	3260	3320
5	17	350	2	0.788936	1	2018	2014	5	5	1	2	1	2	1	2	1		2	2	1	2		2	1	2	1	2	2	2	1	1	2	2	2		2	2	2	2	2		2	2	2	3110	32002	3240	3320	3330
5	17	351	2	0.796247	1	2018	2013	5	2	2	2	1	2	1	1	1		1	1		2		1	1	2	2	2	2	2	2	2	2	2	2		2	2	2	2	2		2	2	2	3050	3090	3170	32002
5	17	358	2	0.984946	1	2018		2	1	2	2	1	2	1	2	1		2	1		2		2	2	2	2	2	2	2	2	2	2	2	2		2	2	2	2	2		2	2	2	3020
5	17	358	2	0.984946	1	2017	2014	2	5	2	2	1	2	1	1	2	4		2	2			1	2	2	2	2	2	2	2	1	2	2	2		2	2	2	2	2		2	2	2	3020	3050	3080	3110	3170
5	17	358	2	0.984946	1	2017	2012	2	2	1	2	1	2	1	2	1		2	2	2			9	2	2	2	2	9	2	2	2	2	2	2		2	2	2	2	2		2	2	2	3110
5	17	359	2	1.02317	1	2018	2015	5	5	2	2	1	2	1	2	2	4		2	2			2	2	2	2	2	2	1	1	2	2	2	2		2	2	2	2	2		2	2	2	3080	3110	3290	3320
5	17	359	2	1.02317	1	2018	2013	6	7	2	2	1	2	1	1	2	4		9	2			1	2	9	2	2	2	2	2	2	2	2	2		2	2	2	2	2		2	9	9	3050	3080	3170
5	17	361	2	0.881577	1	2018	2011	4	5	1	2	2	2	1	2	1		2	1		2		2	2	2	2	1	2	1	1	1	2	2	2		2	2	2	2	2		2	2	2	3250	3290	3320	3330
5	17	363	2	0.871194	5	2017	2013	5	2	1	2	1	2	1	2	1		2	1		2		2	2	2	2	2	2	2	2	2	2	2	2		2	2	2	2	2		2	2	2	3490
5	18	380	1	1.02138	1	2017	2014	1	1	1	1	2	2	1	1	1		1	2	2			1	2	2	1	2	2	2	1	2	2	2	2		2	2	2	2	2		2	2	2	3050	3090	3110	3170	3240
5	18	382	2	2.01275	1	2017	2011	6	7	2	2	1	2	1	1	1		1	2	2			1	2	2	1	2	2	2	2	2	2	2	2		2	2	2	2	2		2	2	2	3050	3090	3110	3170	3240
5	18	382	2	2.01275	1	2017	2012	5	5	2	2	1	2	1	2	1		2	1		2		1	1	1	1	2	2	1	1	2	2	2	2		2	2	2	2	1	4	1	2	1	3460	3440	3320	3290	3170
5	18	382	2	2.01275	3	2017	2015	5	5	1	2	1	2	1	2	2	1	1	2	2			1	1	2	1	2	1	2	1	2	1	2	2		2	2	2	2	2		1	1	1	3020	3090	3110	3170	32002
5	18	382	2	2.01275	1	2017	2011	2	5	2	2	1	2	1	2	1		2	1		2		2	2	2	2	2	2	2	2	2	2	2	2		2	2	2	2	2		2	2	2	3490
5	18	382	2	2.01275	1	2017	2011	2	5	1	2	2	2	1	1	1		2	1		2		1	2	2	1	2	2	2	1	1	2	2	2		2	2	2	2	2		2	2	2	3050	3170	3240	3320	3330
5	18	383	2	1.56253	1	2017	2011	1	2	1	2	1	2	1	2	1		9	2	2			2	2	2	2	2	2	2	1	2	2	2	1	2	2	2	2	2	2		2	2	2	3110	3320	3360
5	18	384	2	2.27527	1	2017	2012	4	4	1	2	1	2	1	1	2	4		2	2			1	2	1	2	2	2	2	2	2	2	2	2		2	2	2	2	2		2	2	2	3020	3050	3080	3110	3170
5	19	392	1	3.69239	1	2018	2015	5	5	1	2	1	2	1	1	1		1	9	2			1	2	2	2	2	2	2	2	2	2	2	2		2	2	2	2	2		2	2	2	3050	3090	3170
5	19	402	1	0.660207	1	2017	2011	1	5	1	1	4	2	1	2	1		2	1		2		1	2	2	2	2	2	2	2	2	2	2	2		2	2	2	2	2		2	2	2	3170
5	20	405	2	1.03042	3	2017	2015	5	5	1	2	1	2	1	2	1		2	2	1	2		2	2	2	2	2	1	2	1	2	2	2	2		2	2	2	2	2		2	1	1	3110	3260	3320
5	20	408	1	1.0444	1	2017	2014	1	1	2	2	2	9	1	9	1		9	9	2			1	2	9	9	9	9	9	9	9	9	9	9		9	9	9	9	9		9	9	9	3170
5	20	411	2	1.70167	1	2017	2014	1	1	2	2	1	2	1	2	1		2	2	2			1	2	2	2	2	2	1	2	2	2	2	2		2	2	2	2	2		2	2	2	3110	3170	3290
5	20	411	2	1.70167	1	2017	2015	5	5	1	2	1	2	1	2	1		2	1		2		2	2	2	2	2	2	2	2	2	2	2	2		2	2	2	2	2		2	2	2	3490
5	20	413	2	1.096	1	2017	2014	5	6	1	2	2	2	1	2	1		2	1		2		1	2	2	2	2	2	2	2	1	2	2	2		2	2	2	2	2		2	1	2	3170	3330
5	20	414	2	0.819224	1	2017	2015	1	1	1	2	1	2	1	2	1		2	1		2		2	1	2	2	2	2	1	2	2	2	2	1	2	2	2	1	2	2		2	2	2	3360	3290	32002	3410
5	20	414	2	0.819224	1	2017	2011	6	2	1	2	1	2	1	2	1		2	9	2			2	2	2	2	2	2	2	2	2	2	2	2		2	2	2	2	2		2	2	2
5	20	422	2	0.829149	1	2018	2013	1	1	1	2	2	2	1	2	1		2	1		2		2	2	2	2	2	2	2	2	2	2	2	2		2	2	2	2	2		2	2	2	3490
5	20	425	2	0.864129	1	2017	2015	6	7	2	2	1	2	1	1	1		1	9	2			1	2	1	2	2	2	2	9	2	2	2	2		2	2	2	2	2		2	2	2	3050	3090	3170	3230
5	21	426	2	1.96726	1	2017	2011	1	5	2	2	2	2	1	2	1		2	1		1	2	2	2	2	2	2	1	2	1	2	2	2	2		2	2	2	2	2		2	2	2	3260	3320	3160	3130
5	21	428	2	0.773086	1	2017	2012	5	2	1	2	1	2	1	1	1		1	2	1	1	1	1	2	2	1	2	2	2	1	2	2	2	2		2	2	2	2	2		2	2	2	3050	3170	3110	3130	3240
5	21	429	2	0.732134	1	2017	2010	5	1	2	2	1	2	1	2	2	1	2	2	1	2		1	2	1	1	2	2	1	1	1	2	2	2		2	2	2	2	2		2	2	2	3290	3320	3170	3230	3110
5	21	429	2	0.732134	1	2017	2015	1	1	1	2	1	2	1	2	2	4		2	2			1	2	2	2	2	2	2	2	2	2	2	2		2	2	2	2	2		2	2	1	3080	3110		3170
5	21	435	2	0.816537	1	2017	2014	2	2	1	2	1	2	1	1	1		2	1		1	1	1	2	2	1	2	2	2	1	2	2	2	2		2	2	2	2	2		1	2	2	3130	3050	3170	3460	3240
5	21	435	2	0.816537	1	2017	2011	2	2	1	2	1	2	2		2	4		2	2			2	2	2	2	9	9	9	2	2	2	2	2		2	2	2	2	2		2	2	2	3020	3040	3080	3110
5	21	436	2	0.85856	1	2017	2011	5	5	2	2	1	2	1	2	1		2	1		2		2	1	2	2	2	2	2	1	2	2	2	2		2	2	2	2	1	1	2	2	2	3320		32003
5	21	437	1	0.706869	1	2017	2012	1	1	1	2	1	2	1	2	1		1	2	2			1	2	1	1	1	2	2	1	2	2	2	2		2	2	2	2	2		2	2	1	3020	3230	3110	3170	347080
5	22	446	1	0.536728	1	2017	2011	1	1	2	2	2	2	1	9	2	4		2	2			1	9	9	2	9	9	9	9	9	9	9	9		2	2	2	2	9		2	2	9	3080	3110	3170
5	22	447	2	0.551289	1	2017	2015	1	1	1	2	1	2	1	2	1		2	1		2		2	2	2	2	1	1	2	1	1	2	2	2		2	2	2	2	2		2	2	2	3250	3260	3320	3330
5	22	448	1	0.58097	1	2017	2013	1	1	2	1	2	1	1	2	9	1	2	2	2			9	9	9	9	2	2	2	9	9	2	2	2		2	2	2	2	9		9	2	9	3010	3110
5	22	448	1	0.58097	1	2017	2011	1	1	2	1	2	2	1	1	2	2	2	1		2		1	2	1	1	2	1	2	1	2	2	2	2		2	2	2	2	2		2	2	2	3240	3260	3320	3230	3050
5	22	457	2	0.495272	1	2017	2015	1	1	2	2	2	2	1	2	1		2	1		2		1	2	2	1	2	1	2	1	1	2	2	2		2	2	2	2	1	7	2	2	2	3260	3320	3170	3240	3330
5	22	463	1	0.712256	1	2017	2015	2	6	1	1	2	2	1	2	1		2	1		2		2	2	2	1	2	1	2	2	2	2	2	2		2	2	2	2	2		2	2	2	3260	3240
5	22	465	2	0.511313	1	2017	2014	1	1	1	2	1	2	1	1	1		9	2	2			1	9	9	2	2	2	1	1	2	2	2	2		2	2	2	2	2		2	2	2	3050	3170	3110	3290	3320
5	23	471	1	0.517308	1	2017	2013	1	1	2	2	1	1	1	1	1		2	2	2			1	2	2	2	2	2	2	1	2	2	2	2		2	2	2	2	2		2	2	2	3010	3020	3050	3110	3170
5	23	472	2	0.190222	1	2017	2012	2	2	1	2	1	2	1	2	1		2	2	2			2	2	2	2	2	2	2	2	2	2	2	2		2	2	2	2	2		2	2	2	3110
5	23	477	2	0.188936	1	2017	2014	2	2	1	2	1	2	1	2	1		2	2	2			2	2	2	2	2	2	2	2	2	2	2	2		2	2	2	2	2		2	2	2	3110
5	23	478	2	0.337569	1	2017	2013	2	2	2	2	1	2	1	2	1		1	2	2			2	2	2	2	2	2	2	1	2	2	2	2		2	2	2	2	2		2	1	1	3090	3110	3320	347080	347080
5	23	479	2	0.386046	1	2017	2014	2	5	1	2	1	2	1	2	1		2	1		2		2	2	2	2	2	2	2	1	2	2	2	2		2	2	2	2	2		2	2	2	3320
5	23	479	2	0.386046	3	2017	2015	2	2	1	2	1	2	1	2	1		2	1		1	2	1	2	2	2	2	2	2	1	2	2	2	2		2	2	2	2	2		2	2	2	3130	3160	3170	3320
5	23	480	2	0.34217	1	2017	2014	5	5	1	2	1	2	1	2	1		2	1		2		2	2	2	2	2	2	2	2	2	2	2	2		2	2	2	2	2		2	1	1	347080	347080
5	23	483	2	0.289412	1	2017	2011	1	1	2	2	1	2	1	2	2	4		2	2			2	2	2	2	2	2	2	2	2	2	2	2		2	2	1	2	2		2	2	2	3080	3110	3410
5	23	486	2	0.317399	1	2017	2013	5	5	2	2	1	2	1	2	1		2	1		2		1	2	2	2	2	1	2	1	2	2	2	2		2	2	2	2	2		2	2	2	3260	3170	3320
5	24	494	1	0.282299	1	2017	2014	1	6	2	2	1	2	1	2	1		2	1		2		2	2	9	2	2	2	2	2	2	2	2	2		2	2	2	2	2		2	2	2	3490
5	24	499	2	1.0044	1	2017	2013	5	5	1	2	1	2	1	2	2	1	1	1		2		2	2	2	1	2	2	2	2	2	2	2	1	1	2	2	2	2	2		2	2	2	3090	3360	3370	3240
5	24	501	2	0.946254	1	2017	2013	1	1	1	2	1	2	1	1	2	4		2	2			1	2	2	2	2	2	2	2	2	2	2	2		2	2	2	9	2		2	2	2	3050	3170	3080	3110
5	24	506	2	0.769855	1	2017	2011	2	2	1	1	2	2	1	2	1		2	2	2			2	2	2	2	2	2	2	1	2	2	2	2		2	2	2	2	2		2	2	2	3110	3320
5	24	506	2	0.769855	1	2017	2011	2	1	2	1	2	2	1	1	1		2	1		2		2	2	1	2	2	2	1	2	2	2	2	2		2	2	2	2	2		2	2	2	3290	3230	3050
5	25	508	1	0.990126	1	2017	2012	2	2	1	2	2	2	1	2	1		1	2	2			1	2	2	2	2	2	2	2	2	2	2	2		2	2	2	2	2		2	2	2	3090	3110	3170
5	25	510	2	1.10377	3	2017	2015	5	5	1	2	1	9	1	9	1		2	1		1	2	2	2	2	1	2	9	9	1	2	2	2	2		2	2	2	2	9		9	9	9	3240	3320	3130	3160
5	25	512	2	1.50389	1	2017	2013	1	1	2	2	1	2	1	2	1		2	2	2			1	2	1	2	2	2	2	2	2	2	2	2		2	2	2	2	2		2	2	2	3110	3170	3230
5	25	513	2	1.1895	1	2017	2013	1	1	2	2	2	2	1	2	1		2	2	2			2	2	2	2	2	2	2	2	2	2	2	2		2	2	2	2	2		2	2	2	3110
5	25	515	2	0.889017	1	2017	2015	5	5	2	2	1	2	1	1	1		2	1		2		1	2	2	1	1	1	2	1	1	2	2	2		2	2	2	2	2		2	2	1	3050	3240	3260	3250	3330
5	25	517	2	0.97577	2	2017	2015	6	5	2	2	2	2	1	2	1		2	1		1	2	2	2	2	2	2	2	2	2	2	2	2	2		2	2	2	2	2		2	2	2	3130	3160
5	25	520	1	1.24725	1	2017	2012	2	5	1	2	1	2	1	2	1		2	1		2		2	2	2	2	2	2	2	2	2	2	2	2		2	2	2	2	2		2	2	2	3490
5	25	522	2	1.53904	1	2017	2014	5	5	1	2	1	2	2		1		2	1		2		1	2	1	1	2	2	2	2	2	2	2	2		2	2	2	2	2		2	2	2	3040	3170	3230	3240
5	25	525	2	0.609458	1	2017	2014	6	2	1	2	1	2	1	2	2	4		2	2			1	1	2	2	2	2	1	1	2	2	2	2		2	2	2	2	2		2	1	2	3080	347080	3110	3320	3290
5	51	528	2	0.16461	1	2017	2011	7	7	1	2	2	2	1	2	1		2	1		2		2	2	2	2	2	1	2	9	2	2	2	1	2	2	2	2	1	2		2	2	2	3260	3360	3420
5	51	532	2	0.185446	1	2017	2012	4	1	1	2	1	2	1	2	2	1	2	2	2			2	2	2	2	1	1	2	1	2	2	2	2		2	2	2	2	2		2	2	1	3110	3250	3260	3320
5	51	532	2	0.185446	1	2017	2011	7	7	1	1	2	2	1	2	1		2	2	2			2	2	2	2	2	2	2	2	2	2	2	2		2	2	2	2	2		2	2	2	3110
5	51	532	2	0.185446	1	2017	2011	7	7	1	1	2	2	2		1		2	2	2			2	2	2	2	2	2	2	2	2	2	2	2		2	2	2	2	2		2	2	2	3040	3110
5	51	534	2	0.171	1	2018	2015	1	1	2	2	2	2	1	1	1		2	2	2			1	2	1	2	2	1	2	1	2	2	2	2		2	2	2	2	2		2	2	2	3050	3110	3170	3230	3260
5	51	535	2	0.20309	1	2017	2015	7	7	2	2	1	2	1	2	1		2	2	1	2		1	1	1	2	1	2	2	2	2	2	2	2		2	2	2	2	2		2	1	1	3110	3170	32002	3230	3250
5	51	536	2	0.131843	1	2017	2015	2	2	1	2	1	2	1	2	2	4		2	2			2	2	2	2	2	2	2	2	2	2	2	2		2	2	2	2	2		2	2	2	3080	3110
5	51	539	2	0.177066	1	2017	2013	1	1	1	2	2	2	2		2	3	1	2	2			2	2	2	2	2	2	2	2	2	2	2	2		2	2	2	2	2		2	1	2	3040	3080	3090	3110	347080
5	51	540	2	0.146658	1	2017	2015	7	1	1	2	2	2	1	2	1		2	2	1	2		1	2	2	1	2	1	2	1	1	2	2	2		2	2	2	2	2		2	2	2	3110	3170	3240	3260	3320
5	51	540	2	0.146658	1	2017	2015	1	1	2	1	2	2	1	1	1		1	2	2			1	2	2	2	2	9	2	9	9	2	2	2		2	2	2	2	2		2	2	2	3050	3090	3110	3170
5	51	542	2	0.128709	1	2017	2012	2	1	1	2	1	2	1	2	1		2	1		2		2	2	2	2	2	2	2	9	2	1	2	2		2	2	2	2	2		2	2	2	3340
5	52	544	2	0.0790138	1	2018	2014	5	5	2	2	2	2	1	2	1		1	1		2		2	2	2	2	1	1	2	2	9	2	2	2		2	2	2	2	2		2	2	2	3090	3250	3260
5	52	545	1	0.0463957	1	2017	2011	1	6	1	2	2	2	1	1	1		2	1		2		2	2	2	2	2	1	2	2	2	2	2	2		2	2	2	2	2		2	2	2	3050	3260
5	52	555	2	0.114349	1	2017	2014	1	1	1	2	2	2	1	2	1		2	1		2		2	2	2	2	2	2	2	2	2	2	2	2		2	2	2	2	2		2	2	2	3490
5	52	556	2	0.128021	1	2017	2013	1	5	2	2	2	2	1	2	1		2	2	2			2	2	2	2	2	2	2	2	9	2	2	2		2	2	2	2	2		2	2	2	3110
5	52	557	2	0.103146	1	2017	2011	5	5	1	2	2	2	1	2	1		1	1		2		2	2	2	2	2	1	2	1	2	2	2	2		2	2	2	2	2		2	2	2	3090	3260	3320
5	53	560	2	0.264594	1	2017	2014	1	1	1	2	1	2	1	2	1		2	1		2		2	2	2	2	2	1	2	9	2	2	2	2		2	2	2	2	2		2	2	2	3260
5	53	560	2	0.264594	1	2017	2014	1	6	1	1	2	2	1	2	1		2	1		2		2	2	2	2	2	2	2	2	2	2	2	2		2	2	2	2	2		2	2	2
5	53	560	2	0.264594	1	2017	2012	1	1	1	1	2	2	1	1	1		1	1		2		1	2	1	2	2	2	1	1	2	2	2	2		2	2	2	2	2		2	1	1	3050	3090	3170	3230	3290
5	53	560	2	0.264594	1	2017	2012	1	1	1	1	2	2	1	1	1		1	1		2		1	2	1	2	2	2	1	1	2	2	2	2		2	2	2	2	2		2	1	1	3050	3090	3170	3230	3290
5	53	563	1	0.268006	1	2017	2011	1	1	2	1	2	2	1	2	1		2	2	2			2	2	2	2	2	2	2	2	2	2	2	2		2	2	2	2	2		2	2	2	3110
5	53	565	1	0.457717	1	2017	2012	1	1	2	1	4	2	1	1	1		2	2	2			1	2	2	2	2	9	2	1	9	2	2	2		2	2	2	2	2		2	2	2	3050	3110	3170	3320
5	53	565	1	0.457717	1	2017	2013	1	1	1	1	2	2	1	2	1		2	2	2			2	2	2	2	2	2	2	2	2	2	2	2		2	2	2	2	2		2	2	2	3110
5	53	567	1	0.329058	1	2017	2011	1	1	1	1	2	2	1	2	1		2	1		2		2	2	2	2	2	1	2	1	2	2	2	2		2	2	2	2	2		2	2	2	3260	3320
5	53	568	1	0.323558	1	2017	2011	1	1	2	1	4	2	1	1	1		2	1		1	1	1	2	2	2	2	2	2	9	9	2	2	2		2	2	2	2	2		2	1	1	3050	3130	3170	347080	347080
5	53	574	2	0.246111	1	2017	2011	1	1	1	1	2	2	1	1	1		2	2	2			1	1	2	2	2	2	2	2	2	2	2	2		2	2	2	2	2		2	2	2	3050	3110	3170	32002
5	53	574	2	0.246111	1	2017	2011	1	1	1	1	2	2	1	1	1		2	2	2			1	2	2	2	2	2	2	9	2	2	2	2		2	2	2	2	2		2	2	2	3050	3110	3170
5	54	580	2	0.193197	1	2017	2015	4	5	2	2	2	2	1	2	1		2	2	2			2	2	2	2	2	2	2	1	9	2	2	1	2	2	2	2	2	2		2	2	2	3110	3360	3320
5	54	581	2	0.127221	1	2017	2015	1	5	1	2	1	2	1	2	2	3	2	2	1	2		2	2	2	2	2	2	2	1	1	2	2	2		2	2	2	2	2		2	2	2	3080	3110	3020	3320	3330
5	54	589	2	0.109188	1	2017	2013	4	5	1	2	1	2	1	2	1		2	2	2			2	2	2	2	2	1	2	2	2	2	2	2		2	2	2	2	2		2	2	2	3110	3260
5	54	589	2	0.109188	1	2017	2015	4	5	2	2	1	2	1	2	1		2	2	2			2	2	2	2	2	1	2	1	9	2	2	2		2	2	2	2	2		2	2	2	3110	3260	3320
5	55	598	2	0.10807	1	2017	2012	1	1	2	2	1	2	1	2	2	4		2	2			2	2	2	2	2	1	2	2	2	2	2	2		2	2	2	2	2		2	1	1	3020	3080	3110	3260
5	55	600	2	0.159667	1	2017	2013	1	6	1	2	1	2	1	2	1		2	1		2		2	1	2	2	2	1	2	1	2	2	2	2		2	2	2	2	2		2	2	2	32003	3260	3320
5	55	600	2	0.159667	1	2017	2013	1	1	1	2	1	2	1	2	1		1	2	1	2		1	1	2	2	2	1	2	1	2	2	2	1	2	2	2	2	2	2		2	2	2	3090	3110	3170	32002	3360
5	55	600	2	0.159667	1	2017	2013	1	1	2	2	1	9	1	1	2	4		2	2			1	2	2	2	2	2	9	9	9	9	2	2		2	2	2	9	2		2	9	9	3020	3050	3080	3110	3170
5	55	604	2	0.15018	1	2017	2014	1	5	2	2	1	2	1	2	1		2	2	2			1	2	2	2	2	2	1	1	2	2	2	2		2	2	2	2	2		2	1	1	3110	3290	3320
5	55	604	2	0.15018	1	2017	-	4	3	1	2	2	2	1	2	1		2	1		2		1	2	2	2	2	2	2	1	2	2	2	2		2	2	2	2	2		2	2	2	3170	3320
5	55	604	2	0.15018	1	2017	2014	1	5	2	2	2	2	1	2	1		2	1		1	2	2	2	2	1	2	1	2	1	2	2	2	2		2	2	2	2	2		2	2	2	3130	3160	3260	3320	3240
5	55	604	2	0.15018	1	2017	2014	4	1	2	2	2	2	1	1	1		9	2	2			1	2	9	9	9	9	9	9	9	9	9	9		9	9	9	9	9		9	9	9	3050	3110	3170
[truncated: 38 more columns]
