# Supplementary material for: Development of an effective illness severity measure and assessment of the impact of perceived illness severity on formal careseeking for fatal illnesses of neonates and infants in six sub-Saharan Africa countries and Pakistan
Source: PLOS Glob Public Health. 2026 May 22;6(5):e0006455. doi: 10.1371/journal.pgph.0006455 (PMC13197068; doi:10.1371/journal.pgph.0006455)
Supplement: S8 Data — (XLSX) [file pgph.0006455.s009.xlsx]

## Sheet: Data
country	StateRegion	urbrur	cluster	standardizedweight158_TZ	vagq4030 - respondent	vagq206y - VASA interview year	vacq124y - year of child's death - VASA	vacq1060 - birthplace	vacq1220 - place of child's death	vacq1090 - child's sex - VASA	vagq409a - electricity	vagq4120 - floor material	vacq4010 - fever	vacq4060 - loose/watery stools	vacq4070 - N loose stools on worst day	vacq4110 - blood in loose/watery stools	vacq4120 - cough	vacq4130 - number of days cough lasted	vacq4140 - severe cough	vacq4150 - vomit after coughing	vacq4160 - difficult breathing	vacq4180 - fast breathing	vacq4200 - chest indrawing	vacq4220 - stridor	vacq4230 - grunting	vacq4240 - wheezing	vacq4250 - convulsions	vacq4260 - unconscious	vacq4280 - stiff neck	vacq4290 - bulging fontanelle	vacq4300 - rash	vacq4340 - blisters with clear fluid	vacq4350 - limbs became very thin	vacq4360 - swollen legs/feet	vacq4380 - skin flaked off in patches	vacq4390 - yellow/reddish hair	vacq4410 - pallor	vacq4420 - swelling in armpits	vacq4430 - whitish rash in mouth	vacq4440 - bleeding	vacq4460 - skin turned black	vacq4471 - road traffic injury	vacq4472 - fall injury	vacq4473 - drowning	vacq4474 - poisoning	vacq4475 - venomous animal bite	vacq4476 - burn injury	vacq4477 - violence injury	vacq4478 - other injury
5	1	2	2	1.62531	1	2018	2014	2	1	2	2	1	1	2			2				2	2	2	2	2	2	1	2	2	2	2		2	2	2	2	2	2	2	2	2	2	2	2	2	2	2	2	2
5	1	2	5	1.25747	1	2017	2013	2	1	2	2	1	2	1	6	2	2				2	2	2	2	2	2	2	2	2	2	2		2	2	2	2	1	2	2	2	2	2	2	2	9	2	2	2	2
5	1	2	19	1.14761	1	2017	2012	1	1	2	1	2	1	2			2				2	2	2	2	2	2	2	2	2	2	2		2	2	2	2	2	2	2	2	2	2	2	2	2	2	2	2	2
5	2	2	34	0.619863	1	2017	2012	5	5	2	2	1	2	2			2				2	2	2	2	2	2	2	2	2	2	2		2	2	2	2	2	2	2	2	2	2	1	2	2	2	2	2	2
5	3	2	41	0.793532	1	2018	2011	1	6	1	1	2	1	2			2				2	1	2	2	2	2	2	2	2	1	2		2	2	2	2	1	2	2	2	2	2	2	2	2	2	2	2	2
5	4	2	66	1.23247	1	2017	2013	1	1	1	2	1	1	2			2				2	1	1	1	2	2	2	2	2	2	2		2	2	2	2	1	2	2	2	2	2	2	2	2	2	2	2	2
5	4	2	68	1.94344	1	2017	2015	1	1	2	1	2	2	2			2				1	2	2	2	1	2	2	2	2	2	2		2	2	2	2	2	2	2	2	2	2	1	2	2	2	1	2	1
5	4	2	73	1.77319	1	2018	2013	2	1	1	1	2	2	1	99	2	2				1	2	2	2	1	2	2	2	2	2	2		2	2	2	2	2	2	2	2	2	2	2	2	2	2	2	2	2
5	4	2	74	1.45557	1	2017	2015	5	1	2	2	1	1	2			2				2	2	2	2	1	2	2	2	2	2	2		2	2	2	2	1	2	2	2	2	2	2	2	2	2	2	2	2
5	4	2	75	1.11548	1	2017	2015	1	1	2	2	2	1	2			2				2	1	1	2	1	2	1	2	2	2	2		2	2	2	2	1	2	1	2	2	2	2	2	2	2	2	2	2
5	4	2	77	1.55261	1	2018	2015	1	1	2	1	2	1	2			2				2	2	2	2	2	2	1	2	2	2	2		2	2	2	2	2	2	2	2	2	2	2	2	2	2	2	2	2
5	5	2	82	1.96965	1	2017	2013	5	1	2	2	1	2	2			2				2	1	2	2	1	2	2	2	2	2	2		2	2	2	2	2	2	2	2	2	2	2	2	2	2	2	2	1
5	5	2	86	1.47007	1	2017	2014	2	6	2	2	1	1	1	4	2	1	2	1	1	2	1	2	2	1	2	2	1	2	2	2		2	1	2	2	1	2	2	1	2	2	2	2	2	2	2	2	2
5	5	2	92	1.85885	1	2017	2011	1	2	1	2	2	1	2			2				1	2	2	1	2	2	2	1	2	2	2		2	2	2	2	2	2	2	2	2	2	2	2	2	2	2	2	2
5	5	2	92	1.85885	1	2017	2012	1	5	2	2	2	2	1	3	2	2				2	1	2	2	1	2	2	1	2	2	2		2	2	2	2	2	2	1	2	2	2	2	2	2	2	2	2	2
5	5	1	94	1.77638	1	2017	2014	2	5	1	1	2	1	2			2				2	2	2	2	2	2	2	2	2	2	2		2	2	2	2	2	2	2	2	2	2	2	2	2	2	2	2	2
5	5	1	94	1.77638	1	2017	2012	5	5	1	1	2	1	2			1	10	1	1	1	2	2	2	1	2	2	2	2	2	2		2	2	2	2	2	2	2	2	2	2	2	2	2	2	2	2	2
5	5	2	100	1.55676	1	2017	2011	2	5	2	2	1	1	2			2				2	1	2	2	2	2	2	2	2	2	2		2	2	2	2	2	2	2	2	2	2	2	2	2	2	2	2	2
5	6	2	102	0.719758	1	2017	2012	2	7	1	2	1	1	1	3	2	2				2	1	2	1	1	2	1	2	2	2	2		2	2	2	2	2	2	2	2	2	2	2	2	2	2	2	2	2
5	6	1	104	1.01929	3	2018	2014	2	1	2	1	2	1	2			2				2	9	2	2	2	2	1	2	2	2	2		2	2	2	2	2	2	2	2	2	2	2	2	2	2	2	2	2
5	6	1	112	0.856286	1	2017	2014	1	6	2	2	1	1	2			2				1	2	9	1	1	2	2	2	1	1	2		1	2	2	2	1	2	2	2	2	2	2	2	2	2	2	2	2
5	6	2	114	0.657126	1	2017	2015	2	5	2	2	2	2	2			2				2	2	2	2	2	2	2	2	2	2	2		2	2	2	2	2	2	2	2	2	2	2	2	2	2	2	2	2
5	6	1	119	1.13367	1	2018	2013	1	1	2	2	1	1	1	2	2	2				2	1	2	2	1	2	2	2	2	2	2		2	2	2	2	1	2	2	2	2	2	2	2	2	2	2	2	2
5	6	1	121	0.771521	1	2017	2015	1	1	2	2	1	1	2			2				1	2	2	2	1	2	2	1	2	2	2		2	2	2	2	2	2	2	2	2	2	2	2	2	2	2	2	2
5	7	1	135	1.97906	1	2017	2010	1	5	2	2	1	2	2			2				2	2	2	2	2	2	2	2	2	2	2		2	2	2	2	2	2	2	1	2	2	2	2	2	2	2	2	2
5	7	1	135	1.97906	1	2017	2010	1	7	1	2	1	2	2			2				2	2	2	2	2	2	2	2	2	2	2		2	2	2	2	2	2	2	1	2	2	2	2	2	2	2	2	2
5	7	1	155	1.85763	1	2018	2011	1	5	2	1	2	1	2			2				2	2	2	2	2	2	2	2	2	2	2		2	2	2	2	2	2	2	2	2	2	2	2	2	2	2	2	2
5	8	2	161	0.638651	1	2017	2011	2	5	2	2	1	1	2			2				2	2	2	2	1	2	2	2	2	2	2		2	2	2	2	2	2	2	2	2	2	2	2	2	2	2	2	2
5	8	1	175	0.51173	1	2017	2013	2	1	1	2	2	2	2			2				2	1	2	1	1	2	2	2	2	2	2		2	2	2	2	2	2	2	2	2	2	2	2	2	2	2	2	2
5	8	1	179	0.580335	1	2017	2011	1	1	2	2	2	1	1	1	2	2				1	2	1	2	1	2	2	2	2	2	2		2	2	2	2	2	2	2	2	2	2	2	2	2	2	2	2	2
5	9	2	182	1.53257	1	2018	2010	2	5	2	2	1	1	2			2				2	2	2	2	2	2	2	2	2	2	2		2	2	2	2	2	2	2	2	2	2	2	2	2	2	2	2	2
5	9	2	184	1.04376	1	2017	2012	2	1	2	2	1	9	2			2				2	2	2	2	1	2	2	2	2	2	2		2	2	2	2	2	2	2	2	2	2	2	2	1	1	2	2	2
5	9	2	189	1.01054	1	2017	2013	1	5	1	1	2	1	2			2				2	2	2	2	1	2	2	2	2	2	1	1	2	2	2	2	2	2	2	2	2	2	2	2	2	2	2	2	2
5	10	2	215	0.967581	1	2017	2014	2	5	2	2	1	1	2			1	3	2	1	1	2	1	2	2	2	2	2	1	2	2		2	2	2	2	2	2	2	2	2	2	2	2	2	2	2	2	2
5	11	2	222	0.776095	1	2017	2014	5	5	1	2	1	2	2			2				2	2	2	2	2	2	1	1	2	2	2		2	2	2	2	2	2	2	2	2	2	2	2	2	2	2	2	2
5	11	2	228	0.726287	5	2017	2015	2	5	2	2	1	1	2			2				2	2	2	2	2	2	2	9	2	2	2		2	2	2	2	2	2	2	2	2	2	2	2	2	2	2	2	2
5	11	1	234	0.71576	1	2017	2014	2	2	1	2	1	1	1	5	2	1	14	2	1	2	2	2	2	1	2	2	2	2	2	2		2	2	2	2	1	2	2	2	2	2	2	2	2	2	2	2	2
5	12	2	241	4.23992	1	2017	2011	2	2	2	2	1	1	2			2				1	2	1	1	1	2	2	2	2	2	2		2	2	2	1	1	2	2	2	2	2	2	2	2	2	2	2	2
5	12	2	243	2.13967	1	2017	2014	1	1	2	2	1	2	2			2				1	2	2	2	1	2	2	2	2	2	2		2	2	2	2	2	2	2	2	2	2	2	2	2	2	2	2	2
5	12	2	243	2.13967	1	2017	2012	1	5	1	2	1	2	1	5	2	2				2	2	2	2	1	2	1	2	2	1	2		2	2	2	2	2	2	2	2	2	2	2	2	2	2	2	2	2
5	12	2	243	2.13967	1	2017	2012	1	1	2	2	1	2	2			2				2	2	2	2	2	2	2	2	2	2	2		2	2	2	2	2	2	2	2	2	2	2	2	2	2	2	2	1
5	12	2	249	2.23532	1	2017	2014	5	1	1	2	1	1	1	99	2	1	3	2	2	2	2	2	2	2	2	2	2	2	2	2		2	2	2	2	2	2	2	2	2	2	2	2	2	2	2	2	2
5	12	2	251	2.07181	1	2017	2014	5	7	1	2	1	2	1	4	2	2				2	1	9	1	1	2	2	2	2	2	2		2	2	2	2	2	2	1	2	2	2	2	2	2	2	2	2	2
5	12	2	255	1.45141	1	2017	2015	1	5	1	1	2	1	2			2				2	2	2	2	2	2	2	2	2	2	2		2	2	2	2	1	2	2	2	2	2	2	2	2	2	2	2	2
5	12	2	259	2.73206	1	2017	2014	5	5	1	2	1	1	1	5	2	2				2	2	2	2	2	2	2	2	2	2	2		2	2	2	2	2	2	2	2	2	2	2	2	2	2	2	2	2
5	13	2	270	0.574002	1	2017	2012	2	5	1	2	1	1	2			1	3	1	2	2	1	2	2	1	2	2	1	2	2	2		2	2	2	2	2	2	2	2	2	2	2	2	2	2	2	2	2
5	13	2	271	1.04487	1	2017	2010	5	1	1	2	1	1	1	3	2	1	98	1	2	1	1	1	1	1	1	2	2	2	2	2		2	2	2	1	1	2	2	2	2	2	2	2	2	2	2	2	2
5	13	2	272	0.789262	1	2017	2016	1	1	2	2	2	1	1	99	1	2				2	2	2	2	2	2	2	2	2	2	2		2	1	1	2	1	2	2	2	2	2	2	2	2	2	2	2	2
5	13	2	275	0.771874	1	2017	2013	4	2	1	2	2	2	2			2				1	2	2	2	2	2	2	2	2	2	2		2	2	2	2	2	2	2	2	2	2	2	2	2	2	2	2	2
5	14	2	283	1.06249	1	2017	2013	2	6	1	2	1	1	2			2				2	2	2	2	1	2	2	1	2	2	2		2	2	2	2	1	2	2	2	2	2	2	2	2	2	2	2	2
5	14	2	284	1.036	1	2017	2015	1	5	2	2	1	1	2			2				1	1	2	2	2	2	1	1	1	2	1	9	2	2	2	2	2	2	2	2	2	2	2	2	2	2	2	2	2
5	14	1	286	1.3218	1	2017	2012	1	1	1	1	2	2	1	4	2	2				1	2	2	2	2	2	2	2	2	2	2		2	2	2	2	2	2	2	2	2	2	2	2	2	2	2	2	2
5	14	2	287	1.25464	1	2017	2014	2	1	2	2	1	1	1	2	1	2				2	1	2	1	1	2	2	1	2	2	2		2	2	2	2	2	2	2	2	2	2	2	2	2	2	2	2	1
5	14	2	296	1.35638	1	2017	2013	4	1	2	1	2	1	2			2				2	2	2	2	2	2	1	2	2	2	2		2	2	2	2	2	2	2	2	2	2	2	2	2	2	2	2	2
5	14	1	297	1.17589	1	2018	2011	5	5	2	2	2	1	1	5	2	1	14	2	2	2	2	2	2	2	2	2	2	2	2	2		2	2	2	2	2	2	2	2	2	2	2	2	2	2	2	2	2
5	14	1	297	1.17589	1	2018	2014	2	5	1	2	1	1	2			2				2	2	2	2	2	2	2	2	2	2	2		2	2	2	2	2	2	2	2	2	2	2	2	2	2	2	2	2
5	14	2	299	1.24007	1	2017	2013	2	1	1	2	1	1	2			2				1	2	1	1	1	2	1	1	1	9	2		2	2	2	2	2	2	2	2	2	2	2	2	2	2	2	2	2
5	15	2	303	0.592138	1	2017	2011	4	5	1	2	1	1	1	10	2	1	56	1	1	1	1	1	2	2	1	1	2	2	2	2		2	2	2	2	1	2	2	2	2	2	2	2	2	2	2	2	2
5	15	2	310	0.576899	1	2017	2011	2	5	2	2	1	1	2			1	2	1	1	2	2	2	2	2	2	2	2	2	2	2		2	2	2	2	2	2	1	2	2	2	2	2	2	2	2	2	2
5	15	2	314	0.870791	1	2017	2013	2	5	2	2	1	1	2			2				2	2	2	2	2	2	2	2	2	2	2		2	2	2	2	2	2	2	2	2	2	2	2	2	2	2	2	2
5	15	1	319	0.735396	1	2017	2011	1	1	2	2	1	2	2			2				2	2	2	2	2	2	2	2	2	2	2		2	2	2	2	2	2	2	2	2	2	2	2	2	2	2	2	1
5	16	2	325	1.04211	1	2017	2013	1	6	2	2	1	1	1	2	2	1	7	1	1	1	1	1	2	2	1	2	1	2	2	2		1	2	2	2	1	2	1	2	2	2	2	2	2	2	2	2	2
5	16	1	332	1.0581	1	2017	2015	1	5	1	2	1	1	1	3	1	1	3	1	1	1	1	9	2	1	2	1	2	2	1	2		2	2	2	2	1	2	2	2	2	2	2	2	2	2	2	2	2
5	16	2	337	1.23353	1	2018		5	5	1	2	1	2	2			2				1	2	1	2	2	2	2	2	2	1	2		2	2	2	2	9	2	2	2	2	2	2	2	2	2	2	2	2
5	16	2	342	1.44585	2	2017	2010	5	1	1	2	1	1	2			2				1	1	2	2	2	2	2	1	2	2	2		2	2	2	2	1	2	2	1	2	2	2	2	2	2	2	2	2
5	17	1	344	1.60266	1	2017	2011	1	1	2	1	2	1	2			2				1	1	1	1	1	2	2	2	2	2	2		2	2	2	2	2	2	2	2	2	2	2	2	2	2	2	2	2
5	17	1	345	0.998017	1	2018	2012	1	6	1	1	2	2	1	15	2	2				1	2	2	2	1	2	2	2	2	2	2		2	2	2	2	2	2	2	2	2	2	2	2	2	2	2	2	2
5	17	2	346	0.892914	1	2018	2014	4	5	2	2	1	2	2			2				2	2	2	2	2	2	1	2	2	2	2		2	2	2	2	2	2	2	2	2	2	2	2	2	2	2	2	2
5	17	2	347	0.737527	1	2018	2015	1	1	1	2	1	2	2			2				2	2	2	2	2	2	1	2	1	2	2		2	2	2	2	1	2	2	2	2	2	2	2	2	2	2	2	2
5	17	2	347	0.737527	1	2018		2	5	1	2	1	1	2			2				2	1	2	2	1	2	2	2	2	2	2		2	2	2	2	2	2	2	2	2	2	2	2	2	2	2	2	2
5	17	2	350	0.726429	1	2018	2015	2	7	1	2	1	2	2			2				2	2	2	2	2	2	2	2	2	2	2		2	2	2	2	2	2	2	2	2	2	2	2	2	2	2	2	2
5	17	2	350	0.726429	1	2018	2011	2	6	1	2	1	2	2			1	28	1	2	2	2	2	2	2	2	2	2	2	2	2		2	2	2	2	2	2	2	2	2	2	2	2	2	2	2	2	2
5	17	2	350	0.726429	1	2018	2013	5	5	2	2	1	2	2			2				1	2	2	2	1	2	1	2	2	2	2		2	2	2	2	2	2	2	2	2	2	2	2	2	2	2	2	2
5	17	1	353	0.914434	1	2018	2012	3	3	1	1	2	1	1	6	2	2				1	2	2	2	1	2	2	1	2	2	2		2	2	2	1	2	2	2	2	2	2	2	2	2	2	2	2	2
5	17	2	355	0.827831	1	2018	2015	5	1	2	2	2	1	1	3	2	1	25	1	1	2	2	2	2	2	2	2	2	1	2	2		2	2	2	1	1	1	1	1	1	2	2	2	2	2	2	2	2
5	17	2	355	0.827831	1	2018	2013	2	4	2	2	1	1	1	99	2	2				1	1	2	2	1	2	2	2	1	2	2		2	2	2	1	2	2	2	2	2	2	2	2	2	2	2	2	2
5	17	1	362	1.21322	1	2018	2014	2	7	2	2	2	1	2			2				2	2	2	2	2	2	2	2	2	2	2		2	2	2	2	1	2	2	2	2	2	2	2	2	2	2	2	2
5	18	2	368	1.19068	2	2017	2011	1	5	1	2	1	2	1	7	2	2				2	2	2	2	1	2	2	2	2	2	2		2	2	2	2	2	2	2	2	2	2	2	2	2	2	2	2	2
5	18	2	375	1.11626	3	2017	2015	5	6	1	2	1	1	2			2				1	1	2	1	1	2	2	2	2	2	2		2	2	2	2	1	2	2	2	2	2	2	2	2	2	2	2	2
5	18	2	376	1.32946	1	2017	2015	2	2	1	2	1	1	2			2				2	1	2	2	1	2	2	2	2	2	2		2	1	2	2	1	2	2	2	2	2	2	2	2	2	2	2	2
5	18	2	378	1.08584	1	2017	2015	5	1	2	2	1	1	1	6	2	1	3	1	1	2	1	1	1	1	2	2	2	2	2	2		2	2	2	2	1	2	2	2	2	2	2	2	2	2	2	2	2
5	18	2	384	2.095	1	2017	2011	2	2	2	2	1	1	2			2				2	1	2	2	1	2	1	1	1	2	2		2	2	2	2	2	2	1	2	2	2	2	2	2	2	2	2	2
5	19	2	387	1.42506	1	2017	2012	5	5	1	2	1	1	2			2				2	2	2	1	2	2	2	1	2	2	2		2	2	2	2	1	2	2	2	2	2	2	2	2	2	2	2	2
5	19	2	387	1.42506	1	2017	2013	1	5	2	2	1	2	2			2				2	2	2	2	2	2	2	2	2	2	2		2	1	1	1	2	2	2	2	2	2	2	2	2	2	2	2	2
5	19	2	388	1.46772	1	2017	2012	5	7	2	2	2	1	2			2				2	1	2	2	2	2	2	2	2	2	2		2	2	2	2	2	2	2	2	2	2	2	2	2	2	2	2	2
5	19	2	389	2.02918	1	2017	2014	1	2	2	2	1	1	1	5	2	1	2	1	2	2	1	2	1	2	2	2	2	2	2	2		2	2	2	2	1	2	1	2	2	2	2	2	2	2	2	2	2
5	19	1	392	3.39984	1	2018	2014	1	5	1	2	1	2	2			2				2	2	2	2	2	2	2	2	2	2	2		2	2	2	2	2	2	2	2	2	2	2	2	2	2	2	2	2
5	20	2	405	0.948779	1	2017	2013	5	1	2	2	1	1	2			2				2	1	2	2	2	2	2	2	2	2	2		2	2	2	2	1	2	2	2	2	2	2	2	2	2	2	2	2
5	20	2	407	1.61163	1	2017	2014	1	1	1	2	2	1	2			2				2	2	2	2	2	2	2	2	2	2	2		1	2	2	2	2	2	1	2	2	2	2	2	2	2	2	2	2
5	20	2	407	1.61163	1	2017	2015	1	1	2	2	2	2	2			2				2	2	2	2	2	2	2	2	2	2	2		2	2	2	2	2	2	1	2	2	2	2	2	2	2	2	2	2
5	20	1	408	0.96165	1	2017	2012	5	1	1	2	2	2	2			2				1	1	1	2	2	1	2	2	2	2	2		2	2	2	2	2	2	2	2	2	2	2	2	2	2	2	2	2
5	20	2	409	0.895361	1	2017	2011	6	5	2	2	1	2	2			2				1	2	2	2	2	1	2	2	2	2	2		2	2	2	2	2	2	2	2	2	2	2	2	2	2	2	2	2
5	20	2	411	1.56685	1	2017	2012	5	5	1	2	1	1	1	5	2	1	99	1	2	1	2	2	2	2	2	2	2	2	2	1	1	1	2	2	1	2	2	1	2	2	2	2	2	2	2	2	2	2
5	20	2	413	1.00917	1	2017	2010	1	5	1	2	1	1	1	3	2	2				2	1	1	1	1	1	1	2	2	1	1	2	2	2	2	1	1	2	2	2	2	2	2	2	2	2	2	2	2
5	20	1	415	0.912447	1	2017	2013	1	1	1	1	2	1	2			2				2	2	2	2	2	2	2	2	2	2	2		2	2	2	2	2	2	2	2	2	2	2	2	2	2	2	2	2
5	20	2	416	0.523705	1	2017	2014	5	5	2	2	1	1	1	3	2	1	7	1	1	1	1	1	2	1	2	1	2	1	2	2		2	2	2	2	2	2	2	2	2	2	2	2	2	2	2	2	2
5	20	2	417	1.10195	1	2017	2012	5	7	2	2	1	1	2			2				2	2	2	2	2	2	1	2	1	2	2		2	2	2	2	2	2	2	2	2	2	2	2	2	2	2	2	2
5	20	2	422	0.763456	1	2017	2015	1	6	1	2	1	1	2			2				2	2	2	2	2	2	2	2	2	2	2		2	2	2	2	2	2	2	2	2	2	2	2	2	2	2	2	2
5	20	2	423	1.10146	1	2017	2011	5	2	2	2	1	1	1	4	2	2				2	2	2	2	2	2	1	1	2	2	2		2	2	2	2	2	2	2	2	2	2	2	2	2	2	2	2	2
5	21	2	428	0.711835	1	2017	2013	1	6	2	2	1	1	2			1	7	2	2	1	1	1	2	1	2	2	2	2	2	2		2	2	2	2	2	2	2	2	2	2	2	2	2	2	2	2	1
5	21	2	436	0.790537	1	2017	2015	1	6	2	1	2	1	2			2				1	1	1	1	1	2	2	2	2	2	2		2	2	2	2	1	2	2	2	2	2	2	2	2	2	2	2	2
5	21	2	442	1.42241	1	2017	2011	5	5	1	2	1	1	1	2	2	1	6	2	1	2	1	1	1	2	2	2	1	1	2	2		2	2	2	2	1	2	1	2	2	2	2	2	2	2	2	2	2
5	22	2	456	0.545544	1	2017	2012	2	2	1	2	1	1	1	7	2	1	7	2	1	1	2	2	1	1	2	2	2	2	2	2		1	1	2	1	2	2	2	2	2	2	2	2	2	2	2	2	2
5	22	2	458	0.520295	1	2017	2011	2	5	1	2	1	2	2			2				2	1	1	2	1	2	2	2	2	2	2		2	2	2	2	2	2	2	2	2	2	2	2	2	2	2	2	2
5	22	1	459	0.519285	1	2017	2014	2	1	1	2	2	2	2			2				2	2	2	2	1	2	2	2	2	2	2		2	2	2	2	1	2	2	2	2	2	2	2	2	2	2	2	2
5	22	2	461	0.515337	1	2017	2014	1	6	1	2	1	1	1	4	1	2				2	2	2	2	2	2	2	2	2	2	2		2	2	2	2	1	2	1	2	2	2	2	2	2	2	2	2	2
5	22	1	463	0.655824	1	2017	2013	1	1	1	1	2	1	2			2				2	1	9	2	1	2	2	1	2	2	2		2	2	2	2	2	2	2	2	2	2	2	2	2	2	2	2	2
5	23	2	472	0.175151	1	2017	2012	5	6	2	2	1	1	1	3	1	2				1	2	2	2	2	2	1	2	2	2	2		2	2	2	2	2	2	2	2	2	2	2	2	2	2	2	2	2
5	23	2	474	0.411579	1	2017	2012	5	1	1	2	1	1	1	4	2	2				2	2	2	2	2	2	2	2	2	2	2		2	2	2	2	2	2	1	2	2	2	2	2	2	2	2	2	2
5	23	2	474	0.411579	1	2017	2013	5	2	2	2	1	1	1	10	2	2				2	2	2	2	2	2	2	2	2	2	2		2	2	2	2	2	2	1	2	2	2	2	2	2	2	2	2	2
5	23	2	475	0.22675	1	2017	2011	1	1	2	2	1	1	2			2				2	2	2	2	2	2	2	2	2	2	2		2	2	2	2	2	2	2	2	2	2	2	2	2	2	2	2	2
5	23	2	478	0.310824	1	2017	2014	1	5	1	2	1	1	2			2				2	2	2	2	2	2	2	2	2	2	2		2	2	2	2	2	2	2	2	2	2	2	2	2	2	2	2	2
5	23	2	482	0.214586	1	2017	2014	5	5	2	2	2	1	2			1	15	1	2	1	2	2	2	2	2	2	2	2	2	2		2	2	2	2	2	2	2	2	2	2	2	2	2	2	2	2	2
5	24	2	487	0.666573	1	2017	2011	4	5	2	2	1	2	2			2				2	2	2	2	2	2	2	2	2	2	2		2	2	2	2	2	2	2	2	2	2	2	1	2	2	2	2	2
5	24	2	488	0.549605	1	2017	2014	2	5	1	2	1	1	2			1	7	2	2	2	2	2	1	2	2	2	2	2	2	2		2	2	2	2	2	2	2	2	2	2	2	2	2	2	2	2	2
5	24	2	490	2.1342	1	2017	2014	2	1	1	2	1	2	2			1	2	1	2	2	1	1	1	1	2	2	2	2	2	2		2	2	2	2	2	2	1	2	2	2	9	2	2	2	2	2	2
5	24	2	490	2.1342	1	2017	2014	4	7	1	2	1	1	1	20	2	2				2	2	2	2	2	2	2	2	2	2	2		2	2	2	2	2	2	2	2	2	2	2	2	2	2	2	2	2
5	24	2	492	0.955467	1	2017	2012	5	5	1	2	1	2	2			1	2	2	2	2	2	2	2	2	2	2	2	2	1	2		2	2	2	2	2	2	2	2	2	2	2	2	2	2	2	2	2
5	24	1	494	0.259933	1	2017	2012	2	5	2	2	1	1	2			2				2	2	2	2	2	2	2	2	2	2	2		2	2	2	2	2	2	2	2	2	2	2	2	2	2	2	2	2
5	24	2	495	0.712066	1	2017	2011	2	2	1	2	1	2	1	6	1	2				2	2	2	2	2	2	2	2	2	2	2		2	2	2	2	2	2	2	2	2	2	2	2	2	2	2	2	2
5	24	2	495	0.712066	1	2017	2015	5	5	1	2	1	1	2			1	0	2	1	2	1	1	1	1	2	2	9	2	2	2		2	2	2	2	1	2	1	2	2	2	2	2	2	2	2	2	2
5	24	2	495	0.712066	1	2017	2010	5	1	2	2	1	1	1	10	2	2				2	2	2	2	2	2	2	2	2	2	2		2	1	2	2	2	2	2	1	2	2	2	2	2	2	2	2	2
5	24	2	497	0.483602	1	2017	2015	4	5	1	2	1	2	2			2				2	2	2	2	2	2	2	2	2	2	2		2	2	2	2	2	2	2	2	2	2	1	2	2	2	2	2	2
5	24	2	497	0.483602	1	2017	2013	4	2	2	2	1	2	1	7	2	2				2	1	1	1	1	1	2	2	2	2	2		2	2	2	2	2	2	1	2	2	2	2	2	2	2	2	2	2
5	24	2	497	0.483602	1	2017	2014	5	5	2	2	1	1	2			2				2	2	2	2	2	2	2	2	2	2	2		2	2	2	2	2	2	2	2	2	2	2	2	2	2	2	2	2
5	24	2	502	0.750651	1	2017	2013	1	5	2	2	1	1	2			2				2	2	2	2	2	2	2	2	2	2	2		2	2	2	2	2	2	2	2	2	2	2	2	2	2	2	2	2
5	24	2	502	0.750651	1	2017	2012	2	5	1	2	1	2	1	3	2	2				1	2	2	2	2	2	2	2	2	2	2		2	2	2	2	2	2	1	2	2	2	2	2	2	2	2	2	2
5	24	2	506	0.70886	1	2017	2014	1	1	1	2	1	1	2			2				2	1	1	2	2	2	2	1	2	2	2		2	1	2	2	1	2	2	1	2	2	2	2	2	2	2	2	2
5	24	2	506	0.70886	1	2017	2013	5	1	2	2	1	1	1	8	2	2				2	2	2	2	1	2	1	2	2	2	2		2	2	2	2	2	2	2	2	2	2	2	2	2	2	2	2	2
5	25	2	507	0.889725	2	2017	2011	2	5	2	2	1	1	2			2				2	2	2	2	1	2	1	1	2	2	2		2	2	2	2	1	2	1	2	2	2	2	2	2	2	2	2	2
5	25	2	509	0.739841	5	2017	2013	1	6	1	2	1	1	2			2				2	1	2	2	1	2	1	1	1	2	2		2	2	2	2	2	2	2	2	2	2	2	2	2	2	2	2	2
5	25	2	509	0.739841	1	2017	2014	1	5	2	2	1	1	2			1	7	1	1	1	1	1	2	2	1	2	2	2	2	2		2	1	2	2	2	2	2	2	2	2	2	2	2	2	2	2	2
5	25	2	510	1.01632	2	2017	2013	5	6	1	2	1	2	2			2				2	2	2	2	2	2	2	2	2	2	2		2	2	2	2	2	2	2	2	2	2	2	2	2	2	2	2	2
5	25	2	513	1.09526	1	2017	2011	1	5	1	2	1	1	2			2				1	2	1	1	2	2	1	1	2	2	2		2	2	2	2	2	2	2	2	2	2	2	2	2	2	2	2	2
5	25	2	517	0.89846	1	2017	2012	5	6	2	2	1	2	2			2				2	2	2	2	2	2	1	1	1	1	2		2	2	2	2	2	2	2	2	2	2	2	2	2	2	2	2	2
5	25	2	518	0.65304	1	2017	2010	2	5	1	2	1	2	2			2				2	2	1	2	2	1	2	1	2	2	2		2	2	2	2	2	2	2	2	2	2	2	2	2	2	2	2	2
5	25	2	527	0.856333	3	2018	2011	1	5	2	2	1	2	2			2				2	2	2	2	2	2	2	2	2	2	2		2	2	2	2	2	2	2	2	2	2	2	2	2	2	2	2	2
5	25	2	527	0.856333	1	2018	2013	5	5	2	2	1	1	2			2				1	2	1	1	1	2	2	1	2	1	2		2	1	2	2	1	2	2	2	2	2	2	2	2	2	2	2	2
5	51	2	529	0.276335	1	2017	2013	7	7	1	2	1	1	2			2				1	2	2	2	2	2	1	2	1	2	2		2	2	2	2	2	2	2	2	2	2	2	2	2	2	2	2	2
5	51	2	537	0.159145	1	2017	2013	7	7	1	1	2	1	1	5	1	1	4	1	2	1	1	1	1	1	1	1	1	1	2	1	1	1	2	2	1	1	2	1	2	2	2	2	2	2	2	2	2	2
5	51	2	537	0.159145	1	2017	2012	7	1	2	2	2	1	2			2				2	2	2	2	2	2	2	2	2	2	2		2	2	2	2	2	2	2	2	2	2	2	2	2	2	2	2	2
5	51	2	537	0.159145	1	2017	2015	7	1	1	2	2	2	2			2				2	2	2	2	2	2	2	2	2	2	2		2	2	2	2	1	2	2	2	1	2	2	2	2	2	2	2	2
5	52	2	544	0.0727536	1	2017	2013	7	7	1	2	2	2	2			2				2	2	2	2	2	2	2	2	2	2	2		2	2	2	2	2	2	2	2	2	2	2	2	2	2	2	2	2
5	52	1	545	0.0427198	1	2017	2014	1	1	2	1	2	1	1	5	2	2				2	2	2	2	2	2	2	2	2	2	2		2	2	2	2	2	2	2	2	2	2	2	2	2	2	2	2	2
5	52	2	546	0.0990257	1	2017	2012	1	1	1	1	2	1	2			2				1	2	1	2	2	2	2	2	2	2	2		2	2	2	2	2	2	2	2	2	2	2	2	2	2	2	2	2
5	52	2	551	0.127319	1	2017	2014	2	5	1	2	1	2	1	6	2	2				2	2	2	2	2	2	2	2	2	2	2		1	2	2	2	2	2	2	2	2	2	2	2	2	2	2	2	2
5	52	2	555	0.105289	1	2017	2011	1	1	2	2	2	1	2			2				1	1	1	1	1	2	2	2	2	2	2		1	1	2	2	1	2	2	2	2	2	2	2	2	2	2	2	2
5	52	2	557	0.0949737	1	2017	2013	1	5	1	1	2	1	2			2				1	1	2	2	2	2	2	2	2	2	2		2	2	2	2	2	2	2	2	2	2	2	2	2	2	2	2	2
5	53	2	560	0.243631	1	2018	2013	1	5	1	2	2	2	2			2				2	2	2	2	2	2	2	2	2	2	2		1	2	2	2	2	2	2	2	2	2	2	2	2	2	2	2	2
5	53	1	563	0.246772	1	2017	2012	1	5	1	1	4	1	1	4	2	2				2	2	2	2	2	2	2	2	2	2	2		1	2	2	2	2	2	2	2	2	2	2	2	2	2	2	2	2
5	53	2	575	0.172174	1	2017	2014	1	5	2	1	2	2	2			2				1	1	2	2	2	2	2	2	2	2	2		2	2	2	2	2	2	2	2	2	2	2	2	2	2	2	2	2
5	54	2	584	0.187017	1	2017	2011	5	1	1	2	1	1	2			2				2	2	2	2	1	2	2	2	2	2	2		1	2	2	2	2	2	2	2	2	2	2	2	2	2	2	2	2
5	54	2	584	0.187017	1	2017	2013	2	5	2	2	1	1	1	4	2	2				2	2	2	2	1	2	2	2	2	2	2		1	2	2	2	2	2	2	2	2	2	2	2	2	2	2	2	2
5	54	2	585	0.222598	1	2017	2015	5	1	1	2	1	2	2			2				2	1	2	2	1	2	1	1	1	2	2		1	2	2	2	1	2	2	2	2	2	2	2	2	2	2	2	2
5	54	2	585	0.222598	1	2017	2012	4	1	1	2	2	2	1	6	2	2				2	1	2	1	1	2	1	1	2	2	2		2	2	2	2	1	2	2	2	2	2	2	2	2	2	2	2	2
5	54	2	589	0.100537	1	2017	2010	5	5	1	2	1	2	2			2				2	2	2	2	2	2	2	2	2	2	2		2	2	2	2	2	2	2	2	2	2	2	2	2	2	2	2	2
5	55	2	600	0.147016	2	2017	2010	4	1	1	2	2	1	2			2				1	2	1	1	1	2	2	9	2	2	2		2	2	2	2	2	2	2	2	2	2	2	2	2	2	2	2	2
5	55	1	608	0.320948	1	2017	2015	1	5	1	1	2	1	2			1	5	2	2	1	1	1	1	1	1	2	1	1	2	2		2	2	2	2	2	2	2	2	2	2	2	2	2	2	2	2	2
[truncated: 51 more columns]
