# Supplementary material for: Development of an effective illness severity measure and assessment of the impact of perceived illness severity on formal careseeking for fatal illnesses of neonates and infants in six sub-Saharan Africa countries and Pakistan
Source: PLOS Glob Public Health. 2026 May 22;6(5):e0006455. doi: 10.1371/journal.pgph.0006455 (PMC13197068; doi:10.1371/journal.pgph.0006455)
Supplement: S9 Data — (XLSX) [file pgph.0006455.s010.xlsx]

## Sheet: Data
province	ape_code	standardizedweight_NN_MZ	q1307 - VASA interview year	q1403 - respondent	q1205c - year of child's death	n2006 - birthplace	q1604 - place of child's death	q1203 - child's sex - survey	q1414a - electricity	q1419a - floor material	n2114 - signs of birth injury	n2118 - breathe immediately after birth	n2119 - difficult breathing at birth	n2121 - cried immmediately after birth	n2122 - minutes after birth cried	n2123 - stopped crying	n2136 - able to suckle on day-0	n2137 - ever able to suckle	n2138 - stopped suckling	n2140 - able to open mouth when stopped suck	n2141 - Spasms/convulsions	n2145 - unresponsive	n2149 - lethargic	n2150 - cord pus	n2151 - cord stump redness	n2152 - cord red extended to skin	n2153 - skin bumps w-pus	n2154 - ulcers/pits	n2155 - fever	n2159 - cold to touch	n2165 - difficult breathing during illness	n2167 - Fast breathing	n2172 - chest indrawing	n2175 - grunting	n2177a - bulging fontanelle	n2178 - yellow skin	n2179 - yellow eyes	n2182 - skin turned black	n2183 - bleeding	n2185 - loose/watery stools	n2186 - N of loose stools	n2189 - vomited everything	ageatdeath_onlydays	mothersage_at_childsdeath	motherschoolyears	hourstravel_to_usualfacility2	illness_started_delivery_fac	formalcare	n2211_1 - Feeding at onset
Manica	6708ZE	1.00064	2018	2	2018	1	3	2	2	1	2	1	1	2	1	9	2	2			2	2	2	2	2		2	2	2	2	1	2	2	2	9	2	2	2	2	2		2	0	17	7	2	2	2	9
Manica	8427CT	0.580596	2018	2	2018	1	3	2	2	2	2	2		1		2	1		2		2	2	1	2	2		2	2	2	2	2	2	2	2	2	2	2	2	2	2		2	22	28	7	3.5	2	1	1
Manica	7246MG	0.326709	2018	2	2018	4	1	2	2	1	2	1	1	2	99	9	2	2			1	1	1	2	2		2	2	2	2	1	1	2	1	2	2	2	1	2	2		2	4	17	10	30.5	2	1	2
Maputo Provincia	6596LR	1.01368	2018	2	2018	3	1	1	1	6	2	1	2	2	98		2	2			2	2	2	9	9		2	2	2	2	2	2	9	2	9	2	2	2	2	2		2	0	17	9	0.5	1	1	9
Maputo Provincia	1461TE	1.39908	2018	2	2018	3	1	1	1	6	2	1	1	2	98		2	2			9	2	1	2	9		2	2	9	9	1	2	9	2	9	2	2	2	2	9		2	1	22	9	1	1	1	1
Maputo Provincia	5152FC	1.81205	2018	2	2018	3	1	2	1	6	2	1	2	2	98		2	2			2	1	2	9	2		2	2	2	9	2	2	9	2	9	2	2	2	2	2		2	0	26	9	0.5	1	1	9
Manica	3235SJ	0.425904	2018	2	2018	4	1	2	1	6	2	1	1	1		2	1		2		2	2	2	2	2		2	2	2	2	1	2	2	2	2	2	2	2	2	2		2	5	28	9	0.5	1	1	1
Manica	9147SP	0.416657	2019	2	2018	1	3	2	1	6	2	1	2	1		2	1		2		2	2	2	2	2		2	2	2	2	2	2	2	9	2	2	2	2	2	2		2	1	25	5	0.5	2	2	1
Manica	9147SP	0.416657	2019	2	2019	3	1	2	1	6	2	1	1	1		2	2	2			2	2	2	2	2		2	2	2	2	1	1	2	2	1	9	2	2	2	2		2	3	35	12	1.66667	1	1	9
Gaza	9730CD	1.27303	2019	2	2018	1	3	2	2	2	2	1	2	1		2	1		1	1	2	2	2	2	2		2	2	2	1	2	2	2	1	2	2	2	2	1	2		2	6	32		5	2	2	1
Niassa	9854YB	0.838475	2019	2	2018	3	1	1	1	6	2	2		2	60	9	2	2			2	2	2	2	2		2	2	2	1	1	2	2	9	2	2	1	2	2	2		2	1	19		0.0333333	1	2	3
Inhambane	6265GM	0.911904	2019	2	2018	5	3	1	2	6	2	2		2	1	9	2	2			1	2	1	1	1	1	2	2	2	2	2	2	2	2	2	2	2	2	2	2		2	3	20		5.5	1	1	3
Zambezia	1124GR	3.15175	2019	5	2018	2	3	1	2	1	2	1	2	1		2	1		2		2	1	1	2	2		2	2	1	1	1	2	1	2	2	2	2	2	2	2		2	7	19	3	10	2	2	2
Zambezia	5652BK	0.56171	2019	2	2018	1	3	1	2	1	2	1	2	1		2	1		2		2	1	1	2	1	1	2	2	1	1	2	2	2	2	2	1	1	2	2	1	4	2	18	24	6	1.01667	2	2	1
Zambezia	7455CT	0.702811	2019	2	2018	3	1	1	2	1	2	1	2	2	12	9	2	2			2	9	1	2	2		2	2	2	2	2	2	2	2	2	2	2	2	2	2		2	0	30	4	1.16667	2		3
Zambezia	9038NN	0.854192	2019	4	2019	1	3	1	2	1	2	1	2	1		2	1		2		2	2	2	2	2		2	2	1	2	1	1	2	2	2	2	2	1	2	2		2	20	18	7	2.66667	2	1	1
Zambezia	9038NN	0.854192	2019	2	2019	5	1	1	2	1	2	1	2	1		1	2	2			2	2	2	2	2		2	2	2	2	1	2	2	2	9	2	2	2	2	2		2	0	18	5	2.5	1	1	3
Gaza	5961FL	0.960322	2019	8	2019	5	2	1	2	6	2	1	2	1		2	1		2		2	2	2	2	2		2	2	2	2	2	2	2	2	2	2	2	2	2	2		2	21	18	6	0.5	2	1	3
Zambezia	1287ML	1.02212	2019	2	2019	5	3	1	2	2	2	1	2	1		1	2	2			2	2	2	2	1	1	2	2	2	2	2	1	2	2	2	2	2	1	2	2		2	2	29		3	2	2	3
Zambezia	1287ML	1.02212	2019	2	2019	5	1	2	2	2	2	1	2	1		2	2	2			2	2	2	2	1	2	2	2	2	2	2	2	2	2	2	2	2	2	2	2		2	2	29		3	2	2	3
Tete	3948AG	0.382592	2019	3	2018	3	1	1	2	1	2	1	2	1		1	1		1	2	2	1	1	2	1	1	2	2	2	1	2	2	2	2	2	2	2	2	2	2		2	2	24		1	1	1	1
Tete	3948AG	0.382592	2019	2	2018	1	1	2	2	1	1	1	2	1		2	1		1	1	2	1	1	2	1	2	2	2	2	1	2	2	1	2	1	2	2	2	2	2		2	1	23		30.5	2	1	1
Tete	3948AG	0.382592	2019	2	2018	4	1	2	2	6	2	1	1	1		1	2	2			2	1	1	2	2		2	2	2	2	2	2	2	2	2	2	2	2	2	2		2	0	25	6	0.0833333	1	1	1
Nampula	9552HJ	1.21872	2019	7	2018	3	1	2	2	1	2	2		2	60	9	2	1	2		1	2	9	2	1	2	2	2	1	2	1	2	2	2	2	2	2	2	2	2		2	1	20	3	1	1	1	3
Manica	1681BM	0.590844	2019	2	2018	3	3	2	2	6	2	1	1	2	3	9	2	2			1	2	1	2	2		2	2	9	2	1	1	2	1	2	2	1	2	2	2		2	3	29	6	1.01667	2		3
Tete	8165AH	0.64447	2019	2	2018	1	3	1	2	1	2	1	2	2	45	9	2	1	1	2	2	2	1	2	2		2	2	2	2	1	1	1	2	9	2	2	2	2	2		2	8	39		4	2	1	3
Tete	9268MF	0.607931	2019	2	2018	3	1	1	1	1	2	1	2	1		2	2	2			2	1	9	9	9		9	2	9	9	2	2	2	2	9	2	9	2	2	2		2	0	38		3.05	1	2	9
Cabo Delgado	7631YS	0.391761	2019	2	2018	1	3	1	2	1	2	1	2	1		2	1		1	1	2	2	1	2	2		2	2	2	2	1	1	2	2	2	2	2	2	2	2		2	4	15	6	30.5	2	1	1
Maputo Provincia	3432ZR	0.738642	2019	2	2019	3	1	1	1	6	2	1	2	1		9	2	2			2	2	9	9	9		2	2	2	2	1	1	2	9	9	2	2	2	2	2		2	2	21	9	0.0833333	2	2	9
Maputo Provincia	6690FL	0.691043	2019	7	2018	3	1	2	1	6	2	1	2	1		2	1		1	1	2	2	1	1	1	1	2	2	2	1	1	1	1	2	2	2	2	2	2	2		1	5	19	11	20.3333	2	1	3
Gaza	6014KJ	1.2287	2019	2	2019	3	1	2	1	6	2	1	1	2	98		2	2			9	9	1	2	9		9	2	2	2	1	2	2	2	9	2	2	2	2	2		2	0	21	7	0.5	1	2	3
Gaza	5076KB	1.2742	2019	2	2019	1	3	1	2	6	2	1	2	1		2	2	2			2	2	2	2	2		2	2	2	1	2	2	1	2	2	2	2	2	2	2		2	0	23	8	6	2	2	3
Zambezia	2138SC	0.875137	2019	3	2018	3	3	1	1	2	2	1	2	1		2	1		2		2	2	1	2	2		2	2	1	2	2	2	2	1	1	2	2	2	2	2		2	10	16	4	0.25	2	1	1
Manica	4223ND	0.789418	2019	2	2018	1	3	1	2	1	2	1	2	1		2	1		2		2	2	2	2	1	1	2	2	2	2	2	2	2	2	2	2	2	2	2	2		2	0	21	5	2	2	2	2
Tete	2239KT	0.370583	2019	2	2018	1	3	2	2	6	2	1	2	2	20	9	1		2		2	2	2	2	2		2	2	2	2	2	2	2	2	2	2	2	2	2	2		2	1	28	7	1.45	2	2	1
Cabo Delgado	3465AY	0.556553	2019	3	2018	3	1	2	2	1	2	1	1	2	0	9	2	2			2	1	1	2	2		2	2	2	2	1	2	2	2	1	1	1	2	2	2		2	0	24	5	6	1	1	3
Manica	4927GF	0.476122	2019	2	2018	3	1	2	1	6	2	1	1	2	98		2	2			2	2	1	2	2		2	2	2	2	1	2	2	2	2	2	2	2	2	2		2	0	19	10	0.666667	1	1	9
Manica	9576BT	0.411803	2019	2	2019	11	1	2	1	6	2	1	1	2	30	9	2	2			2	2	2	2	2		2	2	2	2	1	9	2	2	2	2	2	2	2	2		2	2	22	9	0.666667	2	1	3
Cabo Delgado	9195CP	0.465754	2019	2	2018	4	3	1	2	2	2	1	2	1		1	2	2			2	2	1	2	1	1	2	2	2	2	2	2	1	2	2	2	2	2	1	2		2	2	16		30.3333	2	2	3
Manica	9297ZS	0.408546	2019	2	2019	3	1	1	1	6	2	1	2	2	60	9	2	2			2	2	9	2	2		2	2	1	9	1	1	2	2	2	2	2	2	2	2		2	3	34	9	2	1	1	9
Cabo Delgado	3554HK	1.10131	2019	4	2019	2	3	2	2	1	2	1	2	1		2	2	1	2		2	2	2	2	2		2	2	2	2	2	2	2	2	2	2	2	2	2	2		2	3	27	0	1.16667	2	2	1
Nampula	2238JJ	2.18543	2019	7	2019	1	3	2	2	1	2	1	9	2	99	9	2	2			1	2	9	2	2		2	2	9	2	1	2	1	2	2	2	2	2	2	2		2	1	41	1	5	2	2	3
Nampula	2238JJ	2.18543	2019	7	2019	1	3	2	2	1	2	1	1	1		1	1		1	2	1	2	1	2	2		2	1	2	2	1	1	1	2	9	2	2	2	2	2		2	7	41	1	5	2	2	2
Sofala	9432HF	1.20445	2019	2	2018	5	2	1	2	2	1	1	1	2	99	9	1		1	1	2	1	2	2	1	1	2	2	2	1	1	1	1	1	2	2	2	2	2	2		2	4	32		3.5	1	1	1
Cabo Delgado	4508JR	0.47434	2019	2	2019	12	5	1	2	2	1	1	1	1		1	2	2			2	2	2	2	2		2	2	2	2	1	1	2	1	2	1	2	2	2	1	3	2	2	44	7	12	2	2	3
Cabo Delgado	9799FD	0.497026	2019	2	2019	3	1	1	2	2	2	1	1	2	0	9	2	2			2	2	2	2	2		2	2	2	2	1	1	2	2	2	2	2	2	2	2		2	0	14	4	1	1	1	3
Tete	3708AY	0.991133	2019	6	2018	3	1	1	2	1	2	1	2	1		2	1		1	2	2	1	1	2	2		2	2	2	1	1	1	2	2	1	1	1	2	2	2		2	2	17	0	1.01667	1	1	2
Tete	4897CN	0.820706	2019	2	2018	3	1	2	2	1	2	2		1		1	1		1	2	2	2	2	2	2		2	2	2	2	1	2	2	2	1	2	2	2	2	2		2	0	21	8	3.05	1	1	2
Cabo Delgado	4508JR	0.47434	2019	4	2019	2	3	1	2	2	2	1	2	1		2	1		1	2	2	2	2	2	2		2	2	2	2	2	2	9	2	2	2	2	2	2	2		2	21	20		3.5	2	2	3
Zambezia	6507ZP	0.880975	2019	2	2019	3	3	2	2	1	2	1	2	1		2	2	2			2	2	2	2	2		2	2	2	2	2	2	2	2	2	2	2	2	2	2		2	19	21	2	15.25	2	2	1
Zambezia	4679GC	0.645445	2019	2	2019	1	1	2	2	1	2	1	2	1		2	1		2		2	2	1	1	2		1	1	1	2	2	2	2	1	2	2	2	2	2	2		2	15	18	4	3	2	1	1
Zambezia	1337CS	0.941556	2019	4	2019	3	1	1	2	2	2	2		1		2	2	2			2	2	2	2	2		2	2	1	2	1	2	2	2	2	2	2	2	2	2		2	3	21	5	4	1	1	3
Inhambane	5131DE	0.923809	2019	4	2018	5	2	1	2	6	2	1	2	1		1	2	2			2	2	2	2	9		2	2	2	2	2	2	2	2	2	9	9	2	2	2		2	0	13	8	3.5	1	2	3
Zambezia	5502GH	0.964227	2019	2	2019	3	1	2	2	1	2	1	2	1		1	1		1	2	2	2	2	2	2		2	2	2	2	2	2	2	2	2	1	2	2	2	2		2	0	24	11	15.25	1	2	1
Tete	5244EP	0.469302	2019	2	2019	3	3	2	2	1	2	1	2	2	99	9	1		1	1	2	2	2	2	2		2	2	2	2	2	2	2	2	1	2	2	2	2	2		2	17	39		1.5	2	1	1
Manica	2020GS	0.514675	2019	2	2018	3	1	1	1	1	1	1	1	1		1	2	2			9	1	1	2	2		2	2	2	2	1	9	1	9	2	1	2	2	2	2		2	1	22	5	15.25	2	2	3
Manica	4927GF	0.476122	2019	2	2018	4	1	1	1	6	2	1	9	1		9	2	2			2	2	2	2	2		2	2	2	9	9	2	2	2	2	2	2	2	2	2		2	0	16	8	0.5	2	2	3
Manica	4927GF	0.476122	2019	2	2019	4	3	2	1	6	2	1	2	1		2	1		2		2	2	2	2	2		2	2	2	2	2	2	2	2	2	2	2	2	2	2		2	19	17	8	0.5	2	2	1
Gaza	5076KB	1.2742	2019	2	2019	1	3	2	2	1	2	1	2	1		2	2	1	1	1	1	2	2	2	2		2	2	2	1	2	2	1	2	2	2	2	2	2	2		2	8	23	8	8	2	2	2
Sofala	5707MG	0.860527	2019	2	2018	5	2	2	2	2	1	1	2	2	3	9	2	2			1	1	1	2	2		2	1	2	2	2	1	2	2	9	2	2	2	2	2		2	0	31		0.333333	2	2	3
Sofala	5707MG	0.860527	2019	2	2019	11	2	1	2	1	1	1	2	1		2	1		2		1	2	2	2	2		2	1	2	2	2	2	2	2	2	9	9	2	2	1	1	2	1	25		0.5	2	2	2
Tete	5256RC	0.377019	2019	2	2019	1	3	2	2	1	2	2		2	99	9	2	1	1	1	2	2	2	2	2		2	2	2	2	2	2	2	2	2	2	2	2	2	2		2	7	28		1	2	2	3
Nampula	8708TD	1.67164	2019	6	2019	4	1	1	2	1	2	1	1	1		1	2	2			2	9	9	2	2		2	2	2	2	1	2	2	1	2	2	2	2	2	2		2	0	35		3.01667	1	1	3
Tete	6423BN	0.585199	2019	2	2018	3	1	1	2	1	2	1	2	1		1	2	2			2	2	2	2	2		2	2	2	2	2	2	2	2	2	1	2	2	2	2		2	0	40		12.5	1	1	3
Tete	1049TM	0.538814	2019	2	2018	1	3	1	2	2	2	2		2	99	9	1		1	2	2	2	2	2	2		2	2	2	2	1	1	1	2	2	1	1	2	2	2		2	8	28	2	2.03333	2	2	3
Tete	1693SH	0.621403	2019	2	2018	4	1	1	2	1	2	1	1	1		1	2	2			2	1	1	2	2		2	2	2	1	2	2	2	2	2	1	2	2	2	2		2	0	26		0.25	1	1	3
Tete	1693SH	0.621403	2019	2	2018	1	3	2	2	1	2	2		1		1	2	2			2	2	2	2	2		2	2	2	2	1	2	2	2	2	2	2	2	2	2		2	0	17	3	40.6667	2	2	2
Zambezia	1915YF	1.12199	2019	2	2019	3	3	1	2	2	2	1	2	1		2	2	1	2		2	2	2	2	2		2	2	2	2	2	2	2	2	1	2	2	1	2	2		2	27	29		2.33333	2	2	1
Tete	3152HL	0.508677	2019	2	2019	1	3	1	2	1	2	1	2	1		2	1		2		2	2	2	2	2		2	2	1	2	2	2	2	2	2	2	2	2	2	2		2	3	24		11.2833	2	2	1
Gaza	2546MP	1.19977	2019	2	2018	4	3	2	2	6	2	2		2	98		2	2			1	2	1	2	2		2	2	1	1	1	2	2	1	2	2	2	2	2	2		1	4	35	2	2	1	1	3
Manica	4927GF	0.476122	2019	2	2019	4	3	1	1	1	2	1	2	1		2	1		2		2	2	2	2	2		2	2	1	2	2	2	2	2	2	2	2	2	2	2		2	19	19	7	30.5	2	2	1
Manica	3090PP	0.359327	2019	2	2019	12	5	1	2	1	2	1	2	1		1	2	2			2	2	1	2	2		2	2	2	2	2	2	2	2	2	2	2	2	2	2		2	0	16	8	3	2	2	3
Zambezia	6673HC	0.507525	2019	3	2019	3	1	2	2	1	2	2		2	2	9	1		1	2	2	2	2	2	2		2	2	2	1	2	2	2	2	1	2	2	2	2	2		2	1	32		2.66667	1	1	3
Cabo Delgado	4508JR	0.47434	2019	2	2019	12	1	2	2	1	2	1	2	2	30	9	1		2		2	2	2	2	2		2	2	2	2	2	2	2	2	2	2	2	2	2	2		2	4	25	7	4	2	1	1
Zambezia	9429SE	2.94747	2019	2	2019	1	3	2	2	2	2	1	1	2	60	9	1		1	1	2	2	2	2	2		2	2	1	2	2	1	2	2	1	2	2	2	2	2		2	14	22	5	0.25	2	1	2
Nampula	1985FE	1.54148	2019	7	2018	1	3	2	2	2	2	1	2	1		2	1		1	1	1	1	2	2	2		2	2	1	2	2	2	1	2	2	2	2	2	2	2		2	4	23	0	3	2	2	3
Zambezia	2118JF	0.583553	2019	2	2019	1	3	2	2	6	2	1	2	1		2	1		2		2	2	2	2	2		2	2	2	2	2	2	2	2	2	2	2	2	2	2		2	1	25	4	0.5	2	2	1
Tete	9792HH	0.457809	2019	2	2019	11	4	1	2	1	2	1	2	2	2	9	2	2			2	2	2	2	2		2	2	2	2	2	2	2	2	2	1	1	2	2	2		2	1	18		2.33333	2		2
Tete	2805PE	0.569839	2019	2	2018	11	4	2	2	2	2	1	2	1		1	2	2			2	2	2	2	9		2	2	1	2	2	2	2	2	2	1	2	2	2	2		2	0	31	4	0.166667	2	2	3
Zambezia	2118JF	0.583553	2019	4	2019	2	3	2	2	1	2	1	2	1		2	1		2		1	2	1	2	2		2	2	2	2	1	2	2	2	2	2	2	2	2	1	2	1	14	21	5	2	2	2	1
Zambezia	2118JF	0.583553	2019	2	2018	3	1	1	2	1	2	1	2	1		1	2	2			2	1	2	2	2		2	2	2	2	1	2	2	2	2	2	2	2	2	2		2	0	54	2	2	1	2	3
Zambezia	2118JF	0.583553	2019	4	2019	2	3	2	2	1	2	1	2	1		2	1		2		1	2	1	2	2		2	2	2	2	1	2	2	2	2	2	2	2	2	1	0	1	21	21	5	2	2	2	1
Tete	3948AG	0.382592	2019	2	2019	4	3	2	2	1	2	1	2	1		1	1		2		1	1	1	2	1	1	2	2	1	2	2	2	2	2	2	1	1	2	2	1	2	1	3	17		0.5	2	2	1
Tete	3948AG	0.382592	2019	2	2019	4	3	2	2	1	2	1	2	1		1	1		2		1	1	1	2	1	1	2	2	1	2	2	2	2	2	2	1	1	2	2	1	2	1	3	17		0.5	2	2	1
Sofala	8480YC	2.3607	2019	2	2019	3	1	1	1	6	2	1	2	1		2	1		2		2	9	2	2	2		9	2	2	2	2	2	2	2	2	2	2	2	1	2		2	0	26		30.5	1	1	1
Maputo Provincia	5152FC	1.81205	2019	2	2018	4	5	3	1	6	2	1	2	1		2	2	2			2	2	2	2	2		2	2	2	2	2	2	2	2	9	2	2	2	2	2		2	0	16	7	0.5	1	1	3
Tete	6608NN	0.930815	2019	2	2019	3	1	2	2	1	2	2		2	99	9	2	2			2	9	1	2	9		2	2	2	2	9	9	2	2	2	2	2	2	2	2		2	0	35	2	0.25	1	2	9
Tete	9420KY	0.523312	2019	2	2018	1	3	1	2	2	2	1	2	1		2	1		2		2	2	2	2	2		2	2	1	2	1	2	2	2	1	2	2	2	2	2		2	22	30		0.666667	2	2	1
Tete	9420KY	0.523312	2019	2	2018	3	1	1	2	1	1	1	2	1		1	1		2		2	2	1	2	2		2	2	2	2	2	2	2	2	1	1	1	2	2	2		2	0	24	6	30.5	1	1	2
Tete	5057MP	0.490868	2019	2	2019	3	1	1	2	2	2	1	1	1		1	2	2			2	2	2	2	2		2	2	2	2	2	2	2	2	2	2	2	2	2	2		2	0	31	5	10.1667	1	1	3
Zambezia	1124GR	3.15175	2019	2	2019	2	3	2	2	1	2	1	2	1		2	2	1	1	2	2	1	1	2	1	1	2	2	1	1	2	2	2	2	1	1	1	2	2	2		2	4	27	5	4.06667	2	2	3
Cabo Delgado	4916KL	0.70305	2019	4	2019	4	3	1	2	2	2	1	2	1		1	1		2		2	2	2	2	2		2	2	1	1	2	2	2	2	2	2	2	2	2	1	2	1	9	25	4	0.5	2	1	3
Niassa	9572YY	0.874668	2019	4	2019	5	3	1	1	1	2	2		2	1	9	2	2			1	1	1	2	2		2	2	2	2	9	2	2	1	2	2	2	2	2	2		2	4			30.3333	2	2	3
Cabo Delgado	7132LP	0.366397	2019	2	2019	4	3	1	2	1	2	1	2	1		1	1		2		2	2	2	2	2		2	2	2	2	1	2	2	2	2	2	2	2	2	2		2	5	16	2	2	2	2	1
Manica	4223ND	0.789418	2019	2	2019	4	3	2	2	1	2	1	2	1		1	2	1	1	2	2	2	1	1	2		2	2	2	1	2	2	2	2	2	2	2	2	2	2		2	10	16	6	0.666667	2	1	2
Cabo Delgado	7945NS	0.518205	2019	2	2018	1	3	2	2	2	2	1	2	1		1	1		1	1	2	2	1	2	2		2	2	1	1	2	2	2	2	2	2	2	2	2	2		2	1	33	1	1.75	2	2	2
Zambezia	3138DF	2.19731	2019	2	2018	1	3	1	2	2	2	1	2	1		2	2	1	2		2	2	2	2	1	1	2	2	1	2	2	2	2	2	1	2	2	2	2	2		2	3	19	6	5.33333	2	2	1
Zambezia	3138DF	2.19731	2019	2	2018	3	1	2	2	1	2	1	2	1		1	2	2			1	1	1	2	2		2	2	1	1	2	2	2	2	2	2	2	2	2	2		2	2	18	5	3.05	1	1	3
Zambezia	8689GH	1.08333	2019	2	2019	1	3	1	2	2	2	1	2	1		1	2	2			2	2	2	2	2		2	2	2	2	2	2	2	2	1	2	2	2	2	2		2	0	19	1	3.5	2	2	3
Tete	9268MF	0.607931	2019	2	2019	1	3	2	2	1	2	1	2	1		2	2	1	1	1	2	2	2	2	2		2	2	2	2	2	2	2	2	2	2	2	2	2	2		2	15	18		4	2	2	1
Inhambane	4988JZ	1.0177	2019	2	2019	4	2	3	2	6	2	1	1	2	0	9	2	2			2	2	1	9	2		2	2	2	2	1	2	2	2	2	9	2	2	2	2		2	0	33	5	0.5	1	1	3
Manica	8657RL	0.338022	2019	2	2019	4	3	2	1	1	2	1	2	1		1	2	2			2	2	1	2	2		2	2	2	2	2	2	2	2	2	1	2	2	2	2		2	1	18	11	0.333333	2	2	3
Manica	9147SP	0.416657	2019	2	2019	3	3	2	1	6	2	1	2	1		2	1		2		2	2	2	2	2		2	2	2	2	2	2	2	2	2	2	2	2	2	2		2	22	24	11	0.5	2	2	1
Niassa	1226YE	3.00303	2019	2	2018	5	1	1	2	2	2	1	1	2	99	9	2	2			2	2	1	2	2		2	2	2	2	2	1	2	2	2	2	2	2	2	2		2	2	34		2.5	2	2	3
Zambezia	8208ZP	0.840599	2019	2	2019	1	3	2	2	1	2	1	1	1		2	1		2		1	2	2	2	2		2	2	2	2	2	2	2	2	1	1	2	2	2	2		2	3	28	3	4.5	2	2	3
Zambezia	4796DP	0.761142	2019	2	2019	3	3	1	2	1	2	1	2	1		2	1		2		2	2	1	2	2		2	2	1	2	2	2	2	1	2	2	1	2	2	2		2	5	29	4	2.5	2	2	3
Cabo Delgado	3796SN	0.44	2019	2	2018	1	3	2	2	1	2	1	2	2	2	9	2	1	1	1	1	2	1	2	1	1	2	2	2	1	2	2	1	2	2	1	2	1	2	1	1	2	2	29		1015.65	2	2	3
Nampula	5689ZA	1.49951	2019	7	2019	1	3	1	2	2	2	1	2	2	99	9	2	2			2	2	2	2	2		2	2	2	2	2	2	2	2	2	2	2	2	2	2		2	0	32	2	1.5	2	2	9
Niassa	5991MK	1.39592	2019	2	2019	11	3	2	2	2	2	1	2	1		2	1		2		2	2	1	2	2		2	2	2	1	2	2	2	2	1	2	2	2	2	2		2	25	24		1.66667	2	2	1
Cabo Delgado	8440PN	0.544362	2019	2	2019	5	1	1	2	1	2	1	1	2	0	9	2	2			2	1	2	2	2		2	2	2	1	1	2	2	2	2	2	2	2	2	2		2	1	20	4	2	1	2	3
Tete	7512JJ	2.0714	2019	2	2019	3	3	1	1	6	2	2		2	88	9	2	1	1	1	1	2	2	2	2		2	2	2	2	1	2	2	1	1	2	2	2	2	2		2	11	32	8	1.5	2	2	1
Gaza	7348BJ	0.894179	2019	2	2018	3	1	1	1	5	2	2		2	99	9	9	9			9	9	9	9	9		9	9	9	9	9	9	9	9	9	9	9	9	9	9		9	0	17	5	2	2	2	9
Gaza	5755FG	1.35447	2019	2	2019	3	3	2	2	2	2	1	2	1		1	2	2			1	2	1	2	2		2	2	2	2	2	2	1	1	2	2	2	2	2	2		2	22	19		2	2	2	2
Gaza	1963BF	1.72665	2019	2	2019	3	1	1	2	6	2	1	2	1		2	1		2		2	2	2	2	2		2	2	2	2	2	2	2	2	2	2	2	2	2	2		2	2	39	4	4	1	2	1
Cabo Delgado	8440PN	0.544362	2019	8	2018	1	3	2	2	1	2	1	2	1		2	1		2		2	2	2	2	1	2	2	2	2	2	2	2	2	2	2	2	2	2	2	2		2	1	34	1	1	2	2	1
Tete	7097JP	1.81886	2019	2	2018	1	3	2	2	1	2	2		1		2	1		2		2	2	1	2	2		2	2	1	2	1	1	1	2	2	2	2	2	2	2		1	7	21	1	2	2	2	2
Nampula	9398NR	1.79954	2019	6	2019	3	1	1	1	1	2	1	1	1		2	2	1	2		1	9	9	2	1	2	2	2	2	1	1	1	2	2	2	1	2	2	2	2		2	8	19	11	15.1667	1	1	3
Manica	6938KK	0.434975	2019	2	2019	11	3	2	2	1	2	1	2	2	10	9	2	2			2	2	2	2	2		2	2	2	2	2	2	2	2	9	2	2	2	2	2		2	2	23		0.5	2	2	2
Maputo Cidade	2136HG	0.77512	2019	2	2019	3	4	1	1	6	2	1	1	1		2	1		2		2	2	9	2	9		2	2	9	1	1	1	9	2	1	1	9	2	2	2		2	2	22	1	1	2	2	1
Niassa	7045MB	0.780266	2019	2	2019	1	3	2	2	2	1	1	2	1		2	1		2		1	2	2	2	2		2	2	1	2	2	2	2	2	2	2	2	2	2	2		2	20	30	3	2.5	2	2	1
Maputo Provincia	6099HD	0.712437	2019	2	2019	1	4	1	1	1	2	1	2	1		2	1		2		2	9	2	2	2		2	2	2	2	2	2	2	2	1	1	2	2	2	1	99	1	8	19	5	1	2	2	1
Maputo Provincia	1005HY	1.33374	2019	2	2019	1	3	2	2	1	2	1	2	1		2	1		2		2	2	1	2	2		2	2	2	2	2	2	2	2	2	2	2	2	2	2		2	2	18	5	0.75	2	2	1
Zambezia	5514CA	0.396452	2019	2	2019	3	1	1	2	6	2	1	2	2	1	9	2	2			2	2	1	2	2		2	2	2	2	2	2	2	2	2	2	2	2	2	2		2	0	29		0.166667	1	2	3
Zambezia	5514CA	0.396452	2019	2	2019	1	3	1	2	1	2	2		1		2	1		2		2	2	2	2	2		2	2	2	2	2	2	2	2	2	2	2	2	2	2		2	12	28		0.333333	2	2	1
Manica	9851FE	0.683089	2019	2	2019	1	4	1	2	1	2	1	2	1		2	1		2		2	2	2	2	2		2	2	2	2	2	2	2	2	2	2	2	2	2	2		2	0	19	6	3	2	1	1
Nampula	6736JB	2.76118	2019	6	2018	2	3	1	2	1	2	1	1	1		1	2	2			1	9	9	2	1	2	2	2	1	2	1	2	1	9	2	2	2	2	2	2		2	0	21	1	3	2	2	3
Nampula	6736JB	2.76118	2019	7	2018	2	3	2	2	1	2	1	2	1		2	1		2		9	9	2	2	2		2	2	2	2	2	2	2	2	2	2	2	2	2	2		2	3	21	1	3	2	2	1
Tete	7512JJ	2.0714	2019	2	2019	11	4	1	1	6	2	1	2	1		2	2	2			2	2	2	2	2		2	2	2	1	2	2	2	2	2	2	2	2	2	2		2	0	26	12	0.75	2	1	3
Cabo Delgado	3796SN	0.44	2019	2	2019	1	3	2	2	1	2	1	2	1		2	1		1	1	2	2	1	2	2		2	2	1	2	2	1	1	2	2	2	2	2	2	2		2	8	20	4		2	2	3
Cabo Delgado	6149ME	0.483979	2019	2	2018	4	3	2	2	1	9	2		1		2	9	1	1	2	2	2	1	2	2		2	2	2	2	1	2	1	2	2	2	2	2	2	2		2	10	24	1	1	2	2	2
Cabo Delgado	3796SN	0.44	2019	2	2019	1	3	1	2	1	2	1	2	1		2	1		2		2	2	2	9	9		9	2	2	2	2	2	2	2	2	1	2	2	2	2		2	2	14	2	1	2	2	1
Tete	4291MB	0.537095	2019	2	2019	1	3	1	2	1	2	1	2	1		2	1		2		2	2	2	2	2		2	2	2	2	2	2	2	2	2	2	2	2	2	2		2	4	20	5	9	2	2	1
Tete	7841BS	0.825742	2019	2	2019	1	3	1	2	1	2	1	1	2	0	9	2	2			2	2	2	2	2		2	2	2	2	1	2	2	2	2	2	2	2	2	2		2	0	30		0.5	2	2	9
Tete	4291MB	0.537095	2019	2	2019	3	1	1	2	1	2	1	9	1		1	2	2			9	9	9	2	2		2	2	2	9	9	9	9	9	2	2	2	2	2	2		2	0	17	7	1	1	2	3
Gaza	3165NB	0.842708	2019	2	2019	3	1	2	1	6	1	2		2	98		2	2			1	2	1	2	2		2	2	2	9	1	2	2	2	2	2	2	2	2	2		2	1	37	2	2	1	1	2
Inhambane	1031JL	1.14381	2019	2	2019	4	1	3	2	1	2	1	2	1		1	2	2			2	2	1	2	2		2	2	2	2	2	1	2	2	2	2	2	2	2	2		2	2	20	9	2.03333	1	1	3
Zambezia	1124GR	3.15175	2019	3	2019	1	3	1	2	1	2	2		1		2	1		2		2	2	2	2	2		2	2	2	2	2	2	2	2	2	2	2	2	2	2		2	7	18		4.5	2	2	1
Tete	5256RC	0.377019	2019	2	2018	1	3	1	1	1	2	1	2	1		2	1		2		2	2	2	2	2		2	2	2	1	1	1	1	2	2	2	2	2	2	2		2	5	18	1	8	2	2	3
Tete	5256RC	0.377019	2019	2	2019	1	3	1	2	1	2	1	2	1		2	1		1	2	2	2	1	2	2		2	2	2	2	1	1	1	2	2	2	2	2	2	2		2	4	18		9	2	2	3
Tete	5926JB	2.72867	2019	2	2019	1	3	2	2	1	2	1	2	1		2	2	2			2	9	2	2	2		2	2	2	2	2	2	2	2	2	2	2	2	2	2		2	0	23		4	2	2	1
Tete	4291MB	0.537095	2019	2	2018	1	3	1	2	1	2	1	2	1		2	2	2			2	2	2	2	1	1	2	2	2	1	2	1	2	2	2	1	2	1	2	2		2	1	32	3	2	2	2	3
Tete	4291MB	0.537095	2019	2	2018	1	3	2	2	1	2	1	2	1		2	1		2		2	2	2	2	2		2	2	2	2	1	1	1	2	2	1	2	2	2	2		2	7	32	3	2	2	2	2
Tete	2270LH	0.635486	2019	2	2018	1	3	2	2	1	2	1	1	1		1	2	1	1	2	2	2	1	2	1	1	2	2	2	2	1	2	2	1	1	1	2	2	2	2		2	0	23		6	2	2	3
Zambezia	3194MP	1.48047	2019	3	2019	1	3	1	2	1	2	1	2	1		2	1		2		2	1	2	2	2		2	2	2	2	1	2	2	2	2	2	2	2	2	2		2	22	29	3	5	2	2	1
Manica	9576BT	0.411803	2019	2	2019	4	1	2	1	6	2	1	2	1		9	2	2			2	2	9	9	9		2	2	2	2	2	2	2	2	9	2	2	2	2	2		2	0	23	6	0.25	1	1	3
Nampula	6736JB	2.76118	2019	7	2018	2	3	2	2	1	2	1	2	1		2	1		2		9	9	2	2	2		2	2	2	2	2	2	2	2	2	2	2	2	2	2		2	3	21	1	3	2	2	1
Zambezia	2692BF	1.30235	2019	2	2018	3	3	1	2	1	2	1	2	2	11	9	2	2			2	2	1	9	1	2	2	2	2	2	2	2	2	2	2	2	2	2	2	2		2	12	17	6	169.65	2	2	3
Zambezia	5604YK	1.33392	2019	3	2019	1	1	1	2	1	2	1	2	1		1	2	2			2	1	2	2	2		2	2	2	1	2	2	2	2	2	2	2	2	1	2		2	0	23	3	3	2		9
Cabo Delgado	6149ME	0.483979	2019	2	2019	11	5	1	2	2	2	1	2	2	0	9	2	2			2	2	2	2	2		2	2	2	2	2	2	2	2	2	2	2	2	2	2		2	0	24	4	2	2	2	3
Cabo Delgado	4814RJ	1.61463	2019	2	2019	1	3	2	2	2	2	1	2	1		2	1		1	1	2	2	2	2	2		2	2	1	2	2	2	2	2	2	2	2	2	1	2		2	4	33	1	15	2	2	1
Cabo Delgado	4814RJ	1.61463	2019	2	2019	1	3	1	2	2	2	2		1		2	1		2		2	2	2	2	2		2	2	2	2	2	2	2	2	2	2	2	2	2	2		2	7	33	1	15	2	2	1
Manica	2356PN	0.621323	2019	2	2019	11	4	1	1	6	2	1	2	1		2	2	2			2	2	1	2	2		2	2	2	2	2	2	2	2	2	2	2	2	2	2		2	0	27	7	0.5	2	1	3
Manica	4927GF	0.476122	2019	2	2019	4	1	2	1	6	2	1	2	1		2	1		2		2	2	2	2	9		2	2	2	2	2	2	9	2	2	2	2	2	2	2		2	1	18	8	0.5	1	1	1
Manica	4927GF	0.476122	2019	2	2019	4	1	2	1	6	2	1	1	2	4	9	2	2			2	2	2	2	2		2	2	2	2	1	2	1	2	2	2	2	2	2	2		2	0	19	4	0.5	1	1	3
Manica	7470JD	0.758128	2019	2	2019	1	3	2	2	1	2	1	2	1		2	1		2		2	2	2	2	2		2	2	2	2	2	2	2	2	2	2	2	2	2	2		2	0	23	7	1	2	2	1
Manica	7470JD	0.758128	2019	2	2019	1	3	1	2	1	2	1	2	1		2	1		2		2	2	2	2	2		2	2	2	2	2	2	2	2	2	2	2	2	2	2		2	5	23	7	1	2	2	1
Maputo Provincia	3503KJ	0.830015	2019	2	2019	3	1	2	1	6	9	1	1	2	99	9	9	9			9	9	9	9	9		9	9	9	9	9	9	9	9	9	9	9	9	9	9		9	1	17	10	1	2	2	9
Manica	7844ZM	0.414088	2019	2	2018	3	1	2	1	6	2	1	1	2	0	9	2	2			2	9	9	2	2		2	2	2	2	1	9	2	9	2	2	2	2	2	2		2	2	31	6	35.5	1	1	3
Niassa	9854YB	0.838475	2019	2	2019	3	2	1	1	6	2	1	2	2	98		2	2			2	2	2	2	2		2	2	2	2	2	2	2	2	2	2	2	2	2	2		2	1	18	7	0.333333	1	1	3
Niassa	2230MS	0.902138	2019	2	2019	4	3	2	1	6	2	1	2	1		2	1		2		2	2	2	2	2		2	2	1	9	2	2	9	2	2	2	2	2	2	2		2	3	19	12	0.166667	2	1	1
Niassa	2230MS	0.902138	2019	2	2019	5	1	1	1	6	2	9	1	1		1	2	2			2	9	2	2	9		9	2	9	9	1	9	9	2	2	2	2	2	2	2		2	0	18	9	0.166667	1	1	3
Niassa	9854YB	0.838475	2019	4	2019	3	1	1	1	6	2	1	2	1		2	2	1	2		2	2	9	2	2		2	2	2	2	2	2	2	2	2	2	2	2	2	2		2	23	23	5	30.3333	2	2	9
Tete	2107TL	1.25322	2019	2	2019	4	3	2	2	1	2	1	2	1		2	1		2		2	2	2	2	2		2	2	2	2	2	2	2	2	2	1	2	2	1	2		2	3	22		15	2	2	1
Manica	1286SY	0.936261	2019	2	2019	12	5	2	2	2	2	1	2	1		1	1		2		2	2	1	2	2		2	2	2	2	1	2	2	2	2	2	2	2	2	2		2	1	19		1.5	2	2	1
Manica	4277GZ	0.96044	2019	2	2019	3	3	1	2	2	2	1	1	2	0	9	2	2			2	2	1	2	2		2	2	2	1	1	2	2	2	1	2	2	2	2	2		2	1	27	8	0.5	1	1	3
Manica	7246MG	0.326709	2019	2	2019	4	2	1	2	1	2	1	2	1		1	1		1	2	2	2	1	2	2		2	2	2	2	2	2	2	2	2	2	2	2	2	2		2	0	36		0.666667	1	2	2
Manica	7246MG	0.326709	2019	2	2019	12	5	2	2	1	2	1	2	1		1	2	2			2	2	2	2	2		2	2	2	1	2	2	2	2	2	2	2	2	2	2		2	0	35		1	2	2	3
Manica	2319JJ	1.17238	2019	2	2019	4	3	1	2	2	2	1	2	1		2	1		1	1	2	2	1	2	2		2	2	2	1	2	2	2	2	2	2	2	2	2	2		2	6	23	5	1.5	2	2	3
Manica	2319JJ	1.17238	2019	2	2019	4	3	1	2	2	2	1	2	1		1	2	2			2	2	1	2	2		2	2	2	2	2	2	2	2	2	1	2	2	2	2		2	7	23	5	1.5	2	2	3
Nampula	9544AP	1.85374	2019	7	2018	5	2	2	2	1	2	1	1	1		1	2	2			2	2	9	2	2		2	2	2	2	2	2	2	2	2	2	2	2	2	2		2	1	16	1	2	1	1	3
Niassa	1955JT	0.843789	2019	2	2019	5	3	1	1	1	2	1	2	1		1	2	1	2		1	2	2	2	2		2	2	2	2	2	2	2	2	2	2	2	2	2	2		2	9	19		20.1667	2	2	1
Nampula	2238JJ	2.18543	2019	7	2019	1	3	2	2	2	2	2		1		2	1		2		1	9	1	2	2		2	2	2	2	1	1	2	2	1	2	2	2	2	2		2	6	29	2	2.66667	2	2	1
Zambezia	7340CS	0.757214	2019	5	2019	1	3	2	2	1	2	1	2	1		2	1		2		2	2	2	2	2		2	2	1	2	2	2	2	2	1	2	2	2	2	2		2	8	24	3	3.16667	2	2	2
Tete	8453ZG	1.07629	2019	2	2018	1	3	1	1	1	2	1	2	1		2	1		2		1	1	1	2	2		2	2	2	2	2	2	1	2	2	2	2	2	2	2		2	1	38	3	8	2	2	2
Nampula	6135EP	2.4467	2019	6	2019	1	3	1	2	2	2	1	1	1		9	2	2			2	1	9	2	2		2	2	9	9	1	2	2	9	2	9	2	2	2	2		2	0	38	3	2.75	2	2	3
Cabo Delgado	9873HH	0.732795	2019	2	2019	4	1	1	2	1	2	1	2	1		2	1		1	1	2	2	2	2	2		2	2	2	1	2	2	2	2	2	2	2	2	2	2		2	12	23	2	5.08333	1	1	3
Nampula	9552HJ	1.21872	2019	7	2018	4	3	2	2	2	2	1	2	1		2	1		1	2	2	2	1	2	2		2	2	2	1	1	2	2	1	2	9	2	2	2	2		2	7	16	2	1	2	1	2
Nampula	5413DZ	2.01934	2019	7	2018	5	3	2	2	1	2	1	1	1		1	2	1	1	2	2	2	9	2	2		2	2	2	2	1	2	1	1	2	2	2	2	2	2		2	2	18	5	120	2	2	2
Maputo Provincia	6099HD	0.712437	2019	2	2018	3	1	3	1	6	1	9	1	9	99	9	2	9			9	9	9	9	9		2	2	9	9	1	1	1	9	2	9	9	9	9	9		9	14	33	6	0.5	2	2	9
Niassa	2195YS	2.47084	2019	2	2019	1	3	2	2	1	2	1	2	1		2	2	2			2	2	2	2	2		2	1	1	2	2	2	2	2	2	2	2	2	2	2		2	10	50		0.5	2	1	1
Cabo Delgado	3982JB	0.694508	2019	2	2019	4	3	2	2	1	2	1	1	2	99	9	2	2			2	2	1	2	2		2	2	2	2	1	2	2	2	2	2	2	2	2	2		2	1	24	4		2	2	3
Zambezia	1287ML	1.02212	2019	2	2019	12	5	1	2	1	2	1	2	1		2	1		1	1	2	2	1	2	2		2	2	1	1	2	2	2	2	2	2	2	2	2	2		2	23	18	2	3	2	1	2
Zambezia	5104MC	1.56839	2019	2	2019	1	3	2	2	1	2	1	2	1		2	1		2		2	2	2	2	2		2	2	2	1	1	1	2	2	2	2	2	2	1	2		2	2	22	7	3	2	1	1
Zambezia	7066BF	1.53022	2019	2	2018	3	3	1	2	1	2	1	2	1		2	1		2		2	2	2	2	2		2	2	2	2	2	2	2	2	2	2	2	2	2	2		2	15	17	7	1	2	2	1
Tete	7792KZ	0.271691	2019	2	2019	4	1	2	1	1	2	1	2	2	0	9	2	2			2	2	2	2	2		2	2	2	2	2	2	2	2	2	2	2	2	2	2		2	0	17	7	0.833333	1	2	3
Maputo Provincia	1005HY	1.33374	2019	2	2019	2	5	3	2	1	2	1	2	2	60	9	1		1	1	2	2	2	2	2		2	2	2	1	1	2	1	1	2	2	2	2	2	2		2	1	17	4		2	2	1
Cabo Delgado	3796SN	0.44	2019	2	2019	2	5	2	2	1	2	1	1	1		2	1		1	1	2	2	1	2	9		2	2	1	2	1	2	2	2	2	1	2	2	2	2		2	3	27			2	2	2
Niassa	4710FJ	1.68032	2019	2	2018	4	3	2	2	2	2	1	1	1		2	2	2			2	2	2	2	2		2	2	2	2	1	2	1	1	2	2	2	2	2	2		2	1	21	4	0.75	2	2	1
Tete	6783BR	0.535812	2019	2	2019	3	1	1	2	1	2	1	2	1		2	2	2			2	2	2	2	2		2	2	2	2	2	2	2	2	2	2	2	2	2	2		2	0	20	7	1	1	1	3
Tete	3451FC	0.692151	2019	2	2019	3	3	2	2	1	2	1	2	1		2	2	2			2	2	2	2	2		2	2	1	2	1	2	2	2	1	2	2	2	2	2		2	25	20	1	30.5	2	1	2
Cabo Delgado	3982JB	0.694508	2019	2	2019	4	1	2	2	2	2	1	1	2	99	9	2	2			2	2	1	2	2		2	2	2	2	1	2	2	2	2	2	2	2	2	2		2	1	24	4	0	1	2	3
Niassa	1226YE	3.00303	2019	2	2019	1	3	1	2	2	2	1	2	1		2	2	2			2	2	1	2	2		2	2	9	9	1	1	2	2	1	2	2	9	1	2		2	0	45		2.03333	2	2	3
Tete	9884CM	0.372842	2019	2	2019	3	1	1	2	1	2	1	2	1		2	2	2			1	1	2	2	2		2	2	2	2	2	2	2	1	2	2	2	2	2	2		2	1	19	10	1	1	1	3
Tete	6423BN	0.585199	2019	2	2019	11	3	2	2	1	2	1	2	1		2	1		2		2	2	2	2	2		2	2	2	2	2	2	2	2	2	2	2	2	2	2		2	11	26		1	2	2	1
Tete	3708AY	0.991133	2019	2	2019	1	3	2	2	1	2	1	2	1		1	2	2			2	2	2	2	2		2	2	2	2	2	2	1	2	2	2	2	2	2	2		2	0	41	4	1.01667	2	2	9
Manica	3721HE	0.660836	2019	2	2019	1	3	1	2	2	2	1	2	1		1	2	2			2	2	2	2	1	1	2	2	2	2	2	2	2	2	2	2	2	2	1	2		2	2	18	6	1	2	1	2
Manica	8657RL	0.338022	2019	2	2018	4	1	1	1	5	2	1	1	2	98		2	2			2	2	1	2	2		2	2	2	2	1	2	2	2	2	2	2	2	2	2		2	0	25	12	0.25	1	1	3
Manica	4313KJ	0.796937	2019	2	2019	4	2	3	2	1	2	1	1	2	0	9	2	2			2	2	2	2	2		2	2	2	2	1	1	2	1	2	2	2	2	1	2		2	0	18	7	0.5	1	1	3
Manica	9147SP	0.416657	2019	2	2019	3	1	1	2	2	2	1	1	1		1	2	2			9	2	1	2	2		2	2	9	9	1	2	2	2	2	2	2	2	2	2		2	0	25	6	0.333333	1	1	3
Nampula	1487SB	3.62322	2019	7	2019	4	2	2	2	2	2	1	2	1		2	1		1	1	2	9	1	2	1	1	2	2	2	1	2	2	2	2	1	2	2	2	2	2		2	1	33	3	25.4167	1	1	2
Manica	9901YJ	0.996171	2019	2	2019	3	1	1	1	1	2	1	9	2	0	9	2	2			2	2	2	2	2		2	2	2	2	2	2	2	2	2	2	2	2	2	2		2	0	19		2	1	1	3
Manica	9147SP	0.416657	2019	2	2019	1	1	2	1	6	2	1	2	1		2	2	2			2	2	2	9	2		2	2	2	9	2	2	2	2	9	9	9	2	2	2		2	3	15	0	0.416667	2	1	1
Inhambane	6932CY	0.635076	2019	2	2019	3	1	2	1	6	2	1	1	2	10	9	2	1	1	2	2	2	1	2	2		2	2	2	2	1	2	2	2	2	2	2	2	2	2		2	3	18	10	20.3333	1	1	3
Tete	7398RG	0.590333	2019	2	2019	1	3	1	2	1	2	1	2	1		2	2	2			2	2	2	2	2		2	2	2	2	2	2	2	2	2	2	2	2	1	2		2	3	16	1	2.01667	2	2	2
Tete	2926YJ	0.500729	2019	2	2019	1	3	1	2	1	2	1	2	1		2	2	2			2	2	2	2	2		2	2	1	2	1	1	1	1	2	2	2	2	2	2		2	15	39	1	2.03333	2	2	1
Tete	6608NN	0.930815	2019	2	2019	1	3	1	1	1	2	1	1	1		2	2	2			2	2	1	2	1	1	2	2	2	2	1	1	1	2	2	2	2	2	2	2		2	3	24		0.333333	2	2	3
Tete	9792HH	0.457809	2019	2	2019	1	3	2	2	1	2	1	2	2	99	9	2	2			2	2	1	2	1	2	2	2	2	2	1	2	1	2	2	1	2	2	2	2		2	18	27		5	2	2	2
Manica	7470JD	0.758128	2019	2	2019	1	3	2	2	1	2	1	2	2	98		2	2			2	2	1	2	2		2	2	1	2	2	2	2	2	2	2	2	2	2	2		2	0	21	7	1	2	2	3
Tete	9420KY	0.523312	2019	2	2019	4	3	1	2	1	2	1	2	1		2	1		2		2	2	2	2	2		2	2	2	2	2	2	2	2	2	1	2	2	2	2		2	6	29		3	2	2	1
Tete	9420KY	0.523312	2019	2	2019	1	3	2	2	1	2	1	2	1		2	2	1	2		2	2	2	2	2		2	2	2	2	2	2	2	2	2	1	2	2	2	2		2	5	29		0.666667	2	2	1
Zambezia	5966KK	2.94747	2019	2	2019	1	3	1	2	1	2	1	2	1		1	1		2		2	2	1	2	2		2	2	1	1	2	2	2	2	2	2	2	2	2	2		2	15	22		2	2	1	2
Zambezia	5966KK	2.94747	2019	2	2019	1	3	1	2	1	2	1	2	1		1	2	2			2	2	1	2	2		2	2	2	1	2	2	2	2	2	2	2	2	2	2		2	0	22		2	2	2	2
Zambezia	8412DF	0.520529	2019	2	2019	1	3	2	2	1	2	2		1		2	2	2			2	2	2	2	2		2	2	9	1	1	2	2	2	2	2	2	2	2	2		2	1	17	3	2	2	2	3
Zambezia	2705HN	0.816181	2019	2	2019	3	1	2	2	1	2	2		2	0	9	1		2		2	2	2	2	2		2	2	2	2	1	2	1	2	2	2	2	2	2	2		2	7	19	3	1.33333	2	1	1
Sofala	2748LF	1.43956	2019	2	2019	5	2	1	2	2	2	1	2	1		2	2	2			2	1	1	9	2		2	2	2	1	2	1	1	2	2	1	2	2	2	2		2	0	27	1	30.1667	1	2	3
Zambezia	5966KK	2.94747	2019	2	2019	1	3	2	2	1	2	1	2	1		2	2	1	2		1	2	1	2	2		2	2	2	2	2	2	2	2	2	2	2	2	2	2		2	15	30		3.16667	2	2	1
Zambezia	5966KK	2.94747	2019	2	2019	12	1	1	2	1	2	1	2	1		2	2	2			1	1	1	2	2		2	2	2	2	1	2	2	2	2	2	2	2	2	2		2	2	20	2	2	2	2	3
Zambezia	5750SY	3.39481	2019	2	2018	2	3	1	2	1	2	1	2	1		1	1		1	2	1	1	1	2	2		2	2	1	1	2	2	2	2	2	2	2	2	2	2		2	3	23		6	2	2	3
Zambezia	3194MP	1.48047	2019	3	2019	1	3	2	2	1	1	1	2	1		2	1		2		2	2	2	2	2		2	1	1	1	1	2	2	2	1	1	2	2	2	2		2	11	20	7	4.5	2	2	3
Zambezia	8695HB	0.485769	2019	2	2019	1	3	1	2	1	2	2		1		2	2	2			2	2	2	2	2		2	2	1	9	2	2	2	2	1	1	2	2	2	2		2	9	20	5	1.25	2	2	3
Zambezia	8366AL	0.528867	2019	3	2019	1	3	1	2	1	2	1	2	1		2	1		2		2	2	2	2	2		2	2	1	2	2	2	2	2	2	2	2	2	2	2		2	3	25		6	2	2	1
Zambezia	3194MP	1.48047	2019	2	2019	1	5	1	2	1	2	1	2	1		2	1		2		2	2	2	2	2		2	2	2	2	2	2	2	2	2	2	2	2	1	2		2	12	16	9	3	2	2	1
Zambezia	2204JN	1.28461	2019	2	2019	1	3	1	2	1	2	1	2	1		2	2	2			1	1	1	2	2		2	2	2	2	2	2	2	2	1	1	2	2	2	2		2	3	25	7	1.5	2	2	3
Manica	8998JJ	0.509457	2019	2	2019	3	1	2	1	6	2	1	2	1		2	1		1	1	2	2	1	2	2		2	2	1	2	2	1	2	2	2	2	2	2	2	2		2	2	28	6	0.5	1	1	2
Manica	1286SY	0.936261	2019	2	2019	12	5	2	2	1	2	1	9	2	0	9	1		2		2	2	1	2	2		2	2	1	2	2	2	2	2	2	2	2	2	2	2		2	1	19		1.5	2	2	2
Manica	8998JJ	0.509457	2019	2	2019	3	3	1	1	1	2	1	1	2	60	9	1		2		2	2	2	2	2		2	2	1	2	1	2	2	2	9	2	2	2	2	2		2	1	20	9	1	1	1	2
Tete	4289CB	0.555346	2019	2	2019	3	3	2	2	1	2	1	2	1		2	2	2			2	2	2	2	2		2	2	2	2	2	2	2	2	1	2	2	2	2	2		2	1	26	2	30.5	2	2	1
Tete	3708AY	0.991133	2019	2	2019	3	1	1	2	1	2	1	2	1		2	2	2			2	2	2	2	1	1	2	2	2	2	1	2	2	2	2	2	2	2	1	2		2	1	14	4	0.666667	1	1	3
Nampula	8325BK	1.99803	2019	6	2019	5	3	1	2	2	2	1	1	1		1	2	1	1	2	1	1	1	2	2		2	2	9	1	1	2	9	9	2	2	9	2	2	2		2	1	26	3	10.1667	2	2	2
Niassa	7045MB	0.780266	2019	2	2019	1	3	1	2	2	2	1	9	1		2	2	2			2	2	2	2	2		2	2	9	2	9	2	2	2	2	2	2	2	2	2		2	1	27		0.583333	2	2	2
Niassa	7045MB	0.780266	2019	2	2019	1	3	1	2	2	2	1	9	1		2	2	1	2		2	2	2	2	2		2	2	2	2	9	2	2	2	2	2	2	2	2	2		2	2	27		0.583333	2	2	2
Niassa	7045MB	0.780266	2019	3	2019	1	3	1	2	1	2	1	9	1		2	2	2			2	2	2	2	2		2	2	9	2	9	2	2	9	9	2	2	2	2	9		2	0	27	5	35.5833	2	2	3
Niassa	7045MB	0.780266	2019	2	2019	1	3	1	2	1	2	2		1		2	2	1	1	2	2	2	2	2	2		2	2	2	2	2	2	2	2	2	2	2	2	2	2		2	4	35		35.5833	2	1	1
Inhambane	6160LP	1.66896	2019	2	2019	4	2	1	2	6	2	1	2	1		1	2	2			2	2	1	2	2		2	2	2	2	2	2	2	2	2	2	9	2	2	2		2	0	20	9	1	1	1	3
Tete	1593KB	0.727645	2019	2	2019	4	2	1	2	1	2	1	2	1		2	1		1	1	2	2	2	2	2		2	2	2	2	2	2	2	2	1	1	2	2	2	2		2	3	21	5	1	2	1	2
Manica	8078DT	2.27696	2019	2	2019	11	4	1	2	1	2	1	2	1		2	2	2			2	2	1	2	2		2	2	2	2	2	2	2	2	2	2	2	2	2	2		2	1	42		4	2	2	3
Manica	8078DT	2.27696	2019	2	2019	11	4	1	2	1	2	1	2	1		2	2	2			2	2	1	2	2		2	2	2	2	2	2	2	2	2	2	2	2	2	2		2	1	42		4	2	2	3
Nampula	8325BK	1.99803	2019	6	2019	4	2	3	2	2	2	1	1	1		1	2	2			1	2	1	2	2		2	2	1	2	1	2	2	2	2	2	9	2	2	2		2	9	15	3	0.5	1	1	1
Maputo Provincia	6099HD	0.712437	2019	2	2019	11	1	2	2	6	2	1	2	1		2	2	2			9	9	9	2	2		2	2	2	2	9	9	2	2	2	2	2	2	2	2		2	3	32	7	1	2	2	9
Maputo Provincia	6099HD	0.712437	2019	2	2019	11	1	2	2	6	2	1	2	1		2	2	1	1	1	9	9	1	2	2		2	2	1	9	9	9	2	2	2	2	2	2	2	2		2	10	32	7	1	2	1	2
Manica	8998JJ	0.509457	2019	2	2018	3	1	2	1	6	2	1	1	2	98		2	2			2	2	1	2	2		2	2	2	2	1	2	2	2	2	2	2	2	2	9		2	0	26	10	0.583333	1	1	3
Maputo Provincia	3503KJ	0.830015	2019	2	2019	3	1	1	1	6	2	1	1	2	99	9	1		1	1	2	2	2	2	2		2	2	2	2	9	1	9	2	9	2	2	2	2	2		2	2	26	9	0.166667	1	1	1
Cabo Delgado	4508JR	0.47434	2019	4	2019	1	2	2	2	2	2	1	2	1		2	2	2			2	2	1	2	2		2	2	1	2	2	2	2	2	2	1	2	2	2	2		2	6	18		10	2	1	3
Niassa	1955JT	0.843789	2019	2	2019	3	1	2	1	6	2	1	2	1		2	1		1	2	2	2	1	2	2		2	2	2	2	1	2	1	1	2	2	2	2	2	2		1	19	22	4	0.5	2	1	1
Cabo Delgado	4508JR	0.47434	2019	2	2019	1	3	1	2	1	2	2		2	0	9	2	2			1	2	1	9	9		2	2	9	9	9	9	9	2	2	2	9	2	1	2		2	0	23	3	1	2	2	3
Cabo Delgado	2396YC	0.232474	2019	2	2019	1	3	1	2	1	2	1	2	1		2	1		1	2	2	2	1	2	2		2	2	2	2	2	2	2	2	2	2	2	2	1	2		2	3	14		61	2	2	3
Manica	5489GC	0.668758	2019	2	2019	1	3	1	2	1	2	1	2	1		2	1		2		2	2	2	2	2		2	2	2	2	2	2	2	1	2	2	2	2	1	2		2	3	28	2	2	2	2	1
Zambezia	4287LF	1.36424	2019	2	2019	3	3	2	2	1	2	1	2	1		2	1		2		2	2	2	2	2		2	2	2	2	2	2	2	2	2	2	2	2	2	2		2	1	20	2	2	2	2	1
Zambezia	2118JF	0.583553	2019	2	2019	1	3	1	2	1	2	1	2	1		2	1		2		2	2	2	2	2		2	2	2	2	2	2	2	2	2	2	2	2	2	2		2	7	39		1	2	2	1
Zambezia	3162TE	0.611663	2019	2	2019	1	3	2	2	1	2	1	2	1		2	1		1	2	2	2	2	2	2		2	2	2	1	2	2	2	2	2	2	2	2	2	2		2	0	20		2.03333	2	2	1
Zambezia	2118JF	0.583553	2019	2	2019	3	3	2	2	1	2	1	2	1		2	1		1	2	1	1	1	2	2		2	2	1	1	2	2	2	2	2	2	2	2	2	2		2	7	22		1.01667	2	1	3
Zambezia	4287LF	1.36424	2019	2	2019	3	1	1	2	1	2	1	1	2	0	9	2	2			2	1	2	2	2		2	2	2	2	1	2	2	2	1	2	2	2	2	2		2	0	15	4	0.666667	1	2	3
Zambezia	2118JF	0.583553	2019	2	2019	1	3	1	2	2	2	1	1	1		2	2	1	2		2	2	1	2	2		2	2	1	2	1	2	2	1	2	2	2	2	2	2		2	27	35		5	2	2	2
Zambezia	9562TR	0.971015	2019	2	2019	1	3	2	2	1	2	1	2	1		2	2	2			2	2	2	2	2		2	2	2	2	1	2	2	2	1	1	2	2	2	1	3	2	25	18	4	4.5	2	2	3
Tete	8013GH	0.623707	2019	2	2019	1	1	1	2	1	2	1	2	1		1	2	2			2	1	2	2	2		2	2	2	2	2	2	2	2	2	2	2	2	2	2		2	0	29	1	0.5	2	2	3
Cabo Delgado	2088GN	0.646583	2019	7	2019	1	3	1	2	1	2	1	2	1		1	2	2			2	2	1	2	2		2	2	2	2	2	2	2	2	2	2	2	2	2	2		2	1	18		3	2	2	3
Manica	7706PF	1.03307	2019	2	2019	4	2	1	2	1	1	1	1	2	0	9	2	2			2	2	2	2	2		2	2	2	2	1	2	2	2	2	2	2	2	2	2		2	0	15	5	0.0833333	1	1	3
Manica	1742LL	0.505761	2019	2	2019	4	2	3	2	1	2	2		2	98		2	2			2	2	1	2	2		2	2	2	2	2	2	2	2	2	2	2	2	2	2		2	0	29	6	0.25	1	1	3
Tete	7356ZE	1.47908	2019	2	2019	1	3	1	2	1	2	1	2	1		2	1		2		2	2	2	2	1	1	2	2	2	2	2	2	2	2	2	1	2	2	2	2		2	0	18	0	1	2	2	1
Zambezia	1277ZB	1.01407	2019	2	2019	1	3	3	2	2	2	2		2	0	9	2	2			2	2	2	2	9		9	2	2	2	1	2	2	2	2	2	9	1	2	2		2	0	18	6	5.5	2	2	3
Gaza	2462HN	0.847261	2019	2	2019	1	3	1	2	6	2	1	1	1		2	2	2			1	2	1	1	2		2	2	2	1	1	2	1	2	2	2	2	2	2	2		2	0	26	3	1.5	2	2	3
Tete	2270LH	0.762793	2019	2	2018	4	1	2	2	1	2	2		2	2	9	2	2			2	2	8	2	2		2	2	2	2	2	9	2	2	2	2	2	2	2	2		2	0	17	4	2	1	2	9
Tete	2270LH	0.825742	2019	2	2018	1	3	2	2	1	2	1	2	1		2	1		2		2	2	2	2	2		2	2	2	2	8	2	2	2	2	1	1	2	2	2		2	1	23		1	2	2	2
Sofala	2748LF	0.635486	2019	2	2019	5	2	2	2	2	2	1	2	1		2	1		1	1	2	2	2	2	2		2	2	2	1	1	2	2	2	2	1	2	2	2	2		2	10	27		30.05	2	2	2
Manica	9851FE	0.614389	2019	2	2019	1	3	2	2	1	2	1	2	1		2	1		2		2	2	2	2	2		2	2	2	2	2	2	1	2	2	2	2	2	2	2		1	4	30	3	2	2	2	1
Tete	5256RC	0.748234	2019	2	2019	1	3	1	2	1	2	1	9	1		9	2	2			2	2	2	2	2		2	2	2	2	2	2	2	2	2	2	2	2	2	2		2	0	18	4	5	2	2	3
Niassa	9678CZ	0.543847	2019	2	2019	5	1	2	2	2	2	1	2	1		2	1		2		2	2	1	2	2		2	2	2	9	2	2	2	2	1	2	2	2	2	9		2	1	20	3	0.0833333	1	2	1
Manica	5385TC	1.81205	2019	2	2019	3	1	1	2	1	2	1	1	2	98		2	2			2	2	2	2	2		2	2	2	2	1	2	2	2	2	2	2	2	2	2		2	3	26	9	5	1	1	3
Tete	2820BL	0.377019	2019	2	2018	1	1	1	2	1	2	1	2	1		2	2	1	2		2	2	1	2	2		2	2	1	2	1	1	2	2	2	2	2	2	2	2		2	6	27	0	2.5	2	1	1
Maputo Cidade	4955KN	0.683089	2019	2	2019	3	3	2	1	6	2	1	9	2	2	9	1		2		1	9	9	2	2		2	2	2	2	2	2	2	2	2	2	2	2	1	2		2	8	23	5	0.416667	2	1	9
Tete	4746PS	0.494838	2019	2	2019	1	3	2	2	1	2	1	2	1		2	2	2			2	2	2	2	2		2	2	2	2	1	1	2	2	2	2	2	2	2	2		1	0	32		0.666667	2	1	1
Zambezia	2229FD	0.683177	2019	2	2019	1	3	2	2	1	2	2		1		2	2	2			2	2	2	2	2		2	2	2	2	2	2	2	2	2	2	2	2	2	2		2	7	37		5	2	2	1
Zambezia	3933CR	0.837932	2019	2	2018	1	3	2	2	1	2	1	2	2	99	9	1		2		2	2	2	2	2		2	2	1	1	1	2	1	1	2	2	2	2	2	2		2	26			3.5	2	1	2
Cabo Delgado	6251PG	0.661587	2019	2	2019	4	2	1	1	6	2	1	1	1		1	1		1	1	1	2	1	2	2		2	2	1	2	1	1	9	1	2	2	2	2	2	2		2	2	27	3	0.166667	1	1	3
Nampula	5249GZ	1.5809	2019	7	2019	1	3	2	2	2	2	1	2	1		2	1		2		2	2	2	2	1	1	2	2	1	2	2	2	2	2	2	2	2	2	1	2		2	11	27	1	4.25	2	2	2
Zambezia	1915YF	2.94747	2019	2	2019	1	3	1	2	1	2	1	2	2	5	9	2	2			2	2	2	2	2		2	2	2	2	1	2	2	2	2	2	2	2	2	2		2	1	22	4	5	2	2	3
Tete	3708AY	0.62661	2019	2	2019	3	1	2	2	1	2	2		2	5	9	1		2		2	2	2	2	2		2	2	2	2	2	2	2	2	2	1	2	2	2	2		2	2	60	0	0.583333	2	2	1
Cabo Delgado	3277TA	0.478309	2019	2	2019	1	3	2	2	1	2	1	2	2	1	9	2	1	1	2	2	2	1	2	2		2	2	1	1	2	2	2	2	2	2	2	2	2	2		2	1	34	2	1	2	2	2
Zambezia	5013ZA	2.01934	2019	2	2019	1	3	1	2	1	2	1	2	1		2	1		2		2	2	1	2	2		2	2	1	2	2	2	2	2	2	2	2	2	2	2		1	2	24	5	8	2	2	1
Zambezia	5013ZA	3.35173	2019	2	2019	1	3	1	2	1	2	2		1		2	1		1	1	2	2	2	2	2		2	2	2	2	2	2	2	2	2	2	2	2	2	2		2	6	24	5	8	2	2	3
Tete	5368ZN	0.607931	2019	2	2019	3	1	2	2	1	2	1	1	2	99	9	1		2		9	2	9	2	2		2	2	9	9	2	9	9	9	2	2	2	2	2	2		2	2	19	5	0.333333	1	2	9
Inhambane	1031JL	0.811511	2019	2	2019	3	1	3	1	6	2	1	1	2	8	9	2	2			2	2	2	2	2		2	2	2	2	1	2	2	2	2	2	2	2	2	2		2	2	27	1	30.5	1	1	3
Inhambane	2851JC	1.14381	2019	2	2019	4	3	3	1	6	2	1	2	2	60	9	2	2			2	2	2	2	2		2	2	2	2	2	2	2	2	2	2	2	2	2	2		2	3	16	6	30.5	1	1	1
Nampula	1213SM	1.63635	2019	7	2019	4	3	2	1	6	2	1	1	1		2	1		2		2	9	9	2	2		2	2	2	9	9	9	1	9	2	2	2	2	2	2		2	13	19	5	15.25	2	2	1
Tete	2441ND	0.738642	2019	2	2018	3	1	2	2	1	2	1	2	1		2	2	2			2	2	2	2	2		2	2	2	2	2	2	2	2	2	2	2	2	2	2		2	0	19		1	1	1	3
Manica	6231GH	0.599117	2019	2	2019	1	3	2	2	1	2	1	1	1		2	1		1	9	2	2	2	2	2		2	2	2	2	1	1	2	2	1	2	2	2	2	2		2	0	19		2	2	2	2
Manica	6899DZ	0.523808	2019	2	2019	3	1	1	2	1	2	1	2	1		2	2	2			2	9	2	2	2		2	2	2	2	9	9	2	2	2	2	2	2	2	2		2	2	15	5	2	2	2	3
Nampula	8611EL	0.520529	2019	6	2019	4	3	1	2	2	2	1	1	1		1	2	2			9	2	1	2	2		2	2	2	2	1	2	2	9	1	9	9	2	2	2		1	5	16	2	5.08333	1	1	2
Cabo Delgado	6137DA	0.377756	2019	2	2019	1	3	2	2	2	2	1	2	2	0	9	2	2			2	2	2	9	2		2	2	2	2	2	2	2	2	2	1	2	2	2	2		2	0	19	1	1	2	2	3
Niassa	9572YY	0.412991	2019	2	2018	4	3	1	2	1	2	1	1	1		1	1		1	2	2	1	1	2	2		2	2	2	2	1	2	2	2	2	2	2	2	1	2		2	2	26		0.0833333	2	2	3
Niassa	9572YY	0.838475	2019	2	2019	4	3	1	2	1	2	1	2	1		1	2	2			2	1	1	2	1	1	2	2	2	2	2	2	2	2	2	2	2	1	1	2		2	16	27		0.0833333	2	1	2
Nampula	7134CA	2.27574	2019	6	2019	1	3	1	2	1	2	1	1	1		9	2	1	1	2	1	9	1	2	9		2	2	2	2	9	9	9	9	2	9	9	2	2	2		2	0	26	2	1.08333	2	2	2
Tete	4289CB	0.699563	2019	2	2019	3	3	2	2	1	2	1	2	1		2	1		2		1	2	2	2	2		2	2	2	2	2	2	2	2	2	2	2	2	2	2		2	9	26	3	0.583333	2	2	2
Gaza	7510PL	2.72148	2019	2	2019	3	1	2	1	6	2	1	2	1		9	2	2			9	2	1	2	2		2	2	9	2	2	2	2	2	2	9	2	2	2	2		2	15	31	7	0.333333	1	1	2
Manica	8935AE	0.326709	2019	2	2019	4	1	1	2	1	2	2		2	98		2	2			2	2	2	2	2		2	2	2	1	2	2	9	2	2	1	1	2	2	2		2	0	20	7	0.0833333	1	1	3
Manica	2319JJ	0.61359	2019	2	2019	3	3	2	2	1	2	1	2	1		2	2	1	1	2	2	2	2	2	2		2	2	2	2	2	2	2	2	1	2	2	2	2	2		2	3	22		1	2	2	3
Manica	7246MG	1.39568	2019	2	2019	1	3	1	2	2	2	1	2	1		2	2	2			2	2	2	2	2		2	2	2	2	2	2	2	2	2	2	2	2	2	2		2	0	46		1.5	2	2	3
Manica	8935AE	0.326709	2019	2	2019	4	2	1	2	1	2	1	2	1		1	1		1	2	2	2	1	2	2		2	2	2	2	2	2	2	2	2	1	2	2	1	2		2	3	20	7	0.0833333	1	1	1
Manica	4223ND	0.61359	2019	2	2019	4	1	2	2	2	2	1	2	2	99	9	1		2		2	2	2	2	2		2	2	2	2	2	2	2	2	2	2	2	2	2	2		2	1	17	5	1	1	1	2
Tete	1693SH	0.789418	2019	2	2019	3	1	3	2	1	2	1	1	1		1	2	2			2	2	2	2	2		2	2	2	2	2	2	2	2	2	2	2	2	2	2		2	0	32	1	0.0833333	1	1	3
Manica	4223ND	0.670097	2019	2	2019	1	3	1	2	1	2	1	1	1		2	2	2			2	2	1	2	1	1	2	2	1	2	1	2	1	2	9	2	2	2	2	2		2	0	42		2	2	2	3
Niassa	8894ZJ	1.01001	2019	2	2019	5	1	1	2	1	2	1	2	1		2	1		2		2	2	2	2	2		2	2	2	1	2	2	2	1	2	2	2	2	2	2		2	16	30		1.98333	2	1	1
Niassa	3046PL	2.4248	2019	2	2019	3	1	1	2	1	2	1	1	2	98		2	2			1	2	1	2	2		2	2	9	2	1	1	2	1	2	2	2	2	2	9		2	0	15	6	1.33333	1	1	3
Zambezia	8689GH	1.08333	2019	2	2019	3	1	2	2	1	2	1	2	2	99	9	2	2			2	2	2	2	2		2	2	2	2	2	2	2	2	9	2	2	2	2	2		2	0	19	9	1	1	1	2
Gaza	5076KB	1.2742	2019	2	2019	1	3	1	2	2	2	1	9	2	0	9	2	2			1	2	2	2	2		2	2	2	2	1	2	2	2	9	9	1	2	2	2		2	0	18	3	0.583333	2	2	3
Inhambane	6750DJ	1.07981	2019	2	2019	4	2	1	1	6	2	1	2	1		2	1		2		2	2	2	2	2		2	2	2	2	2	2	2	2	2	1	1	2	2	2		1	5	23	5	1.33333	2	2	1
Manica	2091AS	0.434975	2019	2	2019	4	2	2	2	1	2	1	1	2	0	9	2	2			2	2	2	2	2		2	2	2	2	1	2	2	2	2	2	2	2	2	2		2	0	28	3	4	2	1	3
Manica	1286SY	0.936261	2019	2	2018	4	1	2	1	6	2	1	2	1		1	1		1	1	2	2	1	2	2		2	2	2	2	2	2	2	2	2	2	2	2	2	2		2	0	31		4	1	1	3
Manica	8275JB	1.47127	2019	2	2019	4	2	1	2	1	2	1	2	1		2	2	2			2	2	1	2	2		2	2	2	2	2	2	2	2	1	2	2	2	2	2		2	7	30	3	30	1	1	3
Manica	9661EK	0.4992	2019	2	2019	4	1	3	1	6	2	1	2	1		2	1		2		2	2	2	2	2		2	2	2	2	2	2	2	2	2	2	2	2	2	2		2	1	17	9	0.166667	1	1	1
Manica	8427CT	0.414088	2019	2	2019	4	2	2	2	1	2	1	1	2	0	9	2	2			2	2	2	2	2		2	2	2	2	1	2	1	2	2	2	2	2	2	2		2	0	32	1	4	1	1	3
Nampula	8678KA	3.28526	2019	2	2019	12	5	2	2	2	2	1	9	2	0	9	2	2			2	9	2	2	2		2	2	2	2	2	2	2	2	2	2	2	2	2	2		2	0	20	4	6	2	2	9
Nampula	9803ME	1.82251	2019	2	2019	4	2	3	2	1	9	1	9	2	0	9	2	2			2	2	2	2	2		2	2	2	2	2	2	2	2	9	9	9	9	2	2		2	0	40		4	1	2	9
Cabo Delgado	5380HZ	2.72148	2019	2	2019	3	1	2	1	1	9	1	1	1		1	9	2			2	9	1	2	1	1	2	2	2	9	1	2	2	1	1	2	2	9	1	2		2	1	18	9	2.03333	1	1	3
Manica	8275JB	1.60577	2019	2	2019	4	2	1	2	2	2	1	9	2	98		2	2			2	2	2	2	2		2	2	2	2	9	2	9	2	2	2	2	2	2	2		2	1	30	3	0.5	2	2	9
Tete	2107TL	0.755308	2019	2	2019	12	5	1	1	1	2	1	9	1		2	1		2		2	2	2	2	2		2	2	2	2	2	2	2	2	2	2	2	2	2	2		2	0	35	2	0.05	1	2	9
Tete	1693SH	0.630159	2019	2	2019	3	1	2	2	1	2	1	1	1		1	2	2			2	2	2	2	2		2	2	2	2	1	2	2	2	2	2	2	2	2	2		2	0	35	1	0.0833333	1	1	3
Zambezia	6673HC	0.614153	2019	2	2019	3	1	1	2	1	2	2		1		2	2	2			2	2	2	2	2		2	2	2	2	2	2	2	2	2	2	2	2	2	2		2	1	22		2.5	1	2	3
Cabo Delgado	6149ME	0.333477	2019	2	2019	1	3	1	2	1	2	1	1	1		2	1		1	2	2	1	1	2	2		2	2	2	2	1	1	2	2	2	2	2	2	2	2		2	6	16	5	30.5	2	2	3
Tete	4746PS		2019	2	2019	12	1	1	2	1	2	2		2	99	9	2	2			2	2	2	2	2		2	2	2	2	2	2	2	2	2	2	2	2	2	2		2	0	32	3	3	1	2	3
Tete	7512JJ	0.271691	2019	2	2019	1	3	2	1	6	2	1	1	1		2	2	2			2	2	2	2	2		2	2	2	2	2	2	2	1	2	2	2	2	2	2		2	0	37	4	1.01667	2	2	3
Tete	4764ZE	2.0714	2019	2	2019	1	3	2	2	2	2	1	2	1		2	2	2			2	2	2	2	2		2	2	2	2	2	2	2	2	2	2	2	2	2	2		2	7	20		2	2	2	2
Tete	4764ZE	1.19111	2019	2	2019	1	3	1	2	1	2	1	1	2	99	9	2	2			2	2	2	2	1	2	2	2	2	2	1	2	1	1	2	2	2	2	2	2		2	1	27	3	3	2	2	3
Tete	4764ZE	1.19111	2019	2	2019	1	3	1	2	1	2	1	2	1		2	1		1	1	1	2	1	2	2		2	2	1	1	1	2	2	2	1	2	2	2	1	2		2	3	29		2	2	2	2
Tete	4764ZE	1.19111	2019	2	2019	1	3	1	2	1	2	1	2	1		2	2	2			2	2	2	2	2		2	2	2	2	2	2	2	2	2	2	2	2	2	2		2	3	27	6	1.01667	2	2	9
Inhambane	6863EF	2.16183	2019	2	2019	1	3	2	2	2	1	1	2	1		2	1		1	1	2	2	2	2	2		2	2	1	2	2	2	2	2	2	2	2	2	2	2		2	4	16	2	7	2	2	1
Inhambane	8741GZ	1.30721	2019	2	2019	1	3	1	1	6	2	1	2	2	30	9	2	2			1	2	1	2	2		2	2	2	1	2	2	2	2	2	2	2	2	2	2		2	3	19	7	2.25	2	1	1
Niassa	9854YB	0.796937	2019	2	2019	3	1	2	2	2	2	1	2	1		2	2	1	2		2	2	1	2	2		2	2	2	2	2	2	2	2	1	9	2	2	2	2		2	3	40		1.16667	2	1	1
Cabo Delgado	3277TA	0.783872	2019	2	2019	1	3	2	2	1	2	1	1	1		1	1		1	1	2	2	2	2	2		2	2	2	2	1	1	1	2	9	2	2	2	2	2		1	1	15	5	40.6667	2	2	2
Manica	1312YB	0.838475	2019	2	2019	1	3	1	2	1	2	1	2	1		1	1		1	1	2	2	1	2	2		2	2	2	1	2	2	2	2	2	2	2	2	2	2		2	7	27			2	2	3
Inhambane	6819ES	0.92542	2019	2	2019	4	3	1	2	1	2	1	2	1		2	2	2			9	2	1	2	2		2	2	2	2	2	2	2	2	2	2	2	2	2	2		2	11	37		1	2	2	2
Manica	8838YP	0.84845	2019	2	2019	4	2	2	2	1	2	2		1		2	1		2		2	2	1	2	2		2	2	1	1	1	2	1	2	2	2	2	2	2	2		2	11	39		2.5	2	1	1
Manica	6168KG	0.84845	2019	2	2019	4	3	2	2	1	2	1	2	2	10	9	1		2		2	2	1	2	2		2	2	2	2	1	1	2	2	2	2	2	2	2	2		2	23	30	4	1	2	2	1
Cabo Delgado	6162CA	0.576189	2019	2	2019	1	3	1	2	1	2	1	2	1		1	2	2			1	2	1	1	2		2	2	2	2	1	2	1	2	2	1	2	2	2	2		1	1	19	3	1.5	2	2	3
Cabo Delgado	4814RJ	0.47434	2019	2	2019	3	1	1	2	1	2	1	2	2	0	9	2	2			2	2	1	2	2		2	2	9	9	2	2	2	2	2	1	2	2	2	2		2	0	25	7	3	1	2	3
Cabo Delgado	6162CA	0.504929	2019	2	2019	1	3	1	2	2	2	1	1	1		1	2	2			2	1	2	2	2		2	2	2	2	1	2	2	2	2	2	2	2	2	2		2	1	18	9	30.5	2	2	3
Cabo Delgado	9467RL	0.365766	2019	2	2019	1	3	2	2	1	2	2		1		1	2	1	1	2	1	1	1	2	2		2	2	1	2	2	2	2	2	1	2	2	2	2	2		1	14	14	3	0.5	2	1	2
Zambezia	6567PC	2.76118	2019	2	2019	3	1	2	2	1	1	1	2	2	99	9	2	2			2	2	1	2	2		2	2	2	2	2	2	2	2	2	2	2	2	2	2		2	0	18	7	2.5	1	2	3
Tete	3708AY	0.434975	2019	2	2019	4	2	2	2	1	2	1	1	2	0	9	2	2			9	1	1	2	2		2	2	1	9	1	2	2	2	2	2	2	2	2	2		2	0	23	6	0.0833333	1	1	3
Tete	6247YJ	0.991133	2019	2	2019	4	3	1	2	6	2	1	2	1		2	1		2		2	2	2	2	2		2	2	2	2	2	2	2	2	2	2	2	2	2	2		2	3	19	10	0	2	2	1
Zambezia	7719ZZ	0.816181	2019	2	2019	1	3	1	2	2	2	1	2	1		2	1		1	1	2	1	1	2	2		2	2	2	1	2	2	1	2	2	2	2	2	2	2		2	24	20	3	1	2	1	3
Zambezia	8601NB	1.27346	2019	2	2019	3	1	2	2	1	2	2		2	99	9	2	2			2	2	2	2	2		2	9	2	2	2	2	2	2	9	9	9	2	2	2		2	0	18	7	2	1	2	3
Zambezia	8601NB	0.507525	2019	2	2018	1	3	1	2	1	2	1	1	1		2	2	2			2	2	2	2	2		2	2	2	2	2	2	2	2	2	2	2	2	2	2		2	1	22	5	4.25	2	2	1
Manica	8935AE	1.00064	2019	2	2019	1	3	2	2	1	2	1	9	2	98		2	2			2	2	2	2	2		2	2	2	2	2	2	2	2	2	2	9	2	2	2		2	0	16	6	1.5	2	2	3
Manica	8657RL	0.670097	2019	2	2019	4	4	1	1	6	2	1	9	1		1	2	2			2	2	2	2	2		2	2	2	2	2	2	2	2	2	2	9	2	2	2		2	0	18	8	0.0833333	1	1	3
Manica	1846ZL	0.338022	2019	2	2019	5	2	1	2	1	2	1	2	1		2	2	2			2	2	2	2	2		2	2	2	2	2	2	2	2	2	2	2	2	1	2		2	0	24	6	0.333333	1	2	3
Manica	4396ZN	0.414088	2019	2	2019	5	3	2	2	1	2	1	2	1		1	1		1	1	2	2	1	2	2		2	2	2	2	2	2	2	2	2	2	2	2	2	2		2	13	20	4	1.66667	2	2	2
Zambezia	8601NB	0.876496	2019	2	2019	5	1	1	2	1	2	1	9	2	99	9	2	2			9	2	1	2	2		2	2	2	1	2	2	2	2	2	2	2	2	2	2		2	0	18	4	2	2	2	3
Manica	8732BS	1.27346	2019	2	2019	1	3	1	1	1	2	1	1	1		2	2	2			2	2	1	2	2		2	2	2	2	1	1	2	2	2	2	1	2	2	2		2	23	19	3	3	2	2	3
Niassa	6826DY	0.414088	2019	2	2019	3	1	1	1	1	2	1	2	1		2	1		2		2	2	2	2	2		2	2	2	2	2	2	2	2	2	2	2	2	2	2		2	1	30	12	0.333333	1	1	2
Manica	5713LE	1.02725	2019	2	2019	3	1	1	1	6	2	1	9	1		1	2	2			9	9	9	2	2		2	2	9	9	9	9	2	9	2	2	9	2	2	2		2	1	21	12	0.166667	1	1	3
Tete	6991AE	1.12749	2019	2	2019	3	1	1	1	6	9	1	1	1		1	2	2			2	1	1	2	2		2	2	2	2	1	9	9	2	2	2	2	2	2	2		2	0	30	1	0.333333	1	1	3
Zambezia	8185FG	0.827432	2019	2	2019	3	1	2	2	1	2	2		1		2	2	2			2	2	2	2	2		2	2	2	2	2	2	2	2	2	2	2	2	2	2		2	1	26	2	1.33333	1	2	3
Zambezia	8185FG	0.359327	2019	2	2019	3	3	1	2	1	2	1	2	1		1	2	2			1	2	1	2	1	1	2	2	2	2	2	2	2	2	1	2	2	2	2	2		2	0	21	3	2	2	2	3
Zambezia	2204JN	0.4992	2019	3	2019	1	3	1	2	1	2	2		1		1	1		1	2	2	2	2	2	2		2	2	1	2	2	2	2	2	2	2	2	2	2	2		1	3	20	4	2	2	2	2
Inhambane	4988JZ	1.0177	2019	2	2019	3	3	3	2	6	2	1	2	1		2	1		2		1	2	2	2	2		2	2	2	2	2	2	2	2	2	2	2	2	2	2		2	1	18	9	1	2	2	1
Manica	1742LL	0.880825	2019	2	2019	4	4	2	2	6	2	1	2	1		2	1		2		2	2	1	2	2		2	1	1	2	2	2	2	2	2	2	2	2	2	2		2	16	41	2	0.25	2	1	1
Manica	9312HM	0.783872	2019	2	2019	5	5	2	2	1	2	1	2	1		1	1		2		2	2	2	2	2		2	2	2	2	1	2	1	1	1	2	2	1	2	2		2	13	23	4	0.75	2	2	1
Manica	1742LL	1.25346	2019	2	2019	3	1	1	2	6	2	1	1	2	60	9	2	2			2	2	1	2	2		2	2	2	2	1	1	2	2	1	2	2	2	2	2		2	1	31	9	1	1	2	2
Cabo Delgado	5217RS	0.783872	2019	2	2019	5	3	3	2	1	2	2		1		2	1		2		2	1	1	2	2		2	2	2	2	2	2	2	2	2	2	2	2	2	2		2	2	18	3	1	2	2	2
Sofala	1421LD	0.614389	2019	2	2019	5	1	1	2	2	2	1	1	2	45	9	2	2			2	2	1	2	2		2	2	9	9	1	2	2	2	9	2	2	2	1	2		2	2	28	1	0.333333	1	1	3
Nampula	8678KA	0.44	2019	2	2019	1	3	1	2	2	2	1	1	1		1	2	1	1	2	2	2	1	2	9		2	2	2	2	1	2	2	2	2	1	2	2	2	2		1	2	28	2	1	2	1	2
Manica	8935AE	0.85052	2019	2	2019	5	3	1	2	1	2	1	2	2	0	9	2	2			2	2	2	2	2		2	2	2	2	2	2	2	2	2	2	2	2	2	2		2	2	18	7	1	2	2	9
Cabo Delgado	2088GN	0.924886	2019	2	2019	1	3	1	2	1	2	1	2	1		2	1		2		1	2	2	2	2		2	2	2	2	2	2	2	2	2	1	2	2	2	2		2	8	19	2	1	2	2	1
Cabo Delgado	7945NS	0.557095	2019	2	2019	1	3	1	2	1	2	1	1	1		1	2	2			2	2	1	2	1	2	2	2	2	9	1	1	1	2	2	2	2	2	2	2		2	0	19	3		2	2	3
Manica	9901YJ	0.7748	2019	2	2019	1	3	1	2	1	2	1	1	2	0	9	2	2			2	2	2	2	2		2	2	2	2	1	2	1	2	2	2	2	2	2	2		2	0	37	3	1	2	2	3
Manica	4644ZP	0.460118	2019	2	2019	3	1	2	1	6	9	1	1	2	0	9	2	2			2	2	2	2	2		2	2	2	2	1	9	2	2	2	2	2	2	2	2		2	0	25	12	0.666667	1	1	3
Niassa	7045MB	0.413226	2019	2	2019	1	3	1	2	1	2	1	9	1		2	2	2			2	2	2	2	2		2	2	9	9	9	2	2	2	9	9	9	2	2	9		2	0	16		0.666667	2	2	3
Cabo Delgado	2088GN	0.924886	2019	2	2019	1	3	1	2	1	2	1	1	1		2	1		1	2	1	2	2	2	2		2	2	1	2	2	2	2	2	1	1	2	2	2	1	3	2	3	20	4		2	2	3
Nampula	1213SM	0.668758	2019	7	2019	5	1	2	1	1	2	1	2	1		2	1		2		2	2	9	2	2		2	2	2	2	2	2	2	2	2	2	2	2	2	2		2	5	19	6	1	2	1	2
Nampula	9824BC	1.32968	2019	7	2019	1	3	2	2	1	2	1	1	1		1	2	2			1	1	2	2	2		2	2	1	9	1	1	2	2	2	2	2	2	2	2		2	0	21	3	8	2	2	9
Nampula	8678KA	1.63819	2019	6	2018	1	3	1	2	1	2	1	1	1		1	2	2			1	1	9	2	2		2	2	2	2	1	2	9	2	2	2	2	2	2	2		2	0	33			2	2	2
Nampula	1185JJ	3.28526	2019	2	2019	1	3	1	2	2	2	1	1	1		2	1		1	2	2	9	1	2	2		2	1	1	2	1	1	2	2	2	9	9	2	2	2		2	19	18	4	2	2	2	1
Nampula	1803ET	1.32968	2019	2	2019	11	1	1	2	2	2	1	2	1		2	1		2		1	2	1	2	2		2	2	1	2	1	1	2	9	1	1	1	2	2	2		1	16	25	5	1.01667	2	1	2
Cabo Delgado	6802RA	0.786997	2019	2	2019	5	3	2	1	1	1	1	1	1		1	1		1	2	2	2	2	2	2		2	2	2	2	2	2	1	2	2	2	2	2	2	2		2	3	25	4	0.166667	2	1	2
Zambezia	1855SH	2.40543	2019	2	2018	3	3	1	2	1	2	2		1		2	1		2		2	2	2	2	2		2	2	2	2	2	2	2	2	2	2	2	2	2	2		2	4	38		0.666667	2	2	9
Zambezia	1855SH	0.749479	2019	2	2019	3	3	1	2	1	2	2		1		1	2	2			2	2	2	2	2		2	2	2	2	2	2	2	2	2	2	2	2	2	2		2	14	44	5	0.5	2	1	2
Tete	5926JB	0.749479	2019	2	2019	1	3	2	2	1	2	1	2	2	99	9	1		1	2	1	1	1	1	1	2	2	2	1	1	1	2	1	1	1	2	2	2	2	2		2	9	19		2	2	2	3
Manica	2970YA	0.5616	2019	2	2019	1	3	1	2	6	2	1	2	1		2	2	2			2	2	2	2	2		2	2	2	2	2	2	2	2	2	2	2	2	2	2		2	1	27	7	0.166667	2	2	3
Inhambane	6863EF	1.30721	2020	2	2019	11	3	2	2	2	2	1	2	1		1	2	1	1	9	2	2	1	2	2		2	2	2	2	2	2	2	2	2	2	2	2	2	2		2	15	51		2	2	2	2
Manica	5529AB	0.444179	2020	2	2019	3	1	1	1	2	2	1	9	9	99	9	2	2			9	9	1	2	9		2	2	9	9	9	9	9	9	2	2	9	2	2	2		2	0	27	12	0.5	1	1	3
Maputo Provincia	1005HY	0.901913	2020	2	2019	4	3	3	2	1	2	1	1	2	2	9	2	2			2	2	2	2	2		2	2	2	1	1	2	1	2	2	2	2	2	2	2		2	2	31	1	45.75	2	2	3
Maputo Cidade	2136HG	0.919835	2020	2	2020	3	4	1	1	6	2	1	1	1		2	1		2		1	1	2	1	2		2	2	1	1	1	1	2	1	2	1	1	2	2	1	4	2	22	25	10	1	2	1	2
Gaza	2546MP	1.0457	2020	2	2020	3	1	1	1	2	2	2		2	2	9	1		1	1	1	1	1	2	2		2	2	1	9	1	2	1	1	2	2	2	2	2	2		2	1	33		0.75	1	1	2
Zambezia	3138DF	0.77512	2020	2	2019	3	3	1	2	1	2	1	2	2	60	9	2	2			1	2	1	2	2		2	2	2	2	2	2	2	2	2	2	2	2	2	2		1	3	25	5	2	2	2	3
Manica	5713LE	0.409543	2020	2	2019	4	3	1	1	6	2	1	2	1		2	1		2		2	2	2	2	2		2	2	2	2	2	2	2	2	2	2	2	2	2	2		2	4	18	10	0.25	2	2	1
Manica	7246MG	0.409543	2020	2	2020	1	3	3	2	1	2	1	2	2	98		2	2			2	2	2	2	2		2	2	2	2	2	2	2	2	1	2	2	2	2	2		2	0	20	2	1.5	2	2	3
Manica	1174TN	0.583553	2020	2	2019	1	3	2	2	1	2	1	9	1		1	1		2		2	1	2	2	1	1	2	2	2	2	9	2	2	2	2	2	2	2	2	2		2	2	33		3	2	2	1
Zambezia	3162TE	0.611663	2020	2	2019	1	3	2	1	1	2	1	2	1		1	2	2			2	1	1	2	2		2	2	1	1	1	2	2	2	2	2	2	2	2	2		2	1	29		4.06667	2	2	3
Manica	1748YC	1.50408	2020	2	2019	5	1	3	2	1	2	1	2	2	0	9	2	2			2	2	2	2	2		2	2	2	2	2	2	2	2	1	2	2	2	2	2		2	0	18	5	2	1	2	3
Manica	1748YC	0.874668	2020	2	2020	4	2	3	2	1	2	1	1	2	98		2	2			2	2	2	2	2		2	2	2	2	1	2	2	2	2	2	2	2	1	2		2	0	20		1.16667	2	2	3
Zambezia	4287LF	0.476952	2020	2	2019	1	3	2	2	1	2	1	2	1		2	1		2		2	2	2	2	2		2	2	2	2	1	1	2	2	2	2	2	2	2	2		2	0	15	3	1.5	2	2	1
Cabo Delgado	8087HR	0.544362	2020	2	2019	11	3	1	2	2	2	1	2	1		1	2	1	1	1	1	1	2	1	1	1	2	2	1	2	2	2	2	2	1	1	2	2	2	2		2	12	41	2		2	1	3
Manica	4396ZN	0.61359	2020	2	2020	5	1	1	2	1	2	1	2	2	0	9	2	2			2	2	1	2	2		2	2	2	2	2	2	2	2	1	2	2	2	2	2		2	0	45		2	1	2	3
Nampula	5413DZ	2.27574	2020	2	2020	11	1	1	2	2	2	1	9	1		1	2	1	1	1	2	9	9	2	2		2	2	9	2	9	2	2	2	1	2	2	2	2	2		2	0	22	7	2	1	1	9
Manica	6938KK	0.537692	2020	2	2019	3	1	1	2	1	2	1	2	1		2	1		2		2	2	1	2	2		2	2	2	2	1	1	2	2	2	2	2	2	2	2		2	10	27		3	2	1	2
Nampula	2812JS	1.76105	2020	6	2019	2	5	1	2	1	2	1	2	1		2	2	1	1	2	1	1	9	2	2		2	2	2	1	2	2	2	2	2	2	2	2	2	2		2	7				2	2	1
Manica	3090PP	1.69661	2020	2	2020	11	3	2	2	1	2	1	2	1		2	1		1	1	2	2	1	2	2		2	2	2	2	2	2	2	2	2	2	2	2	2	2		2	3	18	7	3	2	2	1
Manica	4277GZ	0.893761	2020	2	2019	1	3	2	2	6	2	1	2	1		2	1		2		2	2	2	2	2		2	2	2	2	2	2	2	2	2	2	2	2	2	2		2	14	22		1	2	1	1
Manica	7051LP	0.880825	2020	2	2020	3	1	1	2	6	2	1	2	2	0	9	2	2			9	9	1	2	2		2	2	2	2	2	2	9	2	9	2	2	2	2	2		2	0	18	8	0.5	1	2	3
Manica	7051LP	0.758234	2020	2	2019	1	3	2	2	6	2	1	2	2	98		2	2			2	2	2	2	2		2	2	2	2	2	2	2	2	9	2	9	2	2	2		2	0	17	8	0.0833333	2	2	3
Manica	6628GF	0.437931	2020	2	2020	4	3	1	2	1	2	1	2	1		1	1		1	2	2	2	1	2	2		2	2	2	2	2	2	2	2	2	1	2	2	1	2		2	5	28	6	1.5	2	2	1
Manica	4644ZP	0.509457	2020	2	2019	3	2	2	2	6	9	1	1	2	98		9	2			2	2	2	2	2		2	2	2	2	1	2	2	2	2	2	2	2	2	2		2	1	16	3	1	1	1	3
[truncated: 4 more columns]
